# Supplementary material for: Phenanthroline-carbolong interface suppress chemical interactions with active layer enabling long-time stable organic solar cells
Source: Nat Commun. 2023 Jun 16;14:3571. doi: 10.1038/s41467-023-39223-9 (PMC10272153; doi:10.1038/s41467-023-39223-9)
Supplement: Supplementary file 4 — Supplementary Data 1 [file 41467_2023_39223_MOESM4_ESM.cif]

data_123
_audit_creation_date               2022-07-06
_audit_creation_method
;
Olex2 1.5
(compiled 2022.04.07 svn.rca3783a0 for OlexSys, GUI svn.r6498)
;
_shelx_SHELXL_version_number       '2014/7'
_audit_contact_author_address      ?
_audit_contact_author_email        ?
_audit_contact_author_name         ''
_audit_contact_author_phone        ?
_publ_contact_author_id_orcid      ?
_publ_section_references
;
Bourhis, L.J., Dolomanov, O.V., Gildea, R.J., Howard, J.A.K., Puschmann, H.
 (2015). Acta Cryst. A71, 59-75.

Dolomanov, O.V., Bourhis, L.J., Gildea, R.J, Howard, J.A.K. & Puschmann, H.
 (2009), J. Appl. Cryst. 42, 339-341.

Sheldrick, G.M. (2015). Acta Cryst. C71, 3-8.
;
_chemical_name_common              ?
_chemical_name_systematic          ?
_chemical_formula_moiety           'C77 H59 Cl N2 O Os P3, C H2 Cl2, Cl, H2 O'
_chemical_formula_sum              'C78 H63 Cl4 N2 O2 Os P3'
_chemical_formula_weight           1485.21
_chemical_melting_point            ?
loop_
  _atom_type_symbol
  _atom_type_description
  _atom_type_scat_dispersion_real
  _atom_type_scat_dispersion_imag
  _atom_type_scat_source
 'C' 'C' 0.0181 0.0091 'International Tables Vol C Tables 4.2.6.8 and 6.1.1.4'
 'H' 'H' 0.0000 0.0000 'International Tables Vol C Tables 4.2.6.8 and 6.1.1.4'
 'Cl' 'Cl' 0.3639 0.7018 'International Tables Vol C Tables 4.2.6.8 and 6.1.1.4'
 'N' 'N' 0.0311 0.0180 'International Tables Vol C Tables 4.2.6.8 and 6.1.1.4'
 'O' 'O' 0.0492 0.0322 'International Tables Vol C Tables 4.2.6.8 and 6.1.1.4'
 'Os' 'Os' -4.9801 6.2216
 'International Tables Vol C Tables 4.2.6.8 and 6.1.1.4'
 'P' 'P' 0.2955 0.4335 'International Tables Vol C Tables 4.2.6.8 and 6.1.1.4'

_shelx_space_group_comment
;
The symmetry employed for this shelxl refinement is uniquely defined
by the following loop, which should always be used as a source of
symmetry information in preference to the above space-group names.
They are only intended as comments.
;
_space_group_crystal_system        'monoclinic'
_space_group_IT_number             14
_space_group_name_H-M_alt          'P 1 21/n 1'
_space_group_name_Hall             '-P 2yn'
loop_
  _space_group_symop_operation_xyz
 'x, y, z'
 '-x+1/2, y+1/2, -z+1/2'
 '-x, -y, -z'
 'x-1/2, -y-1/2, z-1/2'

_cell_length_a                     12.6507(12)
_cell_length_b                     16.1380(16)
_cell_length_c                     32.033(3)
_cell_angle_alpha                  90
_cell_angle_beta                   91.033(4)
_cell_angle_gamma                  90
_cell_volume                       6538.8(11)
_cell_formula_units_Z              4
_cell_measurement_reflns_used      8704
_cell_measurement_temperature      100.0
_cell_measurement_theta_max        66.75
_cell_measurement_theta_min        4.68
_shelx_estimated_absorpt_T_max     0.520
_shelx_estimated_absorpt_T_min     0.474
_exptl_absorpt_coefficient_mu      6.277
_exptl_absorpt_correction_T_max    0.7528
_exptl_absorpt_correction_T_min    0.5126
_exptl_absorpt_correction_type     none
_exptl_absorpt_process_details     ?
_exptl_absorpt_special_details     ?
_exptl_crystal_colour              'light brown'
_exptl_crystal_colour_lustre       .
_exptl_crystal_colour_modifier     light
_exptl_crystal_colour_primary      brown
_exptl_crystal_density_diffrn      1.509
_exptl_crystal_density_meas        ?
_exptl_crystal_density_method      ?
_exptl_crystal_description         block
_exptl_crystal_F_000               3000
_exptl_crystal_size_max            0.14
_exptl_crystal_size_mid            0.13
_exptl_crystal_size_min            0.12
_exptl_transmission_factor_max     ?
_exptl_transmission_factor_min     ?
_diffrn_reflns_av_R_equivalents    0.0367
_diffrn_reflns_av_unetI/netI       0.0181
_diffrn_reflns_Laue_measured_fraction_full  0.986
_diffrn_reflns_Laue_measured_fraction_max  0.986
_diffrn_reflns_limit_h_max         15
_diffrn_reflns_limit_h_min         -14
_diffrn_reflns_limit_k_max         19
_diffrn_reflns_limit_k_min         -19
_diffrn_reflns_limit_l_max         38
_diffrn_reflns_limit_l_min         -38
_diffrn_reflns_number              112178
_diffrn_reflns_point_group_measured_fraction_full  0.986
_diffrn_reflns_point_group_measured_fraction_max  0.986
_diffrn_reflns_theta_full          67.209
_diffrn_reflns_theta_max           67.209
_diffrn_reflns_theta_min           2.759
_diffrn_ambient_temperature        100.00
_diffrn_detector_area_resol_mean   ?
_diffrn_measured_fraction_theta_full  0.986
_diffrn_measured_fraction_theta_max  0.986
_diffrn_measurement_device_type    'Bruker APEX-II CCD'
_diffrn_measurement_method         '\f and \w scans'
_diffrn_radiation_type             CuK\a
_diffrn_radiation_wavelength       1.54178
_diffrn_source                     ?
_diffrn_standards_number           0
_reflns_Friedel_coverage           0.000
_reflns_Friedel_fraction_full      .
_reflns_Friedel_fraction_max       .
_reflns_number_gt                  11228
_reflns_number_total               11549
_reflns_special_details
;
 Reflections were merged by SHELXL according to the crystal
 class for the calculation of statistics and refinement.
 
 _reflns_Friedel_fraction is defined as the number of unique
 Friedel pairs measured divided by the number that would be
 possible theoretically, ignoring centric projections and
 systematic absences.
;
_reflns_threshold_expression       'I > 2\s(I)'
_computing_cell_refinement         'SAINT V8.40A (Bruker, 2019)'
_computing_data_collection         ?
_computing_data_reduction          'SAINT V8.40A (Bruker, 2019)'
_computing_molecular_graphics      'Olex2 1.5 (Dolomanov et al., 2009)'
_computing_publication_material    'Olex2 1.5 (Dolomanov et al., 2009)'
_computing_structure_refinement    'SHELXL 2014/7 (Sheldrick, 2015)'
_computing_structure_solution      'olex2.solve 1.5 (Bourhis et al., 2015)'
_refine_diff_density_max           0.575
_refine_diff_density_min           -0.728
_refine_diff_density_rms           0.063
_refine_ls_extinction_coef         .
_refine_ls_extinction_method       none
_refine_ls_goodness_of_fit_ref     1.121
_refine_ls_hydrogen_treatment      constr
_refine_ls_matrix_type             full
_refine_ls_number_parameters       824
_refine_ls_number_reflns           11549
_refine_ls_number_restraints       0
_refine_ls_R_factor_all            0.0249
_refine_ls_R_factor_gt             0.0240
_refine_ls_restrained_S_all        1.121
_refine_ls_shift/su_max            0.003
_refine_ls_shift/su_mean           0.000
_refine_ls_structure_factor_coef   Fsqd
_refine_ls_weighting_details      
 'w=1/[\s^2^(Fo^2^)+(0.0079P)^2^+12.3231P] where P=(Fo^2^+2Fc^2^)/3'
_refine_ls_weighting_scheme        calc
_refine_ls_wR_factor_gt            0.0512
_refine_ls_wR_factor_ref           0.0516
_refine_special_details            ?
_olex2_refinement_description
;
1. Fixed Uiso
 At 1.2 times of:
  All C(H) groups, All C(H,H) groups, All C(H,H,H,H) groups
 At 1.5 times of:
  All O(H,H) groups
2. Others
 Sof(Cl)=Sof(H02k)=Sof(H02l)=1-FVAR(1)
 Sof(Cl2)=Sof(H02i)=Sof(H02j)=FVAR(1)
3.a Free rotating group:
 O00B(H00a,H00b)
3.b Secondary CH2 refined with riding coordinates:
 C9(H9a,H9b), C8(H8a,H8b), C02I(H02k,H02l), C02I(H02i,H02j)
3.c Aromatic/amide H refined with riding coordinates:
 C00H(H00H), C10(H10), C00M(H00M), C00S(H00S), C00T(H00T), C00V(H00V),
 C00W(H00W), C00Y(H00Y), C00Z(H00Z), C01A(H01A), C01B(H01B), C01C(H01C),
 C01D(H01D), C01E(H01E), C01F(H01F), C01G(H01G), C01H(H01H), C01J(H01J),
 C01K(H01K), C01L(H01L), C01M(H01M), C11(H11), C01O(H01O), C01P(H01P),
 C01R(H01R), C01T(H01T), C01U(H01U), C01V(H01V), C01W(H01W), C01X(H01X),
 C01Y(H01Y), C01Z(H01Z), C02A(H02A), C02B(H02B), C02C(H02C), C02D(H02D),
 C02E(H02E), C02F(H02F), C02G(H02G), C02H(H02H), C010(H010), C013(H013),
 C015(H015), C3(H3), C019(H019), C020(H020), C021(H021), C022(H022), C023(H023),
  C024(H024), C025(H025), C026(H026), C027(H027), C028(H028), C029(H029)
;
_atom_sites_solution_hydrogens     mixed
_atom_sites_solution_primary       iterative
_atom_sites_solution_secondary     ?
loop_
  _atom_site_label
  _atom_site_type_symbol
  _atom_site_fract_x
  _atom_site_fract_y
  _atom_site_fract_z
  _atom_site_U_iso_or_equiv
  _atom_site_adp_type
  _atom_site_occupancy
  _atom_site_site_symmetry_order
  _atom_site_calc_flag
  _atom_site_refinement_flags_posn
  _atom_site_refinement_flags_adp
  _atom_site_refinement_flags_occupancy
  _atom_site_disorder_assembly
  _atom_site_disorder_group
 Os01 Os 0.47996(2) 0.54353(2) 0.37895(2) 0.00940(3) Uani 1 1 d . . . . .
 Cl1 Cl 0.43086(4) 0.45863(3) 0.43924(2) 0.01521(11) Uani 1 1 d . . . . .
 P1 P 0.61617(4) 0.44331(4) 0.36623(2) 0.01083(12) Uani 1 1 d . . . . .
 P2 P 0.33186(4) 0.63430(4) 0.39212(2) 0.01094(11) Uani 1 1 d . . . . .
 P3 P 0.70630(4) 0.76829(4) 0.38723(2) 0.01171(12) Uani 1 1 d . . . . .
 O1 O 0.42760(13) 0.53696(11) 0.22099(5) 0.0198(4) Uani 1 1 d . . . . .
 N00A N 0.08316(16) 0.23716(14) 0.37879(7) 0.0201(5) Uani 1 1 d . . . . .
 N00C N -0.07239(17) 0.13094(14) 0.40447(7) 0.0244(5) Uani 1 1 d . . . . .
 C4 C 0.51598(17) 0.61050(14) 0.32473(7) 0.0119(5) Uani 1 1 d . . . . .
 C7 C 0.39008(17) 0.48535(14) 0.33224(7) 0.0123(5) Uani 1 1 d . . . . .
 C00F C 0.30702(18) 0.70216(15) 0.34773(7) 0.0135(5) Uani 1 1 d . . . . .
 C6 C 0.40136(17) 0.51583(14) 0.29195(7) 0.0126(5) Uani 1 1 d . . . . .
 C00H C 0.18130(19) 0.51075(15) 0.41366(7) 0.0150(5) Uani 1 1 d . . . . .
 H00H H 0.2391 0.4733 0.4155 0.018 Uiso 1 1 calc R U . . .
 C10 C 0.31832(18) 0.41774(14) 0.34166(7) 0.0132(5) Uani 1 1 d . . . . .
 H10 H 0.3393 0.3786 0.3624 0.016 Uiso 1 1 calc R U . . .
 C2 C 0.62662(18) 0.68412(14) 0.37001(7) 0.0126(5) Uani 1 1 d . . . . .
 C00K C -0.00933(19) 0.23383(15) 0.35609(8) 0.0170(5) Uani 1 1 d . . . . .
 C5 C 0.46755(18) 0.58364(15) 0.28786(7) 0.0129(5) Uani 1 1 d . . . . .
 C00M C 0.81062(19) 0.48871(15) 0.33203(8) 0.0160(5) Uani 1 1 d . . . . .
 H00M H 0.8375 0.4869 0.3599 0.019 Uiso 1 1 calc R U . . .
 C00N C 0.19856(18) 0.59208(15) 0.40123(7) 0.0135(5) Uani 1 1 d . . . . .
 C00O C 0.62427(18) 0.85896(14) 0.39125(8) 0.0143(5) Uani 1 1 d . . . . .
 C00P C 0.70526(18) 0.46828(14) 0.32369(7) 0.0141(5) Uani 1 1 d . . . . .
 C00Q C 0.80851(18) 0.78690(15) 0.35020(7) 0.0148(5) Uani 1 1 d . . . . .
 C00R C 0.70405(18) 0.42132(15) 0.41062(7) 0.0136(5) Uani 1 1 d . . . . .
 C00S C 0.4284(2) 0.68124(16) 0.46761(8) 0.0177(5) Uani 1 1 d . . . . .
 H00S H 0.4685 0.6319 0.4645 0.021 Uiso 1 1 calc R U . . .
 C00T C 0.8546(2) 0.86522(16) 0.34667(8) 0.0202(5) Uani 1 1 d . . . . .
 H00T H 0.8246 0.9115 0.3605 0.024 Uiso 1 1 calc R U . . .
 C00U C 0.14342(18) 0.34690(15) 0.33334(7) 0.0152(5) Uani 1 1 d . . . . .
 C00V C -0.00454(19) 0.53734(17) 0.42129(8) 0.0194(5) Uani 1 1 d . . . . .
 H00V H -0.0731 0.5192 0.4288 0.023 Uiso 1 1 calc R U . . .
 C00W C 0.85161(19) 0.71915(16) 0.32923(8) 0.0192(5) Uani 1 1 d . . . . .
 H00W H 0.8195 0.6661 0.3312 0.023 Uiso 1 1 calc R U . . .
 C00X C 0.56079(18) 0.34061(15) 0.35488(7) 0.0138(5) Uani 1 1 d . . . . .
 C00Y C 0.4777(2) 0.98598(16) 0.39587(9) 0.0228(6) Uani 1 1 d . . . . .
 H00Y H 0.4267 1.0290 0.3975 0.027 Uiso 1 1 calc R U . . .
 C00Z C 0.66754(19) 0.47264(15) 0.28226(8) 0.0165(5) Uani 1 1 d . . . . .
 H00Z H 0.5956 0.4599 0.2760 0.020 Uiso 1 1 calc R U . . .
 C01A C 0.59288(19) 0.90153(15) 0.35512(8) 0.0176(5) Uani 1 1 d . . . . .
 H01A H 0.6214 0.8867 0.3289 0.021 Uiso 1 1 calc R U . . .
 C01B C 0.83349(19) 0.38035(16) 0.47897(8) 0.0192(5) Uani 1 1 d . . . . .
 H01B H 0.8774 0.3666 0.5023 0.023 Uiso 1 1 calc R U . . .
 C01C C 0.04932(19) 0.34288(15) 0.31050(8) 0.0164(5) Uani 1 1 d . . . . .
 H01C H 0.0377 0.3790 0.2875 0.020 Uiso 1 1 calc R U . . .
 C01D C 0.35403(19) 0.77978(16) 0.34438(8) 0.0179(5) Uani 1 1 d . . . . .
 H01D H 0.3946 0.8016 0.3671 0.021 Uiso 1 1 calc R U . . .
 C01E C 0.84156(19) 0.33609(16) 0.44194(8) 0.0193(5) Uani 1 1 d . . . . .
 H01E H 0.8912 0.2922 0.4399 0.023 Uiso 1 1 calc R U . . .
 C01F C 0.1552(2) 0.29098(16) 0.36710(8) 0.0193(5) Uani 1 1 d . . . . .
 H01F H 0.2200 0.2923 0.3825 0.023 Uiso 1 1 calc R U . . .
 C01G C 0.58285(19) 0.88044(15) 0.42977(8) 0.0183(5) Uani 1 1 d . . . . .
 H01G H 0.6046 0.8519 0.4544 0.022 Uiso 1 1 calc R U . . .
 C01H C 0.8768(2) 0.51175(16) 0.29970(8) 0.0192(5) Uani 1 1 d . . . . .
 H01H H 0.9486 0.5252 0.3057 0.023 Uiso 1 1 calc R U . . .
 C01I C -0.09011(19) 0.17572(15) 0.36925(8) 0.0190(5) Uani 1 1 d . . . . .
 C01J C 0.4852(2) 0.23492(17) 0.31022(8) 0.0230(6) Uani 1 1 d . . . . .
 H01J H 0.4728 0.2131 0.2830 0.028 Uiso 1 1 calc R U . . .
 C01K C 0.5202(2) 0.96546(16) 0.35758(8) 0.0208(5) Uani 1 1 d . . . . .
 H01K H 0.4994 0.9951 0.3332 0.025 Uiso 1 1 calc R U . . .
 C01L C 0.24834(18) 0.67014(15) 0.31392(7) 0.0152(5) Uani 1 1 d . . . . .
 H01L H 0.2153 0.6175 0.3161 0.018 Uiso 1 1 calc R U . . .
 C01M C 0.5403(2) 0.30930(16) 0.31506(8) 0.0185(5) Uani 1 1 d . . . . .
 H01M H 0.5639 0.3385 0.2912 0.022 Uiso 1 1 calc R U . . .
 C11 C 0.22349(18) 0.40787(15) 0.32245(7) 0.0146(5) Uani 1 1 d . . . . .
 H11 H 0.2073 0.4439 0.2998 0.018 Uiso 1 1 calc R U . . .
 C01O C 0.0113(2) 0.61827(17) 0.40802(8) 0.0224(6) Uani 1 1 d . . . . .
 H01O H -0.0470 0.6552 0.4060 0.027 Uiso 1 1 calc R U . . .
 C01P C 0.76152(19) 0.44433(16) 0.48173(8) 0.0192(5) Uani 1 1 d . . . . .
 H01P H 0.7562 0.4745 0.5071 0.023 Uiso 1 1 calc R U . . .
 C9 C 0.36344(19) 0.48893(16) 0.24944(7) 0.0171(5) Uani 1 1 d . . . . .
 H9A H 0.3747 0.4288 0.2454 0.021 Uiso 1 1 calc R U . . .
 H9B H 0.2874 0.5015 0.2453 0.021 Uiso 1 1 calc R U . . .
 C01R C 0.7342(2) 0.49533(17) 0.25036(8) 0.0207(5) Uani 1 1 d . . . . .
 H01R H 0.7079 0.4973 0.2224 0.025 Uiso 1 1 calc R U . . .
 C01S C -0.18532(19) 0.17082(16) 0.34540(9) 0.0202(5) Uani 1 1 d . . . . .
 C01T C -0.1492(2) 0.08119(17) 0.41672(10) 0.0281(6) Uani 1 1 d . . . . .
 H01T H -0.1376 0.0496 0.4414 0.034 Uiso 1 1 calc R U . . .
 C01U C 0.9445(2) 0.87519(18) 0.32289(9) 0.0261(6) Uani 1 1 d . . . . .
 H01U H 0.9762 0.9283 0.3204 0.031 Uiso 1 1 calc R U . . .
 C01V C 0.3417(2) 0.82571(16) 0.30765(9) 0.0226(6) Uani 1 1 d . . . . .
 H01V H 0.3724 0.8792 0.3056 0.027 Uiso 1 1 calc R U . . .
 C01W C 0.9415(2) 0.72968(17) 0.30556(9) 0.0245(6) Uani 1 1 d . . . . .
 H01W H 0.9713 0.6839 0.2913 0.029 Uiso 1 1 calc R U . . .
 C01X C 0.1112(2) 0.64562(16) 0.39778(8) 0.0199(5) Uani 1 1 d . . . . .
 H01X H 0.1208 0.7009 0.3884 0.024 Uiso 1 1 calc R U . . .
 C01Y C 0.5273(2) 0.29540(16) 0.38923(8) 0.0214(5) Uani 1 1 d . . . . .
 H01Y H 0.5438 0.3147 0.4166 0.026 Uiso 1 1 calc R U . . .
 C01Z C 0.5091(2) 0.94428(17) 0.43173(9) 0.0240(6) Uani 1 1 d . . . . .
 H01Z H 0.4802 0.9593 0.4578 0.029 Uiso 1 1 calc R U . . .
 C02A C 0.8591(2) 0.79446(17) 0.44804(8) 0.0223(6) Uani 1 1 d . . . . .
 H02A H 0.8880 0.8323 0.4286 0.027 Uiso 1 1 calc R U . . .
 C02B C -0.2466(2) 0.07236(17) 0.39551(10) 0.0285(6) Uani 1 1 d . . . . .
 H02B H -0.2993 0.0362 0.4058 0.034 Uiso 1 1 calc R U . . .
 C02C C -0.2642(2) 0.11665(17) 0.35977(10) 0.0264(6) Uani 1 1 d . . . . .
 H02C H -0.3291 0.1110 0.3447 0.032 Uiso 1 1 calc R U . . .
 C02D C 0.4702(2) 0.22273(17) 0.38416(9) 0.0257(6) Uani 1 1 d . . . . .
 H02D H 0.4460 0.1936 0.4079 0.031 Uiso 1 1 calc R U . . .
 C02E C 0.9876(2) 0.80745(18) 0.30291(9) 0.0272(6) Uani 1 1 d . . . . .
 H02E H 1.0498 0.8143 0.2871 0.033 Uiso 1 1 calc R U . . .
 C02F C 0.8645(2) 0.72908(17) 0.51523(8) 0.0254(6) Uani 1 1 d . . . . .
 H02F H 0.8975 0.7220 0.5419 0.031 Uiso 1 1 calc R U . . .
 C02G C 0.9069(2) 0.78397(18) 0.48696(8) 0.0253(6) Uani 1 1 d . . . . .
 H02G H 0.9688 0.8145 0.4942 0.030 Uiso 1 1 calc R U . . .
 C02H C 0.3085(2) 0.82317(17) 0.47814(9) 0.0265(6) Uani 1 1 d . . . . .
 H02H H 0.2664 0.8712 0.4820 0.032 Uiso 1 1 calc R U . . .
 C010 C 0.69678(19) 0.46511(15) 0.44789(7) 0.0159(5) Uani 1 1 d . . . . .
 H010 H 0.6475 0.5092 0.4502 0.019 Uiso 1 1 calc R U . . .
 C8 C 0.47409(19) 0.60680(15) 0.24259(7) 0.0163(5) Uani 1 1 d . . . . .
 H8A H 0.4338 0.6582 0.2366 0.020 Uiso 1 1 calc R U . . .
 H8B H 0.5485 0.6150 0.2344 0.020 Uiso 1 1 calc R U . . .
 C012 C 0.76816(18) 0.74926(15) 0.43734(7) 0.0144(5) Uani 1 1 d . . . . .
 C013 C 0.08019(19) 0.48364(16) 0.42346(8) 0.0183(5) Uani 1 1 d . . . . .
 H013 H 0.0695 0.4278 0.4317 0.022 Uiso 1 1 calc R U . . .
 C1 C 0.57703(18) 0.62374(15) 0.39391(7) 0.0128(5) Uani 1 1 d . . . . .
 C015 C 0.77690(19) 0.35619(15) 0.40802(8) 0.0173(5) Uani 1 1 d . . . . .
 H015 H 0.7820 0.3256 0.3828 0.021 Uiso 1 1 calc R U . . .
 C3 C 0.58837(18) 0.67484(14) 0.32832(7) 0.0132(5) Uani 1 1 d . . . . .
 H3 H 0.6097 0.7085 0.3057 0.016 Uiso 1 1 calc R U . . .
 C017 C 0.35249(19) 0.70278(15) 0.43723(7) 0.0149(5) Uani 1 1 d . . . . .
 C018 C -0.02879(19) 0.28542(15) 0.32143(8) 0.0173(5) Uani 1 1 d . . . . .
 C019 C 0.7263(2) 0.69408(17) 0.46594(8) 0.0225(6) Uani 1 1 d . . . . .
 H019 H 0.6649 0.6629 0.4588 0.027 Uiso 1 1 calc R U . . .
 C020 C 0.3849(2) 0.80232(17) 0.50765(8) 0.0253(6) Uani 1 1 d . . . . .
 H020 H 0.3960 0.8362 0.5316 0.030 Uiso 1 1 calc R U . . .
 C021 C -0.2008(2) 0.22223(16) 0.30947(9) 0.0221(6) Uani 1 1 d . . . . .
 H021 H -0.2641 0.2171 0.2933 0.027 Uiso 1 1 calc R U . . .
 C022 C 0.2846(2) 0.79301(17) 0.27436(8) 0.0219(6) Uani 1 1 d . . . . .
 H022 H 0.2769 0.8241 0.2493 0.026 Uiso 1 1 calc R U . . .
 C023 C 0.8386(2) 0.51518(16) 0.25895(8) 0.0214(6) Uani 1 1 d . . . . .
 H023 H 0.8839 0.5311 0.2370 0.026 Uiso 1 1 calc R U . . .
 C024 C 0.4486(2) 0.19264(16) 0.34450(9) 0.0247(6) Uani 1 1 d . . . . .
 H024 H 0.4087 0.1432 0.3409 0.030 Uiso 1 1 calc R U . . .
 C025 C 0.2384(2) 0.71552(17) 0.27709(8) 0.0201(5) Uani 1 1 d . . . . .
 H025 H 0.2000 0.6933 0.2539 0.024 Uiso 1 1 calc R U . . .
 C026 C -0.12678(19) 0.27817(16) 0.29813(8) 0.0201(5) Uani 1 1 d . . . . .
 H026 H -0.1396 0.3129 0.2746 0.024 Uiso 1 1 calc R U . . .
 C027 C 0.4455(2) 0.73149(17) 0.50214(8) 0.0215(6) Uani 1 1 d . . . . .
 H027 H 0.4989 0.7175 0.5221 0.026 Uiso 1 1 calc R U . . .
 C028 C 0.7744(2) 0.68445(18) 0.50501(9) 0.0290(6) Uani 1 1 d . . . . .
 H028 H 0.7453 0.6472 0.5247 0.035 Uiso 1 1 calc R U . . .
 C029 C 0.2927(2) 0.77443(16) 0.44292(8) 0.0218(6) Uani 1 1 d . . . . .
 H029 H 0.2408 0.7899 0.4226 0.026 Uiso 1 1 calc R U . . .
 Cl Cl 0.4064(3) 0.4932(6) 0.0385(2) 0.063(2) Uani 0.476(18) 1 d . . P A 2
 Cl2 Cl 0.4121(3) 0.4603(5) 0.0592(5) 0.097(3) Uani 0.524(18) 1 d . . P A 1
 Cl07 Cl 0.22315(10) 0.57720(9) 0.03382(3) 0.0837(4) Uani 1 1 d . . . . .
 C02I C 0.3310(3) 0.5562(2) 0.06833(11) 0.0461(9) Uani 1 1 d . . . . .
 H02K H 0.3694 0.6075 0.0762 0.055 Uiso 0.476(18) 1 calc R U P A 2
 H02L H 0.3076 0.5276 0.0939 0.055 Uiso 0.476(18) 1 calc R U P A 2
 H02I H 0.3031 0.5529 0.0970 0.055 Uiso 0.524(18) 1 calc R U P A 1
 H02J H 0.3794 0.6044 0.0676 0.055 Uiso 0.524(18) 1 calc R U P A 1
 Cl06 Cl 0.09623(4) 0.53919(4) 0.23842(2) 0.02126(13) Uani 1 1 d . . . . .
 O00B O 0.25075(17) 0.54267(18) 0.16032(6) 0.0433(6) Uani 1 1 d G . . . .
 H00A H 0.3122 0.5507 0.1723 0.065 Uiso 1 1 d G U . . .
 H00B H 0.2072 0.5384 0.1810 0.065 Uiso 1 1 d G U . . .

loop_
  _atom_site_aniso_label
  _atom_site_aniso_U_11
  _atom_site_aniso_U_22
  _atom_site_aniso_U_33
  _atom_site_aniso_U_23
  _atom_site_aniso_U_13
  _atom_site_aniso_U_12
 Os01 0.00921(5) 0.00909(5) 0.00990(5) 0.00097(4) 0.00043(3) -0.00057(4)
 Cl1 0.0140(3) 0.0167(3) 0.0150(3) 0.0055(2) 0.0013(2) -0.0006(2)
 P1 0.0115(3) 0.0105(3) 0.0105(3) -0.0004(2) -0.0001(2) 0.0012(2)
 P2 0.0102(3) 0.0108(3) 0.0119(3) 0.0015(2) 0.0010(2) 0.0003(2)
 P3 0.0112(3) 0.0107(3) 0.0133(3) 0.0009(2) 0.0007(2) -0.0017(2)
 O1 0.0216(9) 0.0253(10) 0.0124(8) -0.0022(7) 0.0022(7) -0.0059(7)
 N00A 0.0173(11) 0.0226(12) 0.0203(11) 0.0016(9) -0.0012(9) -0.0043(9)
 N00C 0.0229(12) 0.0187(11) 0.0317(13) 0.0011(10) 0.0051(10) -0.0032(9)
 C4 0.0101(11) 0.0131(11) 0.0125(11) 0.0007(9) 0.0012(9) 0.0042(9)
 C7 0.0096(11) 0.0112(11) 0.0159(12) -0.0014(9) 0.0006(9) 0.0047(9)
 C00F 0.0120(11) 0.0154(12) 0.0133(11) 0.0029(9) 0.0029(9) 0.0034(9)
 C6 0.0096(11) 0.0123(11) 0.0160(12) -0.0011(9) 0.0012(9) 0.0025(9)
 C00H 0.0142(12) 0.0186(12) 0.0122(11) -0.0002(10) -0.0004(9) 0.0003(10)
 C10 0.0144(11) 0.0117(11) 0.0134(11) 0.0000(9) 0.0012(9) -0.0009(9)
 C2 0.0147(11) 0.0075(11) 0.0158(12) -0.0013(9) 0.0006(9) -0.0009(9)
 C00K 0.0139(12) 0.0153(12) 0.0218(13) -0.0064(10) 0.0028(10) -0.0003(10)
 C5 0.0107(11) 0.0133(12) 0.0150(12) 0.0003(9) 0.0028(9) 0.0028(9)
 C00M 0.0178(12) 0.0136(12) 0.0166(12) -0.0005(10) 0.0005(10) 0.0024(10)
 C00N 0.0129(11) 0.0185(12) 0.0093(11) 0.0009(9) 0.0012(9) 0.0000(9)
 C00O 0.0122(11) 0.0095(11) 0.0212(13) 0.0004(9) -0.0005(9) -0.0021(9)
 C00P 0.0155(12) 0.0116(11) 0.0155(12) -0.0003(9) 0.0032(9) 0.0039(9)
 C00Q 0.0123(11) 0.0173(12) 0.0148(12) 0.0043(10) 0.0010(9) 0.0001(9)
 C00R 0.0109(11) 0.0161(12) 0.0139(12) 0.0010(9) 0.0000(9) -0.0012(9)
 C00S 0.0202(13) 0.0178(13) 0.0151(12) 0.0025(10) 0.0031(10) -0.0007(10)
 C00T 0.0186(13) 0.0186(13) 0.0235(13) 0.0037(11) 0.0030(10) -0.0012(10)
 C00U 0.0137(12) 0.0167(12) 0.0153(12) -0.0035(10) 0.0012(9) -0.0004(9)
 C00V 0.0119(11) 0.0294(14) 0.0169(12) 0.0000(11) 0.0006(9) -0.0045(10)
 C00W 0.0175(12) 0.0184(13) 0.0219(13) 0.0030(10) 0.0031(10) 0.0003(10)
 C00X 0.0112(11) 0.0127(12) 0.0174(12) 0.0002(9) -0.0018(9) 0.0010(9)
 C00Y 0.0171(13) 0.0137(12) 0.0378(16) 0.0027(11) 0.0011(11) 0.0018(10)
 C00Z 0.0145(12) 0.0176(12) 0.0173(12) -0.0001(10) 0.0012(9) 0.0040(10)
 C01A 0.0174(12) 0.0155(12) 0.0199(13) 0.0003(10) -0.0011(10) -0.0019(10)
 C01B 0.0174(12) 0.0244(14) 0.0155(12) 0.0049(10) -0.0042(10) -0.0013(10)
 C01C 0.0160(12) 0.0172(12) 0.0160(12) -0.0020(10) -0.0013(10) 0.0021(10)
 C01D 0.0151(12) 0.0177(13) 0.0208(13) 0.0038(10) 0.0008(10) 0.0021(10)
 C01E 0.0161(12) 0.0184(13) 0.0233(13) 0.0045(11) -0.0038(10) 0.0031(10)
 C01F 0.0164(12) 0.0231(14) 0.0183(13) -0.0001(11) -0.0032(10) -0.0050(10)
 C01G 0.0194(12) 0.0160(12) 0.0196(13) 0.0031(10) 0.0018(10) 0.0000(10)
 C01H 0.0145(12) 0.0172(13) 0.0262(14) -0.0008(10) 0.0033(10) 0.0009(10)
 C01I 0.0158(12) 0.0141(12) 0.0274(14) -0.0043(10) 0.0036(10) 0.0004(10)
 C01J 0.0221(13) 0.0230(14) 0.0237(14) -0.0054(11) -0.0064(11) -0.0014(11)
 C01K 0.0188(13) 0.0162(13) 0.0271(14) 0.0045(11) -0.0055(11) -0.0009(10)
 C01L 0.0120(11) 0.0162(12) 0.0174(12) 0.0009(10) 0.0024(9) 0.0043(9)
 C01M 0.0200(13) 0.0181(13) 0.0174(13) -0.0013(10) -0.0010(10) -0.0003(10)
 C11 0.0165(12) 0.0148(12) 0.0126(11) -0.0018(9) 0.0013(9) -0.0003(10)
 C01O 0.0121(12) 0.0298(15) 0.0252(14) 0.0024(11) 0.0008(10) 0.0049(11)
 C01P 0.0188(12) 0.0254(14) 0.0136(12) -0.0018(10) -0.0001(10) -0.0016(10)
 C9 0.0157(12) 0.0202(13) 0.0153(12) -0.0004(10) 0.0003(9) -0.0035(10)
 C01R 0.0229(13) 0.0245(14) 0.0149(12) 0.0011(11) 0.0025(10) 0.0041(11)
 C01S 0.0132(12) 0.0150(12) 0.0325(15) -0.0087(11) 0.0035(10) -0.0019(10)
 C01T 0.0272(15) 0.0193(14) 0.0381(17) 0.0012(12) 0.0075(12) -0.0036(11)
 C01U 0.0230(14) 0.0230(14) 0.0324(15) 0.0088(12) 0.0053(12) -0.0060(11)
 C01V 0.0210(13) 0.0173(13) 0.0297(15) 0.0076(11) 0.0055(11) 0.0005(10)
 C01W 0.0226(14) 0.0230(14) 0.0282(15) 0.0036(12) 0.0096(11) 0.0052(11)
 C01X 0.0181(13) 0.0178(13) 0.0238(13) 0.0045(11) 0.0013(10) 0.0026(10)
 C01Y 0.0268(14) 0.0167(13) 0.0207(13) -0.0001(10) 0.0007(11) -0.0011(11)
 C01Z 0.0236(14) 0.0207(14) 0.0279(14) -0.0012(11) 0.0072(11) 0.0017(11)
 C02A 0.0209(13) 0.0246(14) 0.0213(13) 0.0015(11) 0.0000(10) -0.0060(11)
 C02B 0.0215(14) 0.0202(14) 0.0442(18) -0.0038(13) 0.0103(12) -0.0054(11)
 C02C 0.0169(13) 0.0187(14) 0.0435(17) -0.0075(12) 0.0035(12) -0.0044(11)
 C02D 0.0331(15) 0.0163(13) 0.0278(15) 0.0032(11) 0.0029(12) -0.0020(11)
 C02E 0.0201(13) 0.0300(15) 0.0320(16) 0.0094(12) 0.0116(11) 0.0031(12)
 C02F 0.0292(15) 0.0265(15) 0.0202(14) 0.0004(11) -0.0085(11) 0.0037(12)
 C02G 0.0176(13) 0.0331(16) 0.0249(14) -0.0028(12) -0.0051(11) -0.0055(11)
 C02H 0.0329(15) 0.0204(14) 0.0263(15) -0.0060(11) 0.0044(12) 0.0077(12)
 C010 0.0139(11) 0.0171(12) 0.0169(12) -0.0005(10) 0.0018(9) -0.0003(10)
 C8 0.0159(12) 0.0186(13) 0.0144(12) 0.0009(10) 0.0012(9) 0.0004(10)
 C012 0.0145(11) 0.0132(12) 0.0155(12) -0.0009(9) -0.0003(9) 0.0025(9)
 C013 0.0175(12) 0.0197(13) 0.0177(12) 0.0030(10) -0.0007(10) -0.0038(10)
 C1 0.0123(11) 0.0164(12) 0.0098(11) -0.0021(9) -0.0006(9) 0.0052(9)
 C015 0.0192(12) 0.0162(12) 0.0164(12) -0.0010(10) -0.0024(10) 0.0028(10)
 C3 0.0127(11) 0.0122(11) 0.0147(12) 0.0036(9) 0.0035(9) 0.0007(9)
 C017 0.0159(12) 0.0142(12) 0.0146(12) 0.0007(9) 0.0031(9) -0.0016(9)
 C018 0.0135(12) 0.0169(12) 0.0216(13) -0.0057(10) 0.0013(10) 0.0013(10)
 C019 0.0246(14) 0.0217(14) 0.0209(13) 0.0030(11) -0.0052(11) -0.0077(11)
 C020 0.0348(15) 0.0233(14) 0.0178(13) -0.0065(11) 0.0036(11) -0.0023(12)
 C021 0.0129(12) 0.0216(14) 0.0316(15) -0.0085(11) -0.0035(10) 0.0003(10)
 C022 0.0212(13) 0.0260(14) 0.0187(13) 0.0113(11) 0.0064(10) 0.0088(11)
 C023 0.0225(13) 0.0217(14) 0.0202(13) 0.0014(11) 0.0094(10) 0.0017(11)
 C024 0.0224(14) 0.0156(13) 0.0359(16) -0.0003(12) -0.0062(12) -0.0021(11)
 C025 0.0176(12) 0.0267(14) 0.0159(12) 0.0003(11) -0.0001(10) 0.0067(11)
 C026 0.0165(12) 0.0211(13) 0.0226(13) -0.0038(11) -0.0022(10) 0.0019(10)
 C027 0.0240(13) 0.0268(14) 0.0137(12) 0.0012(11) 0.0006(10) -0.0027(11)
 C028 0.0377(16) 0.0277(15) 0.0214(14) 0.0082(12) -0.0055(12) -0.0077(13)
 C029 0.0235(13) 0.0216(14) 0.0204(13) -0.0004(11) 0.0003(11) 0.0036(11)
 Cl 0.0441(14) 0.062(3) 0.085(3) -0.046(2) 0.0100(14) -0.0072(16)
 Cl2 0.0452(13) 0.056(3) 0.188(7) -0.048(4) -0.015(2) -0.0009(14)
 Cl07 0.0792(7) 0.1121(10) 0.0589(6) 0.0415(6) -0.0251(6) -0.0629(7)
 C02I 0.0413(19) 0.056(2) 0.0408(19) -0.0094(17) 0.0078(15) -0.0131(17)
 Cl06 0.0163(3) 0.0265(3) 0.0210(3) 0.0024(2) 0.0009(2) 0.0011(2)
 O00B 0.0294(11) 0.0758(18) 0.0247(11) 0.0108(12) -0.0015(9) 0.0005(12)

_geom_special_details
;
 All esds (except the esd in the dihedral angle between two l.s. planes)
 are estimated using the full covariance matrix.  The cell esds are taken
 into account individually in the estimation of esds in distances, angles
 and torsion angles; correlations between esds in cell parameters are only
 used when they are defined by crystal symmetry.  An approximate (isotropic)
 treatment of cell esds is used for estimating esds involving l.s. planes.
;
loop_
  _geom_bond_atom_site_label_1
  _geom_bond_atom_site_label_2
  _geom_bond_distance
  _geom_bond_site_symmetry_2
  _geom_bond_publ_flag
 Os01 Cl1 2.4569(6) . ?
 Os01 P1 2.4035(6) . ?
 Os01 P2 2.4212(6) . ?
 Os01 C4 2.102(2) . ?
 Os01 C7 2.086(2) . ?
 Os01 C1 1.842(2) . ?
 P1 C00P 1.829(2) . ?
 P1 C00R 1.824(2) . ?
 P1 C00X 1.833(2) . ?
 P2 C00F 1.818(2) . ?
 P2 C00N 1.847(2) . ?
 P2 C017 1.834(2) . ?
 P3 C2 1.773(2) . ?
 P3 C00O 1.800(2) . ?
 P3 C00Q 1.796(2) . ?
 P3 C012 1.799(2) . ?
 O1 C9 1.455(3) . ?
 O1 C8 1.442(3) . ?
 N00A C00K 1.367(3) . ?
 N00A C01F 1.318(3) . ?
 N00C C01I 1.355(3) . ?
 N00C C01T 1.325(4) . ?
 C4 C5 1.390(3) . ?
 C4 C3 1.388(3) . ?
 C7 C6 1.391(3) . ?
 C7 C10 1.455(3) . ?
 C00F C01D 1.392(3) . ?
 C00F C01L 1.401(3) . ?
 C6 C5 1.386(3) . ?
 C6 C9 1.500(3) . ?
 C00H H00H 0.9500 . ?
 C00H C00N 1.390(3) . ?
 C00H C013 1.393(3) . ?
 C10 H10 0.9500 . ?
 C10 C11 1.348(3) . ?
 C2 C1 1.395(3) . ?
 C2 C3 1.420(3) . ?
 C00K C01I 1.455(3) . ?
 C00K C018 1.406(4) . ?
 C5 C8 1.501(3) . ?
 C00M H00M 0.9500 . ?
 C00M C00P 1.394(3) . ?
 C00M C01H 1.394(4) . ?
 C00N C01X 1.405(3) . ?
 C00O C01A 1.397(3) . ?
 C00O C01G 1.393(4) . ?
 C00P C00Z 1.404(3) . ?
 C00Q C00T 1.397(4) . ?
 C00Q C00W 1.399(4) . ?
 C00R C010 1.392(3) . ?
 C00R C015 1.401(3) . ?
 C00S H00S 0.9500 . ?
 C00S C017 1.399(3) . ?
 C00S C027 1.385(4) . ?
 C00T H00T 0.9500 . ?
 C00T C01U 1.389(4) . ?
 C00U C01C 1.387(3) . ?
 C00U C01F 1.414(4) . ?
 C00U C11 1.459(3) . ?
 C00V H00V 0.9500 . ?
 C00V C01O 1.389(4) . ?
 C00V C013 1.379(4) . ?
 C00W H00W 0.9500 . ?
 C00W C01W 1.389(4) . ?
 C00X C01M 1.392(3) . ?
 C00X C01Y 1.393(4) . ?
 C00Y H00Y 0.9500 . ?
 C00Y C01K 1.388(4) . ?
 C00Y C01Z 1.383(4) . ?
 C00Z H00Z 0.9500 . ?
 C00Z C01R 1.386(4) . ?
 C01A H01A 0.9500 . ?
 C01A C01K 1.386(4) . ?
 C01B H01B 0.9500 . ?
 C01B C01E 1.390(4) . ?
 C01B C01P 1.381(4) . ?
 C01C H01C 0.9500 . ?
 C01C C018 1.404(4) . ?
 C01D H01D 0.9500 . ?
 C01D C01V 1.397(4) . ?
 C01E H01E 0.9500 . ?
 C01E C015 1.387(3) . ?
 C01F H01F 0.9500 . ?
 C01G H01G 0.9500 . ?
 C01G C01Z 1.392(4) . ?
 C01H H01H 0.9500 . ?
 C01H C023 1.385(4) . ?
 C01I C01S 1.417(4) . ?
 C01J H01J 0.9500 . ?
 C01J C01M 1.395(4) . ?
 C01J C024 1.380(4) . ?
 C01K H01K 0.9500 . ?
 C01L H01L 0.9500 . ?
 C01L C025 1.392(3) . ?
 C01M H01M 0.9500 . ?
 C11 H11 0.9500 . ?
 C01O H01O 0.9500 . ?
 C01O C01X 1.384(4) . ?
 C01P H01P 0.9500 . ?
 C01P C010 1.388(3) . ?
 C9 H9A 0.9900 . ?
 C9 H9B 0.9900 . ?
 C01R H01R 0.9500 . ?
 C01R C023 1.382(4) . ?
 C01S C02C 1.410(4) . ?
 C01S C021 1.429(4) . ?
 C01T H01T 0.9500 . ?
 C01T C02B 1.403(4) . ?
 C01U H01U 0.9500 . ?
 C01U C02E 1.384(4) . ?
 C01V H01V 0.9500 . ?
 C01V C022 1.382(4) . ?
 C01W H01W 0.9500 . ?
 C01W C02E 1.387(4) . ?
 C01X H01X 0.9500 . ?
 C01Y H01Y 0.9500 . ?
 C01Y C02D 1.385(4) . ?
 C01Z H01Z 0.9500 . ?
 C02A H02A 0.9500 . ?
 C02A C02G 1.386(4) . ?
 C02A C012 1.399(3) . ?
 C02B H02B 0.9500 . ?
 C02B C02C 1.365(4) . ?
 C02C H02C 0.9500 . ?
 C02D H02D 0.9500 . ?
 C02D C024 1.383(4) . ?
 C02E H02E 0.9500 . ?
 C02F H02F 0.9500 . ?
 C02F C02G 1.382(4) . ?
 C02F C028 1.383(4) . ?
 C02G H02G 0.9500 . ?
 C02H H02H 0.9500 . ?
 C02H C020 1.382(4) . ?
 C02H C029 1.387(4) . ?
 C010 H010 0.9500 . ?
 C8 H8A 0.9900 . ?
 C8 H8B 0.9900 . ?
 C012 C019 1.389(4) . ?
 C013 H013 0.9500 . ?
 C015 H015 0.9500 . ?
 C3 H3 0.9500 . ?
 C017 C029 1.396(4) . ?
 C018 C026 1.440(3) . ?
 C019 H019 0.9500 . ?
 C019 C028 1.390(4) . ?
 C020 H020 0.9500 . ?
 C020 C027 1.389(4) . ?
 C021 H021 0.9500 . ?
 C021 C026 1.355(4) . ?
 C022 H022 0.9500 . ?
 C022 C025 1.384(4) . ?
 C023 H023 0.9500 . ?
 C024 H024 0.9500 . ?
 C025 H025 0.9500 . ?
 C026 H026 0.9500 . ?
 C027 H027 0.9500 . ?
 C028 H028 0.9500 . ?
 C029 H029 0.9500 . ?
 Cl C02I 1.700(6) . ?
 Cl2 C02I 1.883(6) . ?
 Cl07 C02I 1.774(4) . ?
 C02I H02K 0.9900 . ?
 C02I H02L 0.9900 . ?
 C02I H02I 0.9900 . ?
 C02I H02J 0.9900 . ?
 O00B H00A 0.8705 . ?
 O00B H00B 0.8705 . ?

loop_
  _geom_angle_atom_site_label_1
  _geom_angle_atom_site_label_2
  _geom_angle_atom_site_label_3
  _geom_angle
  _geom_angle_site_symmetry_1
  _geom_angle_site_symmetry_3
  _geom_angle_publ_flag
 P1 Os01 Cl1 87.14(2) . . ?
 P1 Os01 P2 174.91(2) . . ?
 P2 Os01 Cl1 89.60(2) . . ?
 C4 Os01 Cl1 176.05(6) . . ?
 C4 Os01 P1 92.24(6) . . ?
 C4 Os01 P2 90.74(6) . . ?
 C7 Os01 Cl1 99.82(7) . . ?
 C7 Os01 P1 87.63(6) . . ?
 C7 Os01 P2 89.07(6) . . ?
 C7 Os01 C4 76.25(9) . . ?
 C1 Os01 Cl1 111.36(7) . . ?
 C1 Os01 P1 92.31(7) . . ?
 C1 Os01 P2 92.52(7) . . ?
 C1 Os01 C4 72.56(9) . . ?
 C1 Os01 C7 148.78(10) . . ?
 C00P P1 Os01 115.56(8) . . ?
 C00P P1 C00X 106.85(11) . . ?
 C00R P1 Os01 115.31(8) . . ?
 C00R P1 C00P 104.39(11) . . ?
 C00R P1 C00X 101.78(11) . . ?
 C00X P1 Os01 111.68(8) . . ?
 C00F P2 Os01 110.59(8) . . ?
 C00F P2 C00N 101.57(11) . . ?
 C00F P2 C017 105.87(11) . . ?
 C00N P2 Os01 121.07(8) . . ?
 C017 P2 Os01 113.71(8) . . ?
 C017 P2 C00N 102.42(11) . . ?
 C2 P3 C00O 108.65(11) . . ?
 C2 P3 C00Q 109.55(11) . . ?
 C2 P3 C012 112.48(11) . . ?
 C00Q P3 C00O 109.52(11) . . ?
 C00Q P3 C012 108.12(11) . . ?
 C012 P3 C00O 108.48(11) . . ?
 C8 O1 C9 110.07(17) . . ?
 C01F N00A C00K 117.7(2) . . ?
 C01T N00C C01I 117.3(2) . . ?
 C5 C4 Os01 116.29(17) . . ?
 C3 C4 Os01 117.94(17) . . ?
 C3 C4 C5 125.7(2) . . ?
 C6 C7 Os01 116.28(17) . . ?
 C6 C7 C10 122.2(2) . . ?
 C10 C7 Os01 121.54(17) . . ?
 C01D C00F P2 122.32(18) . . ?
 C01D C00F C01L 119.6(2) . . ?
 C01L C00F P2 117.67(18) . . ?
 C7 C6 C9 134.7(2) . . ?
 C5 C6 C7 116.1(2) . . ?
 C5 C6 C9 109.1(2) . . ?
 C00N C00H H00H 119.6 . . ?
 C00N C00H C013 120.7(2) . . ?
 C013 C00H H00H 119.6 . . ?
 C7 C10 H10 118.4 . . ?
 C11 C10 C7 123.2(2) . . ?
 C11 C10 H10 118.4 . . ?
 C1 C2 P3 128.54(18) . . ?
 C1 C2 C3 107.1(2) . . ?
 C3 C2 P3 123.74(18) . . ?
 N00A C00K C01I 118.0(2) . . ?
 N00A C00K C018 122.2(2) . . ?
 C018 C00K C01I 119.8(2) . . ?
 C4 C5 C8 135.4(2) . . ?
 C6 C5 C4 115.1(2) . . ?
 C6 C5 C8 109.4(2) . . ?
 C00P C00M H00M 119.8 . . ?
 C01H C00M H00M 119.8 . . ?
 C01H C00M C00P 120.4(2) . . ?
 C00H C00N P2 122.83(18) . . ?
 C00H C00N C01X 118.4(2) . . ?
 C01X C00N P2 118.65(19) . . ?
 C01A C00O P3 119.75(19) . . ?
 C01G C00O P3 119.48(18) . . ?
 C01G C00O C01A 120.4(2) . . ?
 C00M C00P P1 120.62(18) . . ?
 C00M C00P C00Z 118.5(2) . . ?
 C00Z C00P P1 120.79(18) . . ?
 C00T C00Q P3 120.74(19) . . ?
 C00T C00Q C00W 120.1(2) . . ?
 C00W C00Q P3 118.56(19) . . ?
 C010 C00R P1 121.41(18) . . ?
 C010 C00R C015 119.1(2) . . ?
 C015 C00R P1 119.45(18) . . ?
 C017 C00S H00S 119.8 . . ?
 C027 C00S H00S 119.8 . . ?
 C027 C00S C017 120.3(2) . . ?
 C00Q C00T H00T 120.1 . . ?
 C01U C00T C00Q 119.7(2) . . ?
 C01U C00T H00T 120.1 . . ?
 C01C C00U C01F 116.8(2) . . ?
 C01C C00U C11 119.9(2) . . ?
 C01F C00U C11 123.3(2) . . ?
 C01O C00V H00V 120.3 . . ?
 C013 C00V H00V 120.3 . . ?
 C013 C00V C01O 119.3(2) . . ?
 C00Q C00W H00W 120.1 . . ?
 C01W C00W C00Q 119.8(2) . . ?
 C01W C00W H00W 120.1 . . ?
 C01M C00X P1 125.03(19) . . ?
 C01M C00X C01Y 118.7(2) . . ?
 C01Y C00X P1 115.96(18) . . ?
 C01K C00Y H00Y 119.7 . . ?
 C01Z C00Y H00Y 119.7 . . ?
 C01Z C00Y C01K 120.5(2) . . ?
 C00P C00Z H00Z 119.7 . . ?
 C01R C00Z C00P 120.6(2) . . ?
 C01R C00Z H00Z 119.7 . . ?
 C00O C01A H01A 120.1 . . ?
 C01K C01A C00O 119.9(2) . . ?
 C01K C01A H01A 120.1 . . ?
 C01E C01B H01B 120.1 . . ?
 C01P C01B H01B 120.1 . . ?
 C01P C01B C01E 119.8(2) . . ?
 C00U C01C H01C 120.0 . . ?
 C00U C01C C018 120.0(2) . . ?
 C018 C01C H01C 120.0 . . ?
 C00F C01D H01D 120.0 . . ?
 C00F C01D C01V 120.1(2) . . ?
 C01V C01D H01D 120.0 . . ?
 C01B C01E H01E 120.1 . . ?
 C015 C01E C01B 119.8(2) . . ?
 C015 C01E H01E 120.1 . . ?
 N00A C01F C00U 125.0(2) . . ?
 N00A C01F H01F 117.5 . . ?
 C00U C01F H01F 117.5 . . ?
 C00O C01G H01G 120.4 . . ?
 C01Z C01G C00O 119.2(2) . . ?
 C01Z C01G H01G 120.4 . . ?
 C00M C01H H01H 119.8 . . ?
 C023 C01H C00M 120.5(2) . . ?
 C023 C01H H01H 119.8 . . ?
 N00C C01I C00K 118.6(2) . . ?
 N00C C01I C01S 123.0(2) . . ?
 C01S C01I C00K 118.3(2) . . ?
 C01M C01J H01J 119.6 . . ?
 C024 C01J H01J 119.6 . . ?
 C024 C01J C01M 120.7(2) . . ?
 C00Y C01K H01K 120.1 . . ?
 C01A C01K C00Y 119.7(2) . . ?
 C01A C01K H01K 120.1 . . ?
 C00F C01L H01L 120.0 . . ?
 C025 C01L C00F 120.0(2) . . ?
 C025 C01L H01L 120.0 . . ?
 C00X C01M C01J 119.9(2) . . ?
 C00X C01M H01M 120.1 . . ?
 C01J C01M H01M 120.1 . . ?
 C10 C11 C00U 125.9(2) . . ?
 C10 C11 H11 117.0 . . ?
 C00U C11 H11 117.0 . . ?
 C00V C01O H01O 119.7 . . ?
 C01X C01O C00V 120.7(2) . . ?
 C01X C01O H01O 119.7 . . ?
 C01B C01P H01P 119.6 . . ?
 C01B C01P C010 120.8(2) . . ?
 C010 C01P H01P 119.6 . . ?
 O1 C9 C6 103.98(19) . . ?
 O1 C9 H9A 111.0 . . ?
 O1 C9 H9B 111.0 . . ?
 C6 C9 H9A 111.0 . . ?
 C6 C9 H9B 111.0 . . ?
 H9A C9 H9B 109.0 . . ?
 C00Z C01R H01R 119.8 . . ?
 C023 C01R C00Z 120.4(2) . . ?
 C023 C01R H01R 119.8 . . ?
 C01I C01S C021 120.3(2) . . ?
 C02C C01S C01I 117.3(3) . . ?
 C02C C01S C021 122.4(2) . . ?
 N00C C01T H01T 118.0 . . ?
 N00C C01T C02B 124.1(3) . . ?
 C02B C01T H01T 118.0 . . ?
 C00T C01U H01U 120.2 . . ?
 C02E C01U C00T 119.7(3) . . ?
 C02E C01U H01U 120.2 . . ?
 C01D C01V H01V 120.1 . . ?
 C022 C01V C01D 119.8(2) . . ?
 C022 C01V H01V 120.1 . . ?
 C00W C01W H01W 120.2 . . ?
 C02E C01W C00W 119.5(3) . . ?
 C02E C01W H01W 120.2 . . ?
 C00N C01X H01X 119.8 . . ?
 C01O C01X C00N 120.3(2) . . ?
 C01O C01X H01X 119.8 . . ?
 C00X C01Y H01Y 119.5 . . ?
 C02D C01Y C00X 121.1(2) . . ?
 C02D C01Y H01Y 119.5 . . ?
 C00Y C01Z C01G 120.3(3) . . ?
 C00Y C01Z H01Z 119.8 . . ?
 C01G C01Z H01Z 119.8 . . ?
 C02G C02A H02A 120.0 . . ?
 C02G C02A C012 120.0(2) . . ?
 C012 C02A H02A 120.0 . . ?
 C01T C02B H02B 120.6 . . ?
 C02C C02B C01T 118.8(3) . . ?
 C02C C02B H02B 120.6 . . ?
 C01S C02C H02C 120.2 . . ?
 C02B C02C C01S 119.5(3) . . ?
 C02B C02C H02C 120.2 . . ?
 C01Y C02D H02D 120.0 . . ?
 C024 C02D C01Y 119.9(3) . . ?
 C024 C02D H02D 120.0 . . ?
 C01U C02E C01W 121.2(2) . . ?
 C01U C02E H02E 119.4 . . ?
 C01W C02E H02E 119.4 . . ?
 C02G C02F H02F 119.8 . . ?
 C02G C02F C028 120.4(2) . . ?
 C028 C02F H02F 119.8 . . ?
 C02A C02G H02G 120.0 . . ?
 C02F C02G C02A 120.0(2) . . ?
 C02F C02G H02G 120.0 . . ?
 C020 C02H H02H 119.8 . . ?
 C020 C02H C029 120.5(3) . . ?
 C029 C02H H02H 119.8 . . ?
 C00R C010 H010 120.0 . . ?
 C01P C010 C00R 120.0(2) . . ?
 C01P C010 H010 120.0 . . ?
 O1 C8 C5 103.88(19) . . ?
 O1 C8 H8A 111.0 . . ?
 O1 C8 H8B 111.0 . . ?
 C5 C8 H8A 111.0 . . ?
 C5 C8 H8B 111.0 . . ?
 H8A C8 H8B 109.0 . . ?
 C02A C012 P3 118.16(19) . . ?
 C019 C012 P3 122.20(19) . . ?
 C019 C012 C02A 119.6(2) . . ?
 C00H C013 H013 119.8 . . ?
 C00V C013 C00H 120.5(2) . . ?
 C00V C013 H013 119.8 . . ?
 C2 C1 Os01 130.73(17) . . ?
 C00R C015 H015 119.7 . . ?
 C01E C015 C00R 120.5(2) . . ?
 C01E C015 H015 119.7 . . ?
 C4 C3 C2 111.7(2) . . ?
 C4 C3 H3 124.1 . . ?
 C2 C3 H3 124.1 . . ?
 C00S C017 P2 118.99(19) . . ?
 C029 C017 P2 122.15(19) . . ?
 C029 C017 C00S 118.8(2) . . ?
 C00K C018 C026 119.9(2) . . ?
 C01C C018 C00K 118.3(2) . . ?
 C01C C018 C026 121.8(2) . . ?
 C012 C019 H019 120.0 . . ?
 C012 C019 C028 120.0(2) . . ?
 C028 C019 H019 120.0 . . ?
 C02H C020 H020 120.2 . . ?
 C02H C020 C027 119.6(2) . . ?
 C027 C020 H020 120.2 . . ?
 C01S C021 H021 119.4 . . ?
 C026 C021 C01S 121.2(2) . . ?
 C026 C021 H021 119.4 . . ?
 C01V C022 H022 119.6 . . ?
 C01V C022 C025 120.8(2) . . ?
 C025 C022 H022 119.6 . . ?
 C01H C023 H023 120.2 . . ?
 C01R C023 C01H 119.7(2) . . ?
 C01R C023 H023 120.2 . . ?
 C01J C024 C02D 119.6(2) . . ?
 C01J C024 H024 120.2 . . ?
 C02D C024 H024 120.2 . . ?
 C01L C025 H025 120.1 . . ?
 C022 C025 C01L 119.8(2) . . ?
 C022 C025 H025 120.1 . . ?
 C018 C026 H026 119.8 . . ?
 C021 C026 C018 120.5(2) . . ?
 C021 C026 H026 119.8 . . ?
 C00S C027 C020 120.3(2) . . ?
 C00S C027 H027 119.8 . . ?
 C020 C027 H027 119.8 . . ?
 C02F C028 C019 120.0(3) . . ?
 C02F C028 H028 120.0 . . ?
 C019 C028 H028 120.0 . . ?
 C02H C029 C017 120.4(2) . . ?
 C02H C029 H029 119.8 . . ?
 C017 C029 H029 119.8 . . ?
 Cl C02I Cl07 101.3(3) . . ?
 Cl C02I H02K 111.5 . . ?
 Cl C02I H02L 111.5 . . ?
 Cl2 C02I H02I 107.7 . . ?
 Cl2 C02I H02J 107.7 . . ?
 Cl07 C02I Cl2 118.4(4) . . ?
 Cl07 C02I H02K 111.5 . . ?
 Cl07 C02I H02L 111.5 . . ?
 Cl07 C02I H02I 107.7 . . ?
 Cl07 C02I H02J 107.7 . . ?
 H02K C02I H02L 109.3 . . ?
 H02I C02I H02J 107.1 . . ?
 H00A O00B H00B 104.4 . . ?

loop_
  _geom_torsion_atom_site_label_1
  _geom_torsion_atom_site_label_2
  _geom_torsion_atom_site_label_3
  _geom_torsion_atom_site_label_4
  _geom_torsion
  _geom_torsion_site_symmetry_1
  _geom_torsion_site_symmetry_2
  _geom_torsion_site_symmetry_3
  _geom_torsion_site_symmetry_4
  _geom_torsion_publ_flag
 Os01 P1 C00P C00M 110.70(18) . . . . ?
 Os01 P1 C00P C00Z -65.1(2) . . . . ?
 Os01 P1 C00R C010 -5.0(2) . . . . ?
 Os01 P1 C00R C015 171.68(17) . . . . ?
 Os01 P1 C00X C01M 95.0(2) . . . . ?
 Os01 P1 C00X C01Y -78.07(19) . . . . ?
 Os01 P2 C00F C01D -90.7(2) . . . . ?
 Os01 P2 C00F C01L 81.67(18) . . . . ?
 Os01 P2 C00N C00H 20.3(2) . . . . ?
 Os01 P2 C00N C01X -163.43(16) . . . . ?
 Os01 P2 C017 C00S -21.0(2) . . . . ?
 Os01 P2 C017 C029 161.04(18) . . . . ?
 Os01 C4 C5 C6 0.1(3) . . . . ?
 Os01 C4 C5 C8 -175.0(2) . . . . ?
 Os01 C4 C3 C2 -0.1(3) . . . . ?
 Os01 C7 C6 C5 -2.7(3) . . . . ?
 Os01 C7 C6 C9 172.2(2) . . . . ?
 Os01 C7 C10 C11 142.2(2) . . . . ?
 Cl1 Os01 C1 C2 179.3(2) . . . . ?
 P1 Os01 C1 C2 91.5(2) . . . . ?
 P1 C00P C00Z C01R 176.99(19) . . . . ?
 P1 C00R C010 C01P 177.02(19) . . . . ?
 P1 C00R C015 C01E -177.36(19) . . . . ?
 P1 C00X C01M C01J -171.48(19) . . . . ?
 P1 C00X C01Y C02D 170.4(2) . . . . ?
 P2 Os01 C1 C2 -90.1(2) . . . . ?
 P2 C00F C01D C01V 172.95(19) . . . . ?
 P2 C00F C01L C025 -171.85(18) . . . . ?
 P2 C00N C01X C01O -174.2(2) . . . . ?
 P2 C017 C029 C02H 177.9(2) . . . . ?
 P3 C2 C1 Os01 170.89(14) . . . . ?
 P3 C2 C3 C4 -171.34(17) . . . . ?
 P3 C00O C01A C01K 172.61(19) . . . . ?
 P3 C00O C01G C01Z -172.05(19) . . . . ?
 P3 C00Q C00T C01U 169.7(2) . . . . ?
 P3 C00Q C00W C01W -169.8(2) . . . . ?
 P3 C012 C019 C028 -177.0(2) . . . . ?
 N00A C00K C01I N00C 3.4(3) . . . . ?
 N00A C00K C01I C01S -178.8(2) . . . . ?
 N00A C00K C018 C01C -1.0(4) . . . . ?
 N00A C00K C018 C026 178.8(2) . . . . ?
 N00C C01I C01S C02C 0.3(4) . . . . ?
 N00C C01I C01S C021 177.5(2) . . . . ?
 N00C C01T C02B C02C 0.7(4) . . . . ?
 C4 Os01 C1 C2 -0.1(2) . . . . ?
 C4 C5 C8 O1 162.5(3) . . . . ?
 C7 Os01 C1 C2 2.2(3) . . . . ?
 C7 C6 C5 C4 1.7(3) . . . . ?
 C7 C6 C5 C8 178.0(2) . . . . ?
 C7 C6 C9 O1 -165.4(2) . . . . ?
 C7 C10 C11 C00U -173.2(2) . . . . ?
 C00F P2 C00N C00H 143.1(2) . . . . ?
 C00F P2 C00N C01X -40.6(2) . . . . ?
 C00F P2 C017 C00S -142.59(19) . . . . ?
 C00F P2 C017 C029 39.4(2) . . . . ?
 C00F C01D C01V C022 -1.4(4) . . . . ?
 C00F C01L C025 C022 -1.5(4) . . . . ?
 C6 C7 C10 C11 -36.6(3) . . . . ?
 C6 C5 C8 O1 -12.7(2) . . . . ?
 C00H C00N C01X C01O 2.3(4) . . . . ?
 C10 C7 C6 C5 176.2(2) . . . . ?
 C10 C7 C6 C9 -8.9(4) . . . . ?
 C2 P3 C00O C01A -76.6(2) . . . . ?
 C2 P3 C00O C01G 96.1(2) . . . . ?
 C2 P3 C00Q C00T 154.7(2) . . . . ?
 C2 P3 C00Q C00W -34.3(2) . . . . ?
 C2 P3 C012 C02A 157.9(2) . . . . ?
 C2 P3 C012 C019 -24.6(3) . . . . ?
 C00K N00A C01F C00U 1.4(4) . . . . ?
 C00K C01I C01S C02C -177.4(2) . . . . ?
 C00K C01I C01S C021 -0.2(4) . . . . ?
 C00K C018 C026 C021 0.3(4) . . . . ?
 C5 C4 C3 C2 -177.3(2) . . . . ?
 C5 C6 C9 O1 9.8(3) . . . . ?
 C00M C00P C00Z C01R 1.1(4) . . . . ?
 C00M C01H C023 C01R -0.2(4) . . . . ?
 C00N P2 C00F C01D 139.5(2) . . . . ?
 C00N P2 C00F C01L -48.1(2) . . . . ?
 C00N P2 C017 C00S 111.4(2) . . . . ?
 C00N P2 C017 C029 -66.6(2) . . . . ?
 C00N C00H C013 C00V -0.5(4) . . . . ?
 C00O P3 C2 C1 -94.9(2) . . . . ?
 C00O P3 C2 C3 74.4(2) . . . . ?
 C00O P3 C00Q C00T 35.6(2) . . . . ?
 C00O P3 C00Q C00W -153.38(19) . . . . ?
 C00O P3 C012 C02A -81.8(2) . . . . ?
 C00O P3 C012 C019 95.6(2) . . . . ?
 C00O C01A C01K C00Y -1.0(4) . . . . ?
 C00O C01G C01Z C00Y -0.2(4) . . . . ?
 C00P P1 C00R C010 122.9(2) . . . . ?
 C00P P1 C00R C015 -60.4(2) . . . . ?
 C00P P1 C00X C01M -32.3(2) . . . . ?
 C00P P1 C00X C01Y 154.66(19) . . . . ?
 C00P C00M C01H C023 0.4(4) . . . . ?
 C00P C00Z C01R C023 -0.9(4) . . . . ?
 C00Q P3 C2 C1 145.4(2) . . . . ?
 C00Q P3 C2 C3 -45.2(2) . . . . ?
 C00Q P3 C00O C01A 43.1(2) . . . . ?
 C00Q P3 C00O C01G -144.25(19) . . . . ?
 C00Q P3 C012 C02A 36.8(2) . . . . ?
 C00Q P3 C012 C019 -145.7(2) . . . . ?
 C00Q C00T C01U C02E 0.0(4) . . . . ?
 C00Q C00W C01W C02E -0.2(4) . . . . ?
 C00R P1 C00P C00M -17.0(2) . . . . ?
 C00R P1 C00P C00Z 167.21(19) . . . . ?
 C00R P1 C00X C01M -141.5(2) . . . . ?
 C00R P1 C00X C01Y 45.5(2) . . . . ?
 C00S C017 C029 C02H 0.0(4) . . . . ?
 C00T C00Q C00W C01W 1.3(4) . . . . ?
 C00T C01U C02E C01W 1.1(4) . . . . ?
 C00U C01C C018 C00K 0.9(4) . . . . ?
 C00U C01C C018 C026 -178.9(2) . . . . ?
 C00V C01O C01X C00N -0.9(4) . . . . ?
 C00W C00Q C00T C01U -1.2(4) . . . . ?
 C00W C01W C02E C01U -1.1(4) . . . . ?
 C00X P1 C00P C00M -124.4(2) . . . . ?
 C00X P1 C00P C00Z 59.9(2) . . . . ?
 C00X P1 C00R C010 -126.1(2) . . . . ?
 C00X P1 C00R C015 50.6(2) . . . . ?
 C00X C01Y C02D C024 2.0(4) . . . . ?
 C00Z C01R C023 C01H 0.4(4) . . . . ?
 C01A C00O C01G C01Z 0.6(4) . . . . ?
 C01B C01E C015 C00R 0.6(4) . . . . ?
 C01B C01P C010 C00R 0.0(4) . . . . ?
 C01C C00U C01F N00A -1.5(4) . . . . ?
 C01C C00U C11 C10 -179.2(2) . . . . ?
 C01C C018 C026 C021 -179.9(2) . . . . ?
 C01D C00F C01L C025 0.8(3) . . . . ?
 C01D C01V C022 C025 0.7(4) . . . . ?
 C01E C01B C01P C010 0.0(4) . . . . ?
 C01F N00A C00K C01I -178.8(2) . . . . ?
 C01F N00A C00K C018 -0.1(4) . . . . ?
 C01F C00U C01C C018 0.2(4) . . . . ?
 C01F C00U C11 C10 1.9(4) . . . . ?
 C01G C00O C01A C01K 0.0(4) . . . . ?
 C01H C00M C00P P1 -176.75(19) . . . . ?
 C01H C00M C00P C00Z -0.9(4) . . . . ?
 C01I N00C C01T C02B 0.1(4) . . . . ?
 C01I C00K C018 C01C 177.7(2) . . . . ?
 C01I C00K C018 C026 -2.5(4) . . . . ?
 C01I C01S C02C C02B 0.5(4) . . . . ?
 C01I C01S C021 C026 -2.0(4) . . . . ?
 C01K C00Y C01Z C01G -0.8(4) . . . . ?
 C01L C00F C01D C01V 0.7(4) . . . . ?
 C01M C00X C01Y C02D -3.1(4) . . . . ?
 C01M C01J C024 C02D -2.5(4) . . . . ?
 C11 C00U C01C C018 -178.7(2) . . . . ?
 C11 C00U C01F N00A 177.4(2) . . . . ?
 C01O C00V C013 C00H 1.9(4) . . . . ?
 C01P C01B C01E C015 -0.3(4) . . . . ?
 C9 O1 C8 C5 19.2(2) . . . . ?
 C9 C6 C5 C4 -174.5(2) . . . . ?
 C9 C6 C5 C8 1.8(3) . . . . ?
 C01S C021 C026 C018 1.9(4) . . . . ?
 C01T N00C C01I C00K 177.1(2) . . . . ?
 C01T N00C C01I C01S -0.6(4) . . . . ?
 C01T C02B C02C C01S -0.9(4) . . . . ?
 C01V C022 C025 C01L 0.7(4) . . . . ?
 C01Y C00X C01M C01J 1.4(4) . . . . ?
 C01Y C02D C024 C01J 0.8(4) . . . . ?
 C01Z C00Y C01K C01A 1.4(4) . . . . ?
 C02A C012 C019 C028 0.4(4) . . . . ?
 C02C C01S C021 C026 175.0(3) . . . . ?
 C02G C02A C012 P3 177.6(2) . . . . ?
 C02G C02A C012 C019 0.1(4) . . . . ?
 C02G C02F C028 C019 0.6(5) . . . . ?
 C02H C020 C027 C00S -1.0(4) . . . . ?
 C010 C00R C015 C01E -0.6(4) . . . . ?
 C8 O1 C9 C6 -18.2(2) . . . . ?
 C012 P3 C2 C1 25.2(3) . . . . ?
 C012 P3 C2 C3 -165.47(19) . . . . ?
 C012 P3 C00O C01A 160.86(19) . . . . ?
 C012 P3 C00O C01G -26.4(2) . . . . ?
 C012 P3 C00Q C00T -82.4(2) . . . . ?
 C012 P3 C00Q C00W 88.6(2) . . . . ?
 C012 C02A C02G C02F -0.2(4) . . . . ?
 C012 C019 C028 C02F -0.8(4) . . . . ?
 C013 C00H C00N P2 174.70(18) . . . . ?
 C013 C00H C00N C01X -1.6(3) . . . . ?
 C013 C00V C01O C01X -1.2(4) . . . . ?
 C1 C2 C3 C4 0.0(3) . . . . ?
 C015 C00R C010 C01P 0.3(4) . . . . ?
 C3 C4 C5 C6 177.4(2) . . . . ?
 C3 C4 C5 C8 2.3(4) . . . . ?
 C3 C2 C1 Os01 0.1(3) . . . . ?
 C017 P2 C00F C01D 32.9(2) . . . . ?
 C017 P2 C00F C01L -154.73(18) . . . . ?
 C017 P2 C00N C00H -107.6(2) . . . . ?
 C017 P2 C00N C01X 68.7(2) . . . . ?
 C017 C00S C027 C020 2.2(4) . . . . ?
 C018 C00K C01I N00C -175.4(2) . . . . ?
 C018 C00K C01I C01S 2.4(4) . . . . ?
 C020 C02H C029 C017 1.2(4) . . . . ?
 C021 C01S C02C C02B -176.6(3) . . . . ?
 C024 C01J C01M C00X 1.4(4) . . . . ?
 C027 C00S C017 P2 -179.70(19) . . . . ?
 C027 C00S C017 C029 -1.6(4) . . . . ?
 C028 C02F C02G C02A -0.1(4) . . . . ?
 C029 C02H C020 C027 -0.7(4) . . . . ?

_shelx_res_file
;
    123.res created by SHELXL-2014/7

TITL 123_a.res in P2(1)/n
REM Old TITL 123 in P2(1)/n
REM SHELXT solution in P2(1)/n
REM R1 0.094, Rweak 0.005, Alpha 0.032, Orientation as input
REM Formula found by SHELXT: C76 N5 O2 P Cl5 Os
CELL 1.54178 12.6507 16.138 32.0333 90 91.033 90
ZERR 4 0.0012 0.0016 0.0032 0 0.004 0
LATT 1
SYMM 0.5-X,0.5+Y,0.5-Z
SFAC C H Cl N O Os P
UNIT 312 252 16 8 8 4 12

L.S. 4 0 0
PLAN  8
SIZE 0.14 0.13 0.12
TEMP -173.15
CONF
list 4
MORE -1
BOND $H
fmap 2 53
acta
REM <olex2.extras>
REM <HklSrc "%.\\123.hkl">
REM </olex2.extras>

WGHT    0.007900   12.323101
FVAR       0.19638   0.52354
OS01  6    0.479960    0.543534    0.378949    11.00000    0.00921    0.00909 =
         0.00990    0.00097    0.00043   -0.00057
CL1   3    0.430860    0.458626    0.439238    11.00000    0.01404    0.01667 =
         0.01497    0.00547    0.00134   -0.00055
P1    7    0.616170    0.443308    0.366227    11.00000    0.01151    0.01052 =
         0.01046   -0.00041   -0.00007    0.00119
P2    7    0.331860    0.634298    0.392116    11.00000    0.01022    0.01075 =
         0.01188    0.00148    0.00103    0.00032
P3    7    0.706296    0.768286    0.387233    11.00000    0.01115    0.01074 =
         0.01326    0.00089    0.00068   -0.00173
O1    5    0.427596    0.536958    0.220992    11.00000    0.02161    0.02533 =
         0.01242   -0.00218    0.00217   -0.00588
N00A  4    0.083164    0.237161    0.378789    11.00000    0.01730    0.02263 =
         0.02027    0.00156   -0.00115   -0.00434
N00C  4   -0.072394    0.130936    0.404471    11.00000    0.02293    0.01872 =
         0.03167    0.00112    0.00508   -0.00322
C4    1    0.515985    0.610501    0.324733    11.00000    0.01011    0.01315 =
         0.01246    0.00072    0.00121    0.00421
C7    1    0.390081    0.485353    0.332243    11.00000    0.00959    0.01124 =
         0.01594   -0.00138    0.00059    0.00468
C00F  1    0.307022    0.702155    0.347730    11.00000    0.01202    0.01537 =
         0.01328    0.00286    0.00289    0.00341
C6    1    0.401357    0.515830    0.291950    11.00000    0.00961    0.01232 =
         0.01597   -0.00113    0.00123    0.00250
C00H  1    0.181304    0.510752    0.413662    11.00000    0.01421    0.01864 =
         0.01225   -0.00018   -0.00039    0.00029
AFIX  43
H00H  2    0.239087    0.473251    0.415495    11.00000   -1.20000
AFIX   0
C10   1    0.318321    0.417735    0.341663    11.00000    0.01441    0.01168 =
         0.01344    0.00001    0.00117   -0.00089
AFIX  43
H10   2    0.339314    0.378620    0.362367    11.00000   -1.20000
AFIX   0
C2    1    0.626625    0.684122    0.370015    11.00000    0.01465    0.00752 =
         0.01578   -0.00127    0.00065   -0.00094
C00K  1   -0.009330    0.233826    0.356093    11.00000    0.01389    0.01533 =
         0.02182   -0.00637    0.00282   -0.00028
C5    1    0.467554    0.583643    0.287861    11.00000    0.01067    0.01328 =
         0.01498    0.00028    0.00275    0.00284
C00M  1    0.810616    0.488713    0.332030    11.00000    0.01784    0.01362 =
         0.01657   -0.00048    0.00046    0.00243
AFIX  43
H00M  2    0.837468    0.486921    0.359903    11.00000   -1.20000
AFIX   0
C00N  1    0.198556    0.592080    0.401235    11.00000    0.01291    0.01848 =
         0.00928    0.00093    0.00121   -0.00002
C00O  1    0.624273    0.858957    0.391245    11.00000    0.01215    0.00951 =
         0.02123    0.00037   -0.00050   -0.00212
C00P  1    0.705259    0.468280    0.323693    11.00000    0.01545    0.01159 =
         0.01549   -0.00030    0.00325    0.00392
C00Q  1    0.808510    0.786898    0.350199    11.00000    0.01228    0.01733 =
         0.01485    0.00431    0.00095    0.00015
C00R  1    0.704053    0.421320    0.410625    11.00000    0.01088    0.01613 =
         0.01390    0.00096    0.00002   -0.00120
C00S  1    0.428409    0.681243    0.467609    11.00000    0.02017    0.01778 =
         0.01513    0.00255    0.00314   -0.00074
AFIX  43
H00S  2    0.468473    0.631896    0.464546    11.00000   -1.20000
AFIX   0
C00T  1    0.854600    0.865215    0.346673    11.00000    0.01857    0.01864 =
         0.02352    0.00373    0.00300   -0.00120
AFIX  43
H00T  2    0.824604    0.911452    0.360483    11.00000   -1.20000
AFIX   0
C00U  1    0.143418    0.346904    0.333340    11.00000    0.01367    0.01666 =
         0.01530   -0.00355    0.00120   -0.00045
C00V  1   -0.004542    0.537335    0.421288    11.00000    0.01193    0.02940 =
         0.01692    0.00001    0.00063   -0.00449
AFIX  43
H00V  2   -0.073057    0.519163    0.428787    11.00000   -1.20000
AFIX   0
C00W  1    0.851607    0.719150    0.329226    11.00000    0.01746    0.01841 =
         0.02187    0.00300    0.00314    0.00027
AFIX  43
H00W  2    0.819465    0.666119    0.331163    11.00000   -1.20000
AFIX   0
C00X  1    0.560792    0.340615    0.354878    11.00000    0.01120    0.01266 =
         0.01738    0.00019   -0.00177    0.00100
C00Y  1    0.477739    0.985983    0.395866    11.00000    0.01707    0.01367 =
         0.03780    0.00273    0.00112    0.00181
AFIX  43
H00Y  2    0.426736    1.029020    0.397464    11.00000   -1.20000
AFIX   0
C00Z  1    0.667541    0.472642    0.282260    11.00000    0.01455    0.01762 =
         0.01734   -0.00011    0.00123    0.00402
AFIX  43
H00Z  2    0.595650    0.459917    0.276039    11.00000   -1.20000
AFIX   0
C01A  1    0.592884    0.901529    0.355116    11.00000    0.01738    0.01549 =
         0.01989    0.00030   -0.00110   -0.00194
AFIX  43
H01A  2    0.621352    0.886666    0.328916    11.00000   -1.20000
AFIX   0
C01B  1    0.833494    0.380350    0.478968    11.00000    0.01743    0.02436 =
         0.01555    0.00491   -0.00423   -0.00133
AFIX  43
H01B  2    0.877409    0.366607    0.502322    11.00000   -1.20000
AFIX   0
C01C  1    0.049324    0.342875    0.310503    11.00000    0.01598    0.01716 =
         0.01595   -0.00196   -0.00133    0.00209
AFIX  43
H01C  2    0.037742    0.379010    0.287459    11.00000   -1.20000
AFIX   0
C01D  1    0.354027    0.779779    0.344380    11.00000    0.01512    0.01769 =
         0.02076    0.00376    0.00079    0.00206
AFIX  43
H01D  2    0.394567    0.801559    0.367094    11.00000   -1.20000
AFIX   0
C01E  1    0.841562    0.336088    0.441936    11.00000    0.01613    0.01842 =
         0.02325    0.00453   -0.00376    0.00307
AFIX  43
H01E  2    0.891231    0.292193    0.439870    11.00000   -1.20000
AFIX   0
C01F  1    0.155199    0.290984    0.367098    11.00000    0.01635    0.02312 =
         0.01835   -0.00013   -0.00319   -0.00501
AFIX  43
H01F  2    0.220007    0.292315    0.382533    11.00000   -1.20000
AFIX   0
C01G  1    0.582848    0.880439    0.429766    11.00000    0.01941    0.01598 =
         0.01962    0.00313    0.00178    0.00003
AFIX  43
H01G  2    0.604641    0.851878    0.454384    11.00000   -1.20000
AFIX   0
C01H  1    0.876762    0.511755    0.299697    11.00000    0.01449    0.01718 =
         0.02615   -0.00081    0.00333    0.00091
AFIX  43
H01H  2    0.948569    0.525209    0.305654    11.00000   -1.20000
AFIX   0
C01I  1   -0.090107    0.175723    0.369249    11.00000    0.01578    0.01406 =
         0.02740   -0.00427    0.00361    0.00039
C01J  1    0.485233    0.234916    0.310222    11.00000    0.02213    0.02300 =
         0.02369   -0.00543   -0.00644   -0.00144
AFIX  43
H01J  2    0.472799    0.213130    0.283023    11.00000   -1.20000
AFIX   0
C01K  1    0.520157    0.965462    0.357577    11.00000    0.01883    0.01623 =
         0.02707    0.00452   -0.00552   -0.00089
AFIX  43
H01K  2    0.499419    0.995122    0.333156    11.00000   -1.20000
AFIX   0
C01L  1    0.248345    0.670141    0.313919    11.00000    0.01196    0.01624 =
         0.01741    0.00093    0.00241    0.00426
AFIX  43
H01L  2    0.215337    0.617484    0.316115    11.00000   -1.20000
AFIX   0
C01M  1    0.540345    0.309302    0.315059    11.00000    0.02005    0.01812 =
         0.01742   -0.00129   -0.00100   -0.00033
AFIX  43
H01M  2    0.563869    0.338522    0.291215    11.00000   -1.20000
AFIX   0
C11   1    0.223490    0.407869    0.322448    11.00000    0.01653    0.01484 =
         0.01260   -0.00179    0.00126   -0.00032
AFIX  43
H11   2    0.207327    0.443877    0.299756    11.00000   -1.20000
AFIX   0
C01O  1    0.011331    0.618270    0.408022    11.00000    0.01212    0.02979 =
         0.02524    0.00236    0.00081    0.00493
AFIX  43
H01O  2   -0.046997    0.655214    0.405965    11.00000   -1.20000
AFIX   0
C01P  1    0.761518    0.444327    0.481729    11.00000    0.01877    0.02536 =
         0.01357   -0.00177   -0.00014   -0.00159
AFIX  43
H01P  2    0.756235    0.474467    0.507081    11.00000   -1.20000
AFIX   0
C9    1    0.363438    0.488930    0.249439    11.00000    0.01575    0.02019 =
         0.01533   -0.00037    0.00031   -0.00347
AFIX  23
H9A   2    0.374689    0.428771    0.245414    11.00000   -1.20000
H9B   2    0.287389    0.501507    0.245255    11.00000   -1.20000
AFIX   0
C01R  1    0.734176    0.495332    0.250356    11.00000    0.02285    0.02453 =
         0.01492    0.00106    0.00251    0.00414
AFIX  43
H01R  2    0.707927    0.497255    0.222399    11.00000   -1.20000
AFIX   0
C01S  1   -0.185316    0.170825    0.345402    11.00000    0.01319    0.01504 =
         0.03253   -0.00866    0.00353   -0.00190
C01T  1   -0.149208    0.081191    0.416721    11.00000    0.02715    0.01934 =
         0.03807    0.00123    0.00747   -0.00360
AFIX  43
H01T  2   -0.137626    0.049552    0.441391    11.00000   -1.20000
AFIX   0
C01U  1    0.944470    0.875190    0.322890    11.00000    0.02301    0.02297 =
         0.03244    0.00884    0.00531   -0.00599
AFIX  43
H01U  2    0.976189    0.928269    0.320359    11.00000   -1.20000
AFIX   0
C01V  1    0.341653    0.825708    0.307646    11.00000    0.02104    0.01729 =
         0.02967    0.00758    0.00548    0.00048
AFIX  43
H01V  2    0.372372    0.879232    0.305564    11.00000   -1.20000
AFIX   0
C01W  1    0.941538    0.729681    0.305565    11.00000    0.02256    0.02297 =
         0.02825    0.00357    0.00959    0.00520
AFIX  43
H01W  2    0.971327    0.683920    0.291297    11.00000   -1.20000
AFIX   0
C01X  1    0.111213    0.645622    0.397775    11.00000    0.01809    0.01776 =
         0.02375    0.00448    0.00127    0.00264
AFIX  43
H01X  2    0.120809    0.700883    0.388351    11.00000   -1.20000
AFIX   0
C01Y  1    0.527250    0.295398    0.389228    11.00000    0.02678    0.01668 =
         0.02065   -0.00007    0.00072   -0.00109
AFIX  43
H01Y  2    0.543764    0.314731    0.416588    11.00000   -1.20000
AFIX   0
C01Z  1    0.509119    0.944281    0.431725    11.00000    0.02363    0.02070 =
         0.02786   -0.00120    0.00719    0.00169
AFIX  43
H01Z  2    0.480200    0.959293    0.457824    11.00000   -1.20000
AFIX   0
C02A  1    0.859070    0.794458    0.448045    11.00000    0.02087    0.02463 =
         0.02132    0.00148   -0.00005   -0.00597
AFIX  43
H02A  2    0.888021    0.832336    0.428638    11.00000   -1.20000
AFIX   0
C02B  1   -0.246587    0.072355    0.395514    11.00000    0.02148    0.02022 =
         0.04423   -0.00376    0.01029   -0.00541
AFIX  43
H02B  2   -0.299292    0.036203    0.405849    11.00000   -1.20000
AFIX   0
C02C  1   -0.264176    0.116652    0.359773    11.00000    0.01693    0.01873 =
         0.04354   -0.00751    0.00350   -0.00436
AFIX  43
H02C  2   -0.329108    0.111028    0.344678    11.00000   -1.20000
AFIX   0
C02D  1    0.470227    0.222727    0.384160    11.00000    0.03308    0.01627 =
         0.02780    0.00319    0.00285   -0.00199
AFIX  43
H02D  2    0.445998    0.193570    0.407908    11.00000   -1.20000
AFIX   0
C02E  1    0.987558    0.807454    0.302909    11.00000    0.02007    0.02999 =
         0.03204    0.00942    0.01158    0.00314
AFIX  43
H02E  2    1.049755    0.814342    0.287093    11.00000   -1.20000
AFIX   0
C02F  1    0.864511    0.729081    0.515228    11.00000    0.02924    0.02654 =
         0.02021    0.00043   -0.00847    0.00372
AFIX  43
H02F  2    0.897511    0.721951    0.541861    11.00000   -1.20000
AFIX   0
C02G  1    0.906895    0.783970    0.486964    11.00000    0.01759    0.03311 =
         0.02494   -0.00284   -0.00514   -0.00553
AFIX  43
H02G  2    0.968765    0.814499    0.494198    11.00000   -1.20000
AFIX   0
C02H  1    0.308459    0.823170    0.478143    11.00000    0.03286    0.02036 =
         0.02627   -0.00603    0.00442    0.00768
AFIX  43
H02H  2    0.266413    0.871242    0.482009    11.00000   -1.20000
AFIX   0
C010  1    0.696783    0.465114    0.447887    11.00000    0.01387    0.01713 =
         0.01687   -0.00051    0.00175   -0.00034
AFIX  43
H010  2    0.647512    0.509238    0.450161    11.00000   -1.20000
AFIX   0
C8    1    0.474089    0.606796    0.242592    11.00000    0.01589    0.01862 =
         0.01443    0.00088    0.00123    0.00041
AFIX  23
H8A   2    0.433846    0.658188    0.236620    11.00000   -1.20000
H8B   2    0.548457    0.614951    0.234406    11.00000   -1.20000
AFIX   0
C012  1    0.768161    0.749262    0.437340    11.00000    0.01447    0.01320 =
         0.01550   -0.00088   -0.00031    0.00253
C013  1    0.080193    0.483638    0.423458    11.00000    0.01755    0.01972 =
         0.01765    0.00301   -0.00075   -0.00378
AFIX  43
H013  2    0.069527    0.427752    0.431694    11.00000   -1.20000
AFIX   0
C1    1    0.577028    0.623742    0.393909    11.00000    0.01229    0.01640 =
         0.00981   -0.00206   -0.00059    0.00520
C015  1    0.776898    0.356192    0.408020    11.00000    0.01923    0.01625 =
         0.01639   -0.00099   -0.00244    0.00278
AFIX  43
H015  2    0.782023    0.325563    0.382811    11.00000   -1.20000
AFIX   0
C3    1    0.588372    0.674837    0.328324    11.00000    0.01271    0.01224 =
         0.01475    0.00361    0.00350    0.00071
AFIX  43
H3    2    0.609721    0.708539    0.305669    11.00000   -1.20000
AFIX   0
C017  1    0.352494    0.702780    0.437232    11.00000    0.01592    0.01425 =
         0.01464    0.00074    0.00306   -0.00159
C018  1   -0.028789    0.285416    0.321433    11.00000    0.01347    0.01685 =
         0.02157   -0.00572    0.00130    0.00129
C019  1    0.726338    0.694079    0.465939    11.00000    0.02458    0.02170 =
         0.02092    0.00299   -0.00521   -0.00767
AFIX  43
H019  2    0.664914    0.662925    0.458798    11.00000   -1.20000
AFIX   0
C020  1    0.384909    0.802318    0.507652    11.00000    0.03479    0.02328 =
         0.01782   -0.00651    0.00356   -0.00230
AFIX  43
H020  2    0.395983    0.836227    0.531576    11.00000   -1.20000
AFIX   0
C021  1   -0.200779    0.222229    0.309470    11.00000    0.01290    0.02163 =
         0.03158   -0.00847   -0.00347    0.00027
AFIX  43
H021  2   -0.264055    0.217074    0.293255    11.00000   -1.20000
AFIX   0
C022  1    0.284580    0.793013    0.274355    11.00000    0.02121    0.02604 =
         0.01871    0.01134    0.00641    0.00879
AFIX  43
H022  2    0.276950    0.824099    0.249297    11.00000   -1.20000
AFIX   0
C023  1    0.838558    0.515176    0.258953    11.00000    0.02251    0.02167 =
         0.02022    0.00139    0.00939    0.00172
AFIX  43
H023  2    0.883879    0.531083    0.237026    11.00000   -1.20000
AFIX   0
C024  1    0.448589    0.192644    0.344499    11.00000    0.02242    0.01563 =
         0.03590   -0.00032   -0.00622   -0.00205
AFIX  43
H024  2    0.408747    0.143185    0.340872    11.00000   -1.20000
AFIX   0
C025  1    0.238414    0.715523    0.277090    11.00000    0.01763    0.02670 =
         0.01594    0.00028   -0.00006    0.00668
AFIX  43
H025  2    0.200044    0.693343    0.253901    11.00000   -1.20000
AFIX   0
C026  1   -0.126785    0.278175    0.298130    11.00000    0.01652    0.02109 =
         0.02264   -0.00381   -0.00223    0.00193
AFIX  43
H026  2   -0.139636    0.312889    0.274631    11.00000   -1.20000
AFIX   0
C027  1    0.445483    0.731495    0.502140    11.00000    0.02404    0.02681 =
         0.01369    0.00120    0.00064   -0.00266
AFIX  43
H027  2    0.498869    0.717452    0.522144    11.00000   -1.20000
AFIX   0
C028  1    0.774377    0.684454    0.505007    11.00000    0.03774    0.02768 =
         0.02141    0.00821   -0.00546   -0.00767
AFIX  43
H028  2    0.745287    0.647213    0.524689    11.00000   -1.20000
AFIX   0
C029  1    0.292656    0.774430    0.442918    11.00000    0.02347    0.02159 =
         0.02043   -0.00036    0.00030    0.00360
AFIX  43
H029  2    0.240823    0.789897    0.422551    11.00000   -1.20000
AFIX   0

PART 2
CL    3    0.406383    0.493184    0.038488   -21.00000    0.04406    0.06153 =
         0.08460   -0.04563    0.01002   -0.00717
PART 1
CL2   3    0.412071    0.460261    0.059171    21.00000    0.04525    0.05621 =
         0.18839   -0.04799   -0.01538   -0.00087
PART 0
CL07  3    0.223148    0.577201    0.033816    11.00000    0.07919    0.11209 =
         0.05888    0.04152   -0.02507   -0.06294
C02I  1    0.331044    0.556182    0.068335    11.00000    0.04133    0.05639 =
         0.04076   -0.00941    0.00779   -0.01305
PART 2
AFIX  23
H02K  2    0.369371    0.607502    0.076201   -21.00000   -1.20000
H02L  2    0.307625    0.527644    0.093915   -21.00000   -1.20000
AFIX  23
PART 1
H02I  2    0.303126    0.552870    0.096960    21.00000   -1.20000
H02J  2    0.379380    0.604388    0.067640    21.00000   -1.20000
AFIX   0

PART 0
CL06  3    0.096234    0.539188    0.238423    11.00000    0.01633    0.02648 =
         0.02099    0.00236    0.00087    0.00110

AFIX   6
O00B  5    0.250755    0.542665    0.160317    11.00000    0.02942    0.07581 =
         0.02465    0.01077   -0.00152    0.00052
H00A  2    0.312234    0.550694    0.172277    11.00000   -1.50000
H00B  2    0.207245    0.538445    0.180956    11.00000   -1.50000
AFIX   0
HKLF 4

REM  123_a.res in P2(1)/n
REM R1 =  0.0240 for   11228 Fo > 4sig(Fo)  and  0.0249 for all   11549 data
REM    824 parameters refined using      0 restraints

END

WGHT      0.0079     12.3273

REM Highest difference peak  0.575,  deepest hole -0.728,  1-sigma level  0.063
Q1    1   0.2749  0.5616  0.0192  11.00000  0.05    0.57
Q2    1   0.4808  0.7172  0.3788  11.00000  0.05    0.47
Q3    1   0.5952  0.3845  0.3608  11.00000  0.05    0.43
Q4    1   0.4218  0.3950  0.1012  11.00000  0.05    0.43
Q5    1   0.4828  0.6022  0.3779  11.00000  0.05    0.40
Q6    1   0.2994  0.4541  0.1362  11.00000  0.05    0.39
Q7    1   0.2571  0.6151  0.3998  11.00000  0.05    0.38
Q8    1   0.1619  0.4668  0.2984  11.00000  0.05    0.37
;
_shelx_res_checksum                31772
_shelx_hkl_file
;
   1   0   0    1.20    0.40
   1   0   0    0.50    0.50
  -1   0   0    1.20    0.40
   1   0   0    1.70    0.70
   1   0   0    1.10    0.80
   1   0   0    0.50    0.60
  -2   0   0 1287.57   48.30
   2   0   0 1215.28   48.80
   2   0   0 1233.48   48.80
   2   0   0 1233.58   49.00
   3   0   0   -0.70    1.80
   3   0   0    4.20    1.90
   3   0   0    2.90    2.30
  -3   0   0   -0.70    1.10
  -3   0   0    1.20    1.20
   4   0   0 1117.39   46.60
  -4   0   0 1242.28   45.60
   4   0   0 1111.59   47.00
  -4   0   0 1148.99   45.60
   5   0   0    4.20    2.70
   5   0   0    0.40    2.40
  -5   0   0    0.10    1.40
  -5   0   0    3.30    1.70
  -6   0   0  221.98   12.60
  -6   0   0  218.08   10.30
  -6   0   0  231.98   10.60
   7   0   0    6.90    3.00
  -7   0   0   -0.10    2.60
  -7   0   0    5.00    3.60
   7   0   0    1.30    3.10
   7   0   0    2.40    2.70
   7   0   0    1.90    2.60
   7   0   0    1.90    4.20
  -7   0   0    2.10    2.50
   7   0   0    0.60    3.00
   8   0   0  279.07   14.00
   8   0   0  279.37   14.00
   8   0   0  278.27   14.60
   8   0   0  281.47   14.10
  -8   0   0  281.87   16.70
   8   0   0  293.37   15.80
   8   0   0  287.87   14.20
   8   0   0  266.37   14.00
   8   0   0  267.27   13.50
   8   0   0  251.07   15.10
  -9   0   0    0.30    4.80
   9   0   0    1.20    2.90
   9   0   0    3.20    3.40
   9   0   0    1.80    3.10
   9   0   0   -1.60    4.50
   9   0   0    2.70    3.10
   9   0   0   -2.00    2.60
   9   0   0    0.40    2.40
   9   0   0    5.10    4.50
   9   0   0    1.30    3.40
   9   0   0    6.20    3.40
  10   0   0  417.76   22.90
  10   0   0  410.66   21.80
  10   0   0  399.36   19.20
  10   0   0  424.06   20.10
  10   0   0  425.06   20.00
  10   0   0  421.66   20.20
  10   0   0  416.36   20.30
 -10   0   0  403.06   23.90
  10   0   0  404.76   18.80
  10   0   0  430.36   21.00
  11   0   0    2.40    3.60
  11   0   0    0.40    2.60
  11   0   0    4.90    2.50
  11   0   0   17.80    5.90
  11   0   0   -0.50    2.60
  11   0   0    1.50    3.20
 -11   0   0   -8.00    7.70
  11   0   0  -18.00   13.90
  11   0   0   -2.90    2.70
  12   0   0   76.59    6.80
  12   0   0   71.19    7.10
  12   0   0   79.09    5.80
  12   0   0   81.49    8.10
  12   0   0   75.79    7.20
  12   0   0   84.89    7.00
  13   0   0   10.10    2.80
  13   0   0    1.70    2.60
  13   0   0    9.00    3.00
  13   0   0    5.40    2.40
  13   0   0    4.80    2.70
  14   0   0    0.90    2.20
  14   0   0   -1.90    2.20
  14   0   0    4.60    2.30
  15   0   0    2.50    1.80
  15   0   0    1.80    1.80
   0  -1   0    1.00    0.40
   0  -1   0    0.80    0.40
   0  -1   0    0.30    0.30
   0   1   0    1.20    0.40
   0   1   0    0.90    0.30
   0   1   0    0.70    0.50
   0   1   0    0.70    0.80
   0   1   0    0.70    0.50
   1  -1   0 5602.64  215.88
   1   1   0 5626.04  215.38
   1   1   0 5584.74  215.88
  -1   1   0 5590.34  215.48
   2  -1   0  794.02   30.00
   2  -1   0  765.02   30.80
  -2  -1   0  743.03   30.10
   2  -1   0  792.62   29.90
   2  -1   0  764.92   30.50
   2   1   0  789.42   30.20
  -2   1   0  758.52   30.40
   2   1   0  728.13   30.30
   2   1   0  770.02   30.90
   2   1   0  743.23   30.10
  -2   1   0  782.32   29.90
   2   1   0  737.13   30.20
   3  -1   0 1433.36   56.59
   3  -1   0 1359.16   56.69
  -3  -1   0 1473.65   55.89
   3   1   0 1413.96   56.99
  -3   1   0 1479.15   55.59
   3   1   0 1355.86   56.09
   3   1   0 1468.65   55.99
   3   1   0 1417.76   55.89
  -3   1   0 1526.15   55.79
  -3   1   0 1364.16   56.39
   3   1   0 1401.66   56.09
   4  -1   0    6.20    2.70
  -4  -1   0    4.30    1.80
   4  -1   0    7.80    2.80
   4   1   0    5.90    2.20
  -4   1   0    5.60    1.70
   4   1   0    6.50    1.90
   4   1   0    8.60    2.00
   4   1   0    5.50    2.20
   4   1   0    4.60    2.80
  -4   1   0    4.30    2.30
  -4   1   0    6.80    1.50
  -5  -1   0  145.39    7.30
  -5  -1   0  138.49    7.20
   5  -1   0  143.19    8.80
   5  -1   0  140.19    8.70
  -5   1   0  142.89    6.80
   5   1   0  130.29    7.90
  -5   1   0  131.69    8.40
   5   1   0  137.99    9.50
  -5   1   0  145.09    7.00
  -6  -1   0   35.70    4.20
   6  -1   0   31.00    4.40
  -6  -1   0   40.00    4.20
  -6   1   0   42.90    3.90
  -6   1   0   43.80    3.50
  -6   1   0   42.20    5.30
   6   1   0   37.80    4.50
  -7  -1   0  240.38   12.70
   7  -1   0  232.38   11.90
   7  -1   0  233.88   12.50
   7  -1   0  215.58   11.90
  -7  -1   0  243.58   14.50
   7  -1   0  227.18   13.50
   7  -1   0  243.08   12.50
  -7  -1   0  236.68   11.50
   7  -1   0  226.58   11.80
   7   1   0  255.17   12.90
   7   1   0  239.58   12.90
  -7   1   0  219.28   10.60
   7   1   0  231.88   12.10
   7   1   0  241.78   12.30
  -7   1   0  229.68   10.90
   7   1   0  229.18   12.10
  -7   1   0  224.28   13.50
   8  -1   0  808.52   35.80
   8  -1   0  781.62   36.20
   8  -1   0  776.72   33.80
   8  -1   0  817.82   34.20
   8  -1   0  790.32   33.80
   8  -1   0  826.42   34.90
   8  -1   0  821.42   34.50
   8  -1   0  797.72   34.10
   8  -1   0  797.12   33.60
   8  -1   0  839.92   34.20
  -8  -1   0  778.92   37.20
   8   1   0  813.32   34.50
   8   1   0  792.12   35.20
   8   1   0  810.92   33.30
   8   1   0  766.32   35.70
   8   1   0  821.72   34.50
  -8   1   0  818.32   36.50
   8   1   0  824.52   34.50
   8   1   0  783.92   34.30
   8   1   0  824.72   35.00
   9  -1   0    2.90    3.20
   9  -1   0    8.80    5.00
  -9  -1   0    6.00    5.10
   9  -1   0   12.30    4.00
   9  -1   0    7.10    2.80
   9  -1   0    6.60    3.30
   9  -1   0    6.60    3.40
   9  -1   0    9.90    3.20
   9  -1   0   11.10    4.60
   9  -1   0    7.80    3.20
   9  -1   0   13.60    5.00
   9   1   0    3.40    3.60
   9   1   0    7.90    4.70
   9   1   0   11.50    4.10
   9   1   0    9.70    3.70
   9   1   0    7.20    5.00
   9   1   0   -7.60    4.50
   9   1   0    9.20    2.70
   9   1   0    4.60    3.80
   9   1   0    9.70    4.20
   9   1   0    7.80    3.60
  -9   1   0    3.30    5.10
  10  -1   0    6.10    4.40
  10  -1   0   15.10    3.10
  10  -1   0   20.10    4.30
  10  -1   0   17.40    3.80
  10  -1   0   15.00    4.00
 -10  -1   0   17.70    7.30
  10  -1   0   15.00    7.10
  10  -1   0   18.00    3.70
  10  -1   0   13.80    4.20
  10  -1   0   16.80    5.80
  10   1   0   32.90    6.60
  10   1   0   17.00    4.60
  10   1   0   20.80    7.30
  10   1   0   16.30    3.20
 -10   1   0   13.10    6.80
  10   1   0   20.00    4.30
  10   1   0   13.30    3.90
  10   1   0   19.50    4.20
  10   1   0   18.30    4.10
  11  -1   0   77.99   12.30
  11  -1   0   64.89    6.30
  11  -1   0   59.29    6.60
  11  -1   0   66.69    6.20
  11  -1   0   65.39    7.60
  11  -1   0   66.09    5.60
 -11  -1   0   51.79    9.80
  11  -1   0   59.99    6.40
  11   1   0   62.89    6.50
  11   1   0   57.99    6.30
  11   1   0   63.59    7.60
  11   1   0   46.20    5.80
  11   1   0   64.09    6.90
  11   1   0   61.09    5.20
 -11   1   0   69.29   11.80
  12  -1   0   14.80    3.70
  12  -1   0   12.00    3.00
  12  -1   0    7.20    3.20
  12  -1   0   10.50    3.50
  12  -1   0   17.40    4.70
  12  -1   0   12.70    3.00
 -12  -1   0   26.80   18.70
  12   1   0   13.50    3.50
  12   1   0   14.20    3.70
  12   1   0   15.40    4.00
  12   1   0   14.00    3.70
  12   1   0    7.50    2.80
  12   1   0   11.20    4.10
  13  -1   0   17.60    3.50
  13  -1   0   17.30    3.30
  13  -1   0   17.10    3.50
  13  -1   0   16.00    3.40
  13  -1   0   17.30    3.90
  13   1   0   21.30    4.20
  13   1   0   17.10    3.50
  13   1   0   16.60    3.60
  13   1   0   12.80    3.20
  14  -1   0   37.80    4.10
  14  -1   0   39.80    4.20
  14  -1   0   29.70    3.70
  14  -1   0   30.00    4.00
  14   1   0   43.50    4.60
  14   1   0   32.10    3.80
  14   1   0   41.80    4.60
  15  -1   0    8.00    2.10
  15  -1   0    4.00    1.70
  15   1   0    5.20    2.30
   0  -2   0 2027.90   76.09
   0  -2   0 2012.60   76.29
   0   2   0 1961.40   76.49
   0   2   0 1863.91   76.39
   0   2   0 1957.40   76.29
  -1  -2   0 1390.76   53.29
   1  -2   0 1352.46   53.49
  -1   2   0 1357.06   53.19
  -1   2   0 1310.37   53.39
   1   2   0 1384.36   53.49
   1   2   0 1416.06   53.59
  -1   2   0 1388.46   52.79
  -1   2   0 1314.17   52.59
   1   2   0 1360.96   53.49
   2  -2   0 2210.78   84.19
  -2  -2   0 2186.68   83.59
   2  -2   0 2159.38   83.39
   2  -2   0 2190.98   83.29
   2  -2   0 2041.80   83.39
   2   2   0 2196.68   83.69
   2   2   0 2115.39   84.09
  -2   2   0 2166.48   83.29
   2   2   0 2119.89   82.89
  -2   2   0 2143.19   83.29
   2   2   0 2068.49   83.19
   2   2   0 2177.08   84.19
   3  -2   0  335.17   15.00
   3  -2   0  324.27   13.80
   3  -2   0  323.17   13.60
  -3  -2   0  330.27   14.10
   3  -2   0  327.87   14.30
   3   2   0  309.57   13.80
   3   2   0  332.67   14.20
  -3   2   0  334.87   13.60
   3   2   0  322.07   14.10
   3   2   0  321.97   13.60
   3   2   0  336.07   15.30
  -3   2   0  333.37   16.10
   3   2   0  335.47   15.20
  -4  -2   0  568.64   22.40
   4  -2   0  517.55   23.50
   4  -2   0  531.05   23.00
  -4   2   0  541.95   21.80
   4   2   0  544.75   23.90
   4   2   0  519.05   22.40
   4   2   0  550.34   22.60
   4   2   0  543.25   22.50
  -4   2   0  526.25   22.70
   4   2   0  534.75   22.20
   5  -2   0  299.77   16.50
  -5  -2   0  267.17   12.40
  -5   2   0  267.17   11.90
   5   2   0  261.97   12.50
  -5   2   0  254.87   11.60
  -5   2   0  255.97   13.00
   5   2   0  276.17   12.50
   5   2   0  273.57   14.30
   5   2   0  267.47   12.60
   6  -2   0   22.00    4.30
  -6  -2   0   24.80    3.50
  -6   2   0   31.50    5.90
   6   2   0   24.40    3.50
  -6   2   0   31.70    3.80
  -6   2   0   28.70    3.20
   7  -2   0  550.24   24.10
   7  -2   0  563.84   23.60
   7  -2   0  560.64   26.20
  -7  -2   0  543.45   25.00
   7  -2   0  554.24   24.50
   7  -2   0  528.35   23.70
  -7  -2   0  567.54   27.00
   7  -2   0  555.14   23.80
   7  -2   0  549.15   23.80
   7   2   0  537.95   24.20
  -7   2   0  502.55   22.40
   7   2   0  538.25   25.60
  -7   2   0  547.25   22.60
   7   2   0  541.35   24.20
  -7   2   0  551.34   25.30
   7   2   0  568.84   24.20
   7   2   0  540.95   24.30
   8  -2   0  391.36   18.10
  -8  -2   0  397.66   21.90
   8  -2   0  412.36   18.20
   8  -2   0  433.76   21.40
   8  -2   0  382.06   18.50
   8  -2   0  336.67   19.00
   8  -2   0  430.66   18.20
  -8  -2   0  346.47   18.40
   8  -2   0  385.46   18.00
   8  -2   0  396.56   17.90
   8  -2   0  400.96   18.50
   8  -2   0  414.26   19.00
   8   2   0  379.16   20.10
   8   2   0  389.16   18.70
  -8   2   0  423.96   20.50
   8   2   0  394.96   18.90
   8   2   0  400.06   18.80
   8   2   0  363.46   17.10
   8   2   0  324.47   18.10
   8   2   0  400.76   19.10
   8   2   0  394.16   18.50
   8   2   0  382.06   18.60
   9  -2   0  420.56   19.30
   9  -2   0  422.86   19.00
   9  -2   0  369.56   20.40
   9  -2   0  390.96   20.90
  -9  -2   0  403.26   23.80
   9  -2   0  424.36   20.20
   9  -2   0  398.86   19.20
   9  -2   0  388.76   19.00
   9  -2   0  402.66   19.00
   9  -2   0  423.86   22.80
   9   2   0  414.56   20.40
   9   2   0  414.26   19.80
   9   2   0  447.96   21.10
   9   2   0  422.06   21.20
   9   2   0  422.06   18.20
   9   2   0  414.36   21.70
   9   2   0  427.16   19.80
   9   2   0  379.56   20.40
  10  -2   0  371.86   17.80
  10  -2   0  391.16   18.20
  10  -2   0  367.16   18.40
  10  -2   0  353.06   17.90
  10  -2   0  388.26   18.00
  10  -2   0  327.27   19.00
  10  -2   0  375.46   17.70
  10  -2   0  393.76   19.20
  10  -2   0  378.66   17.70
 -10  -2   0  370.96   23.60
  10  -2   0  336.07   21.80
  10   2   0  353.96   16.60
  10   2   0  392.66   21.00
  10   2   0  396.06   18.80
  10   2   0  363.46   18.30
 -10   2   0  396.16   22.10
  10   2   0  363.56   18.70
  10   2   0  366.06   18.70
  10   2   0  362.76   19.30
  11  -2   0  635.64   27.70
  11  -2   0  617.34   28.20
  11  -2   0  617.04   27.30
  11  -2   0  571.64   27.10
  11  -2   0  619.14   27.60
  11  -2   0  637.74   28.80
 -11  -2   0  551.34   33.60
  11  -2   0  629.94   27.70
  11  -2   0  603.74   32.60
  11   2   0  687.63   30.90
  11   2   0  618.84   28.50
  11   2   0  631.74   29.10
  11   2   0  589.84   26.10
 -11   2   0  652.03   32.90
  11   2   0  633.64   28.10
  11   2   0  623.54   28.20
  11   2   0  619.54   28.40
  12  -2   0  255.87   13.70
  12  -2   0  228.18   24.50
  12  -2   0  230.18   12.90
  12  -2   0  253.77   13.10
  12  -2   0  249.18   12.70
 -12  -2   0  224.18   29.50
  12  -2   0  249.97   13.10
  12   2   0  232.38   13.70
  12   2   0  245.78   14.60
  12   2   0  251.97   13.80
  12   2   0  261.37   14.10
  12   2   0  245.98   13.40
  13  -2   0  434.56   19.70
  13  -2   0  435.96   19.60
  13  -2   0  424.86   20.30
  13  -2   0  427.96   19.40
  13   2   0  434.96   20.20
  13   2   0  417.36   19.90
  13   2   0  434.56   20.50
  13   2   0  427.36   20.50
  14  -2   0  167.48    8.60
  14  -2   0  156.48    9.20
  14  -2   0  153.28    8.60
  14  -2   0  160.38    8.40
  14   2   0  155.88    8.90
  14   2   0  163.18    9.40
  14   2   0  166.98    9.00
   0  -3   0    2.90    1.20
   0  -3   0    0.90    1.30
   0   3   0    1.40    1.40
   0   3   0   -0.30    1.90
   0   3   0   -2.40    1.30
  -1  -3   0  965.10   37.20
   1  -3   0  941.11   37.00
  -1  -3   0  882.81   36.10
  -1   3   0  908.81   36.50
  -1   3   0  934.51   37.30
   1   3   0  965.50   37.10
   1   3   0  929.01   37.50
   1   3   0  953.90   37.60
  -1   3   0  952.00   37.10
  -1   3   0  908.21   37.50
   1   3   0  920.11   37.40
  -2  -3   0  609.94   24.80
   2  -3   0  616.14   25.40
   2  -3   0  604.04   24.50
   2   3   0  619.84   24.20
   2   3   0  586.84   25.00
  -2   3   0  590.84   24.00
   2   3   0  607.04   25.30
  -2   3   0  596.24   24.50
   2   3   0  613.14   25.50
   2   3   0  616.54   25.20
   3  -3   0   16.90    3.10
   3  -3   0   20.20    2.70
   3  -3   0   21.60    2.40
  -3  -3   0   23.40    2.80
   3   3   0   15.60    3.30
   3   3   0   16.30    2.80
  -3   3   0   23.40    2.70
  -3   3   0   25.20    2.60
   3   3   0   19.80    1.60
   3   3   0   21.40    2.40
   3   3   0   22.70    3.20
   3   3   0   15.30    3.20
   4  -3   0    3.80    2.90
  -4  -3   0    8.70    2.60
   4  -3   0    8.50    1.90
   4  -3   0    8.50    2.30
  -4   3   0    5.70    1.90
  -4   3   0    4.60    1.70
   4   3   0    8.90    3.30
   4   3   0    5.80    1.50
   4   3   0    6.40    2.30
   4   3   0    7.10    2.20
   4   3   0    5.70    2.90
   4   3   0    7.50    2.40
   5  -3   0  224.68   12.30
  -5  -3   0  232.88   11.10
   5   3   0  222.08   11.40
  -5   3   0  221.28   11.00
  -5   3   0  222.28   10.50
  -5   3   0  220.28   10.20
   5   3   0  204.18   10.00
   5   3   0  218.18   11.10
  -6  -3   0  771.02   31.20
   6  -3   0  774.32   33.20
   6   3   0  765.02   31.20
   6   3   0  703.73   31.50
  -6   3   0  729.83   30.30
  -6   3   0  724.73   31.40
  -6   3   0  711.53   30.00
   6   3   0  728.33   30.30
   7  -3   0   93.09    6.40
   7  -3   0   91.19    9.20
   7  -3   0   94.49    8.70
   7  -3   0   88.29    8.80
   7  -3   0   90.49    6.10
   7  -3   0   84.79    6.20
  -7   3   0   86.09    6.10
  -7   3   0   89.99    7.60
   7   3   0   74.59    6.60
   7   3   0   88.69   12.90
   7   3   0   80.89    6.60
   7   3   0   94.99    7.30
   7   3   0   99.49    6.70
   8  -3   0 1026.50   44.30
   8  -3   0 1063.09   44.70
   8  -3   0 1138.19   44.60
   8  -3   0 1095.99   48.00
   8  -3   0 1102.69   44.80
   8  -3   0 1035.30   44.20
   8  -3   0 1081.09   45.30
   8  -3   0 1099.79   44.40
  -8  -3   0 1031.10   45.20
   8  -3   0 1096.39   44.60
   8   3   0 1064.19   44.80
   8   3   0 1042.70   45.40
   8   3   0 1061.29   46.70
   8   3   0 1149.29   45.40
   8   3   0 1078.09   45.20
   8   3   0 1076.39   45.50
  -8   3   0 1083.19   46.00
  -9  -3   0  375.76   23.50
   9  -3   0  395.06   21.30
   9  -3   0  386.46   18.70
   9  -3   0  383.76   22.40
   9  -3   0  407.96   19.70
  -9  -3   0  376.36   17.90
   9  -3   0  405.36   19.30
   9  -3   0  384.86   18.50
   9  -3   0  363.56   18.20
   9  -3   0  401.96   18.90
   9  -3   0  404.86   18.60
   9   3   0  376.06   21.00
   9   3   0  379.46   19.20
   9   3   0  373.76   19.10
   9   3   0  388.46   19.60
  -9   3   0  438.56   22.00
   9   3   0  383.36   19.40
  10  -3   0 1166.78   49.80
  10  -3   0 1279.57   51.19
 -10  -3   0 1222.08   56.19
  10  -3   0 1186.18   50.29
  10  -3   0 1179.08   49.70
  10  -3   0 1205.18   49.80
  10  -3   0 1180.98   54.49
  10  -3   0 1256.07   49.99
  10  -3   0 1182.88   49.90
  10  -3   0 1152.38   49.50
  10   3   0 1174.38   51.09
  10   3   0 1224.48   50.89
  10   3   0 1187.68   50.19
 -10   3   0 1281.27   53.09
  10   3   0 1246.08   52.79
  10   3   0 1175.38   51.09
  10   3   0 1186.78   50.79
  11  -3   0  109.69   13.00
  11  -3   0  119.29    8.60
  11  -3   0  133.99    9.80
 -11  -3   0  135.89   16.00
  11  -3   0  118.39    8.80
  11  -3   0  125.99    8.40
  11  -3   0  128.59    8.40
  11  -3   0  118.29    8.30
  11  -3   0  130.19    8.30
  11   3   0  130.19    9.40
  11   3   0  114.09    9.40
  11   3   0  138.99    9.80
  11   3   0  116.69    9.80
  11   3   0  116.29    8.60
 -12  -3   0  701.93   40.40
  12  -3   0  786.72   32.40
  12  -3   0  747.13   32.10
  12  -3   0  763.52   32.10
  12  -3   0  756.92   32.20
  12  -3   0  636.34   39.30
  12   3   0  754.62   33.40
  12   3   0  738.53   32.40
  12   3   0  745.93   33.10
  12   3   0  764.02   33.70
  12   3   0  782.32   33.40
  13  -3   0    4.70    2.60
  13  -3   0    8.60    2.70
  13  -3   0    4.00    2.60
  13  -3   0    4.30    2.40
  13   3   0    8.30    3.40
  13   3   0    8.10    3.40
  13   3   0    7.30    3.50
  13   3   0   10.20    3.00
  14  -3   0   91.59    5.50
  14  -3   0   83.29    6.10
  14  -3   0   78.79    5.40
  14   3   0   81.59    6.00
  14   3   0   81.29    6.40
  14   3   0   81.99    5.60
   0  -4   0 5621.14  216.68
   0  -4   0 5692.03  217.18
   0   4   0 5581.54  217.68
   0   4   0 5540.25  217.58
   0   4   0 5634.84  217.38
   1  -4   0 1349.66   52.19
  -1  -4   0 1295.27   50.99
   1  -4   0 1275.97   51.99
   1   4   0 1322.57   52.69
  -1   4   0 1323.07   52.69
  -1   4   0 1295.67   52.19
  -1   4   0 1324.27   52.39
   1   4   0 1315.17   52.49
   1   4   0 1319.37   52.79
   2  -4   0  546.65   22.70
   2  -4   0  517.65   22.60
  -2  -4   0  551.24   22.40
  -2   4   0  519.05   23.00
  -2   4   0  524.75   21.20
   2   4   0  511.05   22.50
   2   4   0  545.65   23.20
   2   4   0  510.85   22.70
   2   4   0  526.05   22.60
   2   4   0  525.85   21.60
  -2   4   0  530.35   22.10
  -3  -4   0   16.50    2.80
   3  -4   0   17.10    3.60
   3  -4   0   17.50    2.50
   3  -4   0   20.20    3.30
  -3   4   0   16.70    2.00
   3   4   0   21.70    3.90
   3   4   0   17.90    2.30
   3   4   0   11.70    3.00
  -3   4   0   19.40    2.60
   3   4   0   18.50    3.40
   3   4   0   15.00    3.20
   4  -4   0  335.57   14.70
  -4  -4   0  339.47   15.30
   4  -4   0  334.67   15.00
  -4   4   0  341.67   14.70
   4   4   0  322.67   15.50
  -4   4   0  344.67   14.30
   4   4   0  333.07   16.40
   4   4   0  319.17   16.50
   4   4   0  305.77   14.20
   4   4   0  325.67   15.70
   5  -4   0  132.79    9.40
   5  -4   0  132.49    7.80
  -5  -4   0  135.79    8.40
   5  -4   0  131.89    7.60
   5   4   0  134.09    8.50
   5   4   0  150.28    9.10
   5   4   0  139.19    6.00
  -5   4   0  133.59    7.40
   5   4   0  126.19    7.20
   5   4   0  129.79    9.70
  -5   4   0  133.59    7.50
   6  -4   0   17.20    3.60
  -6  -4   0   12.00    4.00
   6  -4   0   20.30    4.80
   6  -4   0   13.40    3.30
   6   4   0   22.00    6.60
  -6   4   0   13.50    3.30
   6   4   0   19.00    3.80
   6   4   0   22.00    3.70
   6   4   0   12.10    4.20
  -6   4   0   16.40    3.30
  -6   4   0   21.20    3.80
   6   4   0   12.50    4.60
   7  -4   0  148.89    8.50
   7  -4   0  150.88    9.00
   7  -4   0  136.29    9.10
   7  -4   0  161.78   11.80
   7  -4   0  152.98    8.60
   7  -4   0  159.68    8.90
   7  -4   0  158.58    9.50
  -7   4   0  149.59    9.40
   7   4   0  154.58    9.50
   7   4   0  146.89   10.90
   7   4   0  144.09    9.70
   7   4   0  154.78    9.60
   7   4   0  151.28   10.20
   7   4   0  150.18    9.00
   7   4   0  154.88    9.40
  -7   4   0  137.79    8.80
   8  -4   0  167.98   10.40
   8  -4   0  156.98    9.00
   8  -4   0  153.78    9.50
   8  -4   0  157.98    9.20
   8  -4   0  170.88    9.40
   8  -4   0  152.28   10.40
  -8  -4   0  150.38   13.70
   8  -4   0  147.29    9.60
   8  -4   0  164.78    9.70
   8  -4   0  168.48   13.20
   8  -4   0  148.19   10.30
   8   4   0  168.68   12.30
   8   4   0  168.48   10.50
   8   4   0  164.28   10.40
  -8   4   0  174.18   11.40
   8   4   0  172.38   11.00
   8   4   0  170.28    9.70
   8   4   0  157.48   10.70
   9  -4   0  510.65   23.80
   9  -4   0  512.65   23.20
   9  -4   0  510.35   27.30
   9  -4   0  522.65   23.20
   9  -4   0  502.45   22.50
   9  -4   0  528.45   22.80
   9  -4   0  453.45   23.30
  -9  -4   0  536.45   29.10
   9  -4   0  514.25   24.10
  -9  -4   0  486.15   22.40
   9   4   0  490.45   23.70
   9   4   0  504.75   24.00
  -9   4   0  526.75   25.10
   9   4   0  493.05   24.30
   9   4   0  505.85   25.70
   9   4   0  492.45   24.20
  10  -4   0  309.67   16.90
  10  -4   0  364.46   16.90
  10  -4   0  344.07   17.40
  10  -4   0  357.56   17.00
  10  -4   0  382.56   18.50
 -10  -4   0  334.47   16.80
 -10  -4   0  374.46   24.40
  10  -4   0  346.77   17.40
  10  -4   0  372.06   17.00
  10  -4   0  333.37   17.40
  10  -4   0  345.27   22.30
  10   4   0  333.47   18.10
  10   4   0  366.96   17.40
  10   4   0  339.37   18.40
  10   4   0  359.86   18.80
  10   4   0  358.26   18.30
  10   4   0  385.86   20.90
  11  -4   0 1410.76   65.29
  11  -4   0 1459.75   61.49
  11  -4   0 1350.96   59.99
  11  -4   0 1587.34   62.99
 -11  -4   0 1376.06   66.59
  11  -4   0 1527.35   61.99
  11   4   0 1397.46   62.19
  11   4   0 1364.46   65.29
  11   4   0 1649.13   69.89
  11   4   0 1391.16   62.69
  11   4   0 1437.36   66.29
  12  -4   0   34.10   16.50
  12  -4   0   28.00    4.10
  12  -4   0   28.50    4.70
  12  -4   0   36.70    4.40
  12  -4   0   34.80    4.40
  12  -4   0   29.90    4.30
 -12  -4   0   46.60   13.10
  12   4   0   30.20    5.80
  12   4   0   34.20    5.50
  12   4   0   30.40    4.80
  12   4   0   35.30    5.50
  12   4   0   32.50    4.60
  13  -4   0  697.53   31.60
  13  -4   0  702.63   30.00
  13  -4   0  715.93   30.20
  13  -4   0  617.44   30.10
  13   4   0  751.92   31.90
  13   4   0  673.83   31.00
  13   4   0  700.23   30.50
  13   4   0  687.93   29.30
  14  -4   0    5.90    1.90
  14  -4   0    3.70    2.20
  14  -4   0    7.90    2.20
  14   4   0    5.70    2.50
  14   4   0    5.10    2.70
  14   4   0    1.20    2.30
   0  -5   0    0.00    1.70
   0  -5   0    0.50    1.70
   0   5   0    1.50    2.10
   0   5   0   -0.30    2.30
   0   5   0    4.40    3.00
  -1  -5   0   12.60    1.60
   1  -5   0   12.50    2.40
  -1  -5   0   11.40    2.50
   1  -5   0   16.40    2.50
   1   5   0    7.60    2.80
   1   5   0   14.30    3.20
  -1   5   0   12.90    4.00
   1   5   0    8.90    3.30
  -1   5   0    7.70    2.30
  -1   5   0   19.40    3.10
  -2  -5   0  380.96   16.80
   2  -5   0  384.16   17.00
  -2   5   0  341.17   15.50
   2   5   0  373.06   17.50
   2   5   0  400.36   18.10
  -2   5   0  361.86   16.60
  -2   5   0  366.46   16.80
  -2   5   0  366.26   17.90
   2   5   0  382.76   17.30
  -3  -5   0  111.59    7.10
   3  -5   0  108.79    6.70
   3  -5   0  103.19    7.70
   3  -5   0  109.39    7.50
  -3   5   0  116.49    6.70
   3   5   0  108.29    7.60
   3   5   0  109.09    6.20
   3   5   0  122.29    8.60
  -3   5   0  104.49    5.60
   3   5   0  112.19    7.80
   4  -5   0  297.37   15.10
  -4  -5   0  329.57   15.20
   4  -5   0  319.07   15.90
   4   5   0  302.67   15.70
  -4   5   0  326.47   16.10
  -4   5   0  315.37   13.50
   4   5   0  290.07   13.70
   4   5   0  337.47   17.00
   5  -5   0   61.69    5.70
  -5  -5   0   52.89    6.40
   5  -5   0   58.99    6.10
   5  -5   0   66.99    6.90
   5   5   0   51.29    6.80
   5   5   0   57.19    6.80
   5   5   0   62.99    6.20
  -5   5   0   61.19    5.60
  -5   5   0   64.09    4.80
   6  -5   0  135.49   10.40
   6  -5   0  124.09    7.90
   6  -5   0  124.39    8.50
   6  -5   0  142.79    8.40
  -6  -5   0  149.29   14.10
   6  -5   0  128.19    7.70
   6  -5   0  144.49    7.80
   6   5   0  126.49    9.30
   6   5   0  132.29    9.10
  -6   5   0  141.19    8.00
   6   5   0  120.09    8.50
   6   5   0  135.29   10.10
   6   5   0  132.99   14.10
  -6   5   0  117.09   10.20
   6   5   0  135.29    9.00
  -7  -5   0  147.69    8.90
   7  -5   0  148.49    8.40
   7  -5   0  161.18    8.50
   7  -5   0  145.19    8.60
   7  -5   0  163.48   12.10
   7  -5   0  139.19    9.80
   7  -5   0  148.69    9.00
   7  -5   0  151.48    8.30
   7  -5   0  145.89    9.30
   7  -5   0  149.09    9.50
   7   5   0  136.49   10.00
   7   5   0  164.38   10.50
   7   5   0  158.78   10.00
  -7   5   0  116.99   10.20
  -7   5   0  144.89    9.20
   7   5   0  149.09   11.10
   7   5   0  138.39    9.40
   7   5   0  139.49    8.90
   7   5   0  155.68   10.30
   8  -5   0  580.14   26.70
   8  -5   0  567.74   29.90
   8  -5   0  573.04   26.00
  -8  -5   0  588.14   25.70
   8  -5   0  613.44   25.80
   8  -5   0  613.14   26.40
   8  -5   0  618.84   26.90
   8  -5   0  579.54   25.30
  -8  -5   0  581.94   31.20
   8  -5   0  605.24   26.00
   8  -5   0  609.34   25.50
   8  -5   0  591.14   26.80
   8   5   0  579.94   26.70
   8   5   0  575.34   25.90
   8   5   0  591.74   27.30
   8   5   0  610.84   27.30
   8   5   0  575.24   27.50
  -8   5   0  595.44   26.60
   8   5   0  579.44   28.40
   9  -5   0  214.18   12.20
   9  -5   0  200.98   15.90
   9  -5   0  187.38   10.40
  -9  -5   0  196.58   17.00
  -9  -5   0  168.28   14.00
   9  -5   0  180.08   12.10
   9  -5   0  198.18   10.60
   9  -5   0  198.58   11.80
   9  -5   0  196.68   11.10
   9  -5   0  195.48   10.80
   9  -5   0  207.48   11.70
   9  -5   0  183.78   11.30
   9   5   0  211.88   12.30
   9   5   0  181.98   13.90
   9   5   0  194.68   11.10
   9   5   0  187.98   12.30
   9   5   0  195.48   12.70
   9   5   0  207.48   14.50
  10  -5   0 1101.29   46.50
  10  -5   0 1186.68   47.10
  10  -5   0 1218.48   47.10
  10  -5   0 1123.59   47.80
 -10  -5   0  943.51   56.99
 -10  -5   0 1095.09   46.70
  10  -5   0 1184.88   47.50
  10  -5   0 1125.79   47.80
  10   5   0 1159.88   48.90
  10   5   0 1161.58   47.10
  10   5   0 1168.38   50.39
  10   5   0 1129.79   48.50
  10   5   0 1112.89   49.10
  10   5   0 1133.39   48.20
  11  -5   0   46.50    5.10
  11  -5   0   43.60    5.20
  11  -5   0   36.60    9.70
  11  -5   0   51.69    6.10
  11  -5   0   46.60    4.90
 -11  -5   0   42.10   12.30
  11  -5   0   36.60    5.00
 -11  -5   0   40.30    4.90
  11   5   0   41.60    4.80
  11   5   0   46.80    6.00
  11   5   0   32.90    5.20
  11   5   0   27.20    5.10
  11   5   0   46.20    6.10
  12  -5   0  789.82   34.40
  12  -5   0  816.52   33.90
  12  -5   0  786.42   34.40
 -12  -5   0  780.52   33.60
  12  -5   0  843.92   34.20
  12  -5   0  797.22   34.70
  12   5   0  832.72   35.20
  12   5   0  725.43   35.70
  12   5   0  874.41   35.90
  12   5   0  805.52   33.80
  12   5   0  796.62   35.10
  13  -5   0   15.30    2.80
  13  -5   0   12.30    2.90
  13  -5   0   11.30    3.00
  13   5   0   14.90    3.60
  13   5   0   19.50    4.90
  13   5   0   16.80    3.00
  14  -5   0  308.97   14.10
  14  -5   0  304.97   14.20
  14   5   0  313.87   14.40
  14   5   0  297.57   15.10
   0  -6   0  250.07   11.50
   0  -6   0  249.78   12.40
   0   6   0  258.57   14.60
   0   6   0  241.08   12.60
   0   6   0  268.07   13.00
  -1  -6   0  129.39    6.00
   1  -6   0  127.49    7.30
  -1  -6   0  121.79    7.60
   1  -6   0  125.09    7.60
   1   6   0  130.99    8.70
   1   6   0  114.99    7.80
  -1   6   0  130.69    7.80
  -1   6   0  118.99    7.60
   1   6   0  125.19    8.40
  -1   6   0  123.59    9.40
   2  -6   0   42.90    4.50
  -2  -6   0   41.30    4.70
   2  -6   0   38.20    4.70
  -2   6   0   44.80    6.10
   2   6   0   37.50    5.00
   2   6   0   40.50    5.30
   2   6   0   27.80    4.50
  -2   6   0   26.60    6.30
  -2   6   0   41.40    4.70
   3  -6   0   96.09   13.60
   3  -6   0   97.79    7.30
  -3  -6   0  100.29    7.10
   3  -6   0  113.89    7.30
   3   6   0   94.59    8.00
  -3   6   0   87.49    7.00
  -3   6   0   95.49    7.00
  -3   6   0   88.79    5.60
   3   6   0  110.89    8.30
   3   6   0   97.29    6.40
   3   6   0  113.19    8.90
   4  -6   0  918.31   40.70
  -4  -6   0 1045.30   41.00
   4  -6   0  964.00   41.20
   4  -6   0  923.71   41.10
  -4   6   0  946.01   38.70
  -4   6   0  957.10   43.70
   4   6   0  993.40   41.40
   4   6   0  882.31   38.80
   4   6   0  975.10   41.70
  -4   6   0 1014.70   41.00
   4   6   0 1009.30   42.90
   5  -6   0 2121.09   82.19
   5  -6   0 1933.31   79.09
   5  -6   0 2270.57   80.59
   5  -6   0 1810.02   79.39
  -5  -6   0 1963.40   82.79
   5  -6   0 1957.50   79.39
   5  -6   0 1998.70   80.99
  -5   6   0 1876.31   79.19
  -5   6   0 2001.10   77.69
   5   6   0 1874.71   81.69
   5   6   0 1952.50   82.49
   5   6   0 2001.50   80.59
   6  -6   0   11.60    4.30
   6  -6   0   15.20    3.00
   6  -6   0   12.80    4.00
   6  -6   0   16.50    3.00
   6  -6   0   12.50    3.40
  -6  -6   0    7.50    3.40
   6  -6   0   14.80    2.50
   6  -6   0   18.30    5.10
   6  -6   0   15.90    3.70
   6   6   0   18.40    4.40
   6   6   0   12.20    4.50
   6   6   0   23.30    6.10
  -6   6   0   13.40    3.50
   6   6   0   11.80    4.40
   6   6   0   14.50    4.00
   6   6   0    6.50    3.80
   7  -6   0  591.84   24.60
  -7  -6   0  562.54   24.60
   7  -6   0  529.05   23.80
   7  -6   0  568.94   25.00
   7  -6   0  569.34   28.30
   7  -6   0  563.24   25.80
   7  -6   0  554.84   25.70
   7  -6   0  530.25   24.80
   7  -6   0  588.74   24.10
   7  -6   0  565.84   24.40
   7   6   0  549.25   26.40
   7   6   0  594.04   32.70
   7   6   0  557.14   24.50
   7   6   0  555.34   26.00
   7   6   0  561.74   25.30
  -7   6   0  582.74   24.60
   7   6   0  553.04   27.00
   7   6   0  562.24   26.00
   8  -6   0   41.10    5.30
   8  -6   0   38.20    7.80
   8  -6   0   43.70    6.20
   8  -6   0   33.60    5.20
   8  -6   0   30.00    4.30
   8  -6   0   39.60    5.60
  -8  -6   0   34.50    4.70
   8  -6   0   36.90    4.20
   8   6   0   36.00    6.00
   8   6   0   41.20    6.60
   8   6   0   39.70    7.30
   8   6   0   32.60    5.80
   8   6   0   25.30    4.50
  -9  -6   0  900.21   38.60
   9  -6   0  942.41   38.60
   9  -6   0  906.01   39.30
   9  -6   0  922.01   44.00
  -9  -6   0  880.81   45.40
   9  -6   0  909.81   39.80
   9  -6   0  951.10   38.80
   9  -6   0  961.60   40.20
   9  -6   0  953.60   38.30
   9   6   0  912.81   41.70
   9   6   0  922.61   40.60
   9   6   0  908.81   38.30
   9   6   0  905.51   40.90
   9   6   0  876.41   39.80
   9   6   0  904.51   39.60
  10  -6   0   61.39    6.30
  10  -6   0   59.89    5.70
  10  -6   0   49.90    9.70
 -10  -6   0   72.59   13.10
 -10  -6   0   61.19    6.50
  10  -6   0   54.69    5.50
  10  -6   0   57.99    6.80
  10  -6   0   52.09    5.30
  10   6   0   53.29    7.30
  10   6   0   63.59    8.00
  10   6   0   72.89    8.10
  10   6   0   62.19    7.30
  10   6   0   86.79   10.30
  10   6   0   56.19    5.80
  11  -6   0 1805.32   68.49
  11  -6   0 1723.93   69.39
  11  -6   0 1775.42   68.09
 -11  -6   0 1512.15   67.89
  11  -6   0 1711.03   69.39
  11  -6   0 1750.62   68.69
  11  -6   0 1612.14   74.99
 -11  -6   0 1602.14   76.99
  11   6   0 1695.13   70.89
  11   6   0 1753.32   70.59
  11   6   0 1663.43   67.79
  11   6   0 1718.23   69.49
  11   6   0 1696.23   69.29
 -11   6   0 1658.63   73.89
  12  -6   0   86.09    8.80
  12  -6   0   94.39    6.70
  12  -6   0   88.99    6.00
  12  -6   0   91.79    7.20
  12   6   0   95.99    8.30
  12   6   0   90.49    8.20
  12   6   0   90.39    7.60
  12   6   0   86.79    8.80
  12   6   0   76.99    7.90
  13  -6   0  774.82   35.00
  13  -6   0  886.91   35.80
  13   6   0  881.91   37.50
  13   6   0  884.61   36.40
  13   6   0  882.61   36.90
  14  -6   0   21.90    2.80
  14  -6   0   19.50    2.80
  14  -6   0   15.90    2.30
  14   6   0   22.30    3.80
  14   6   0   19.50    3.10
   0  -7   0    0.60    1.90
   0  -7   0    5.30    2.80
   0   7   0    3.30    4.80
   0   7   0    0.30    3.10
   0   7   0   -1.30    2.50
   1  -7   0  366.66   16.70
   1  -7   0  343.77   15.70
  -1  -7   0  354.76   16.60
  -1  -7   0  312.07   14.30
  -1   7   0  336.77   16.50
   1   7   0  335.47   17.00
   1   7   0  342.57   17.60
  -1   7   0  314.97   18.10
  -1   7   0  354.56   18.30
   1   7   0  358.06   17.60
   2  -7   0  227.78   12.10
  -2  -7   0  235.48   12.70
   2  -7   0  227.78   12.30
  -2   7   0  240.78   12.90
   2   7   0  242.28   13.40
  -2   7   0  234.48   15.30
   2   7   0  216.78   13.30
   2   7   0  232.78   14.00
  -2   7   0  226.38   12.30
  -3  -7   0  216.08   12.40
   3  -7   0  225.68   12.20
   3  -7   0  224.98   13.20
  -3   7   0  206.18   11.80
   3   7   0  191.98   13.20
  -3   7   0  216.78   12.40
   3   7   0  216.58   14.00
  -3   7   0  199.38   17.00
   3   7   0  208.78   15.20
   4  -7   0    6.90    3.70
   4  -7   0    1.50    4.20
   4  -7   0    0.50    3.50
  -4  -7   0    5.20    4.30
   4  -7   0    0.20    6.90
  -4   7   0    3.40    4.10
   4   7   0   15.00    4.60
   4   7   0   -0.90    3.70
   4   7   0    9.00    5.30
  -4   7   0   18.40    4.00
   4   7   0   11.50    5.80
  -5  -7   0   51.09    5.30
   5  -7   0   49.50    5.30
   5  -7   0   49.60    6.60
  -5  -7   0   52.89   10.90
   5  -7   0   36.10    7.00
   5  -7   0   40.20    7.90
   5  -7   0   54.39    8.10
  -5   7   0   39.50    6.50
   5   7   0   36.50    6.10
   5   7   0   34.40    6.40
   5   7   0   43.10    7.50
  -5   7   0   47.80    6.30
   5   7   0   55.59   13.30
   6  -7   0 1082.09   46.40
   6  -7   0 1019.10   47.70
   6  -7   0 1062.99   43.40
   6  -7   0 1012.20   44.20
   6  -7   0 1062.09   42.30
   6  -7   0 1127.59   42.90
   6  -7   0  952.10   44.70
  -6  -7   0 1029.10   42.90
   6  -7   0 1032.10   42.50
   6  -7   0 1029.10   44.50
  -6   7   0  940.41   46.40
   6   7   0 1062.89   45.10
  -6   7   0 1099.39   45.80
   6   7   0 1082.99   49.10
  -6   7   0  976.70   42.50
   6   7   0 1116.29   46.50
   6   7   0 1016.90   45.10
   6   7   0 1034.70   44.60
   6   7   0 1094.09   44.90
   7  -7   0  271.37   14.00
   7  -7   0  280.17   12.60
   7  -7   0  263.47   13.00
   7  -7   0  268.97   14.80
   7  -7   0  248.28   13.50
  -7  -7   0  264.87   13.30
   7  -7   0  263.27   12.80
   7  -7   0  266.47   17.00
   7  -7   0  266.27   14.70
   7   7   0  255.57   14.80
   7   7   0  247.98   13.80
   7   7   0  248.88   15.90
   7   7   0  235.58   14.90
   7   7   0  285.17   16.70
  -7   7   0  251.17   16.10
   7   7   0  271.57   15.30
  -7   7   0  246.58   12.50
   8  -7   0 1122.69   44.60
   8  -7   0 1138.29   51.29
   8  -7   0 1107.99   44.10
  -8  -7   0 1091.29   45.30
  -8  -7   0 1016.60   50.79
   8  -7   0 1042.70   44.90
   8  -7   0 1077.79   45.30
   8  -7   0 1097.09   46.50
   8  -7   0 1102.39   44.50
   8  -7   0 1053.69   49.30
   8   7   0 1060.79   45.40
   8   7   0 1044.50   47.30
   8   7   0 1029.20   45.80
   8   7   0 1063.79   47.00
  -8   7   0 1143.59   48.90
   8   7   0 1121.09   48.00
   8   7   0 1121.29   47.00
  -8   7   0  983.10   43.70
   9  -7   0   12.40    4.30
  -9  -7   0   11.70    8.00
  -9  -7   0   16.30    4.20
   9  -7   0   16.30    4.80
   9  -7   0   10.20    6.40
   9  -7   0   16.60    3.30
   9  -7   0   17.00    3.40
   9  -7   0   15.00    2.80
   9  -7   0   15.20    4.30
   9   7   0   12.60    5.00
   9   7   0   20.70    4.60
   9   7   0   11.10    5.70
  -9   7   0   13.60    6.40
   9   7   0   13.10    4.60
   9   7   0   15.50    5.10
   9   7   0    2.40    3.60
  -9   7   0   16.60    4.40
 -10  -7   0 1009.70   46.10
  10  -7   0 1019.90   47.10
  10  -7   0 1109.39   44.00
 -10  -7   0 1012.90   51.49
  10  -7   0 1075.89   47.30
  10  -7   0 1040.50   49.30
  10  -7   0  891.91   43.60
 -10   7   0 1031.40   48.20
  10   7   0 1032.20   45.00
  11  -7   0   39.00    5.40
  11  -7   0   41.90    4.60
 -11  -7   0   23.40   11.40
  11  -7   0   37.40    4.10
  11  -7   0   22.60   10.10
 -11  -7   0   41.80    5.10
  11  -7   0   41.00    5.30
 -11   7   0   31.70   10.20
  11   7   0   21.30    5.10
  11   7   0   22.30    4.80
  11   7   0   54.79    6.40
  12  -7   0  903.11   36.20
  12  -7   0  913.71   37.20
 -12  -7   0  813.12   35.90
  12  -7   0  788.62   36.20
  12  -7   0  894.71   37.10
  12   7   0  871.61   36.80
  12   7   0  891.61   38.20
  12   7   0  847.92   38.30
  13  -7   0   76.39    5.20
 -13  -7   0   92.79    8.80
  13  -7   0  100.09    6.60
  13  -7   0   92.99    5.80
  13   7   0   93.69    7.50
  13   7   0   81.69    7.00
  13   7   0   93.29    6.50
  14  -7   0  182.18    8.60
  14   7   0  173.28   10.60
   0  -8   0  851.41   35.80
   0  -8   0  905.01   37.80
   0   8   0  876.11   39.30
   0   8   0  859.11   38.50
   0   8   0  902.21   38.30
   1  -8   0  135.29    9.50
   1  -8   0  144.99    8.40
  -1  -8   0  150.98    9.70
  -1  -8   0  114.99    7.00
   1   8   0  128.89   10.60
  -1   8   0  140.49    9.20
   1   8   0  148.29   10.30
   1   8   0  134.59   10.80
  -1   8   0  128.49   10.30
   2  -8   0  325.77   15.60
   2  -8   0  303.27   16.10
  -2  -8   0  315.77   16.40
   2   8   0  312.17   17.80
  -2   8   0  283.67   19.70
   2   8   0  304.77   17.50
  -2   8   0  311.27   16.00
  -2   8   0  307.77   17.00
   2   8   0  301.57   17.40
  -3  -8   0   16.40    3.10
  -3  -8   0   17.60    4.90
   3  -8   0   22.10    4.50
   3   8   0   30.10    6.40
  -3   8   0   11.80    3.30
   3   8   0   23.30    5.80
   3   8   0   12.30    4.00
  -3   8   0   22.10    5.80
   3   8   0   16.10    6.60
   4  -8   0  557.44   25.70
   4  -8   0  449.66   25.70
  -4  -8   0  559.94   26.40
   4  -8   0  535.55   24.70
   4  -8   0  559.14   23.60
   4   8   0  497.25   24.80
  -4   8   0  501.85   26.00
   4   8   0  536.35   28.70
   4   8   0  599.64   27.30
   4   8   0  550.24   28.70
  -4   8   0  651.13   26.40
  -4   8   0  574.54   25.80
   4   8   0  478.35   23.60
   5  -8   0   29.30    3.50
   5  -8   0   37.50    5.40
   5  -8   0    1.00    7.60
   5  -8   0   22.80    3.10
   5  -8   0   26.20    3.90
  -5  -8   0   25.30    4.00
   5  -8   0   23.90    5.00
   5  -8   0   18.30    4.40
   5   8   0   11.40    5.30
  -5   8   0   26.90    3.70
  -5   8   0   20.50    7.70
   5   8   0   29.80    8.10
   5   8   0   35.20    7.30
  -5   8   0   36.00    5.80
   6  -8   0    1.50    8.80
   6  -8   0   37.90    6.80
   6  -8   0   39.70    6.10
  -6  -8   0   35.50    4.90
   6  -8   0   36.00    4.90
   6  -8   0   30.70    5.40
   6  -8   0   28.50    5.20
   6  -8   0   32.10    3.70
   6  -8   0   34.40    3.90
   6   8   0   34.20    5.10
   6   8   0   21.60    7.70
   6   8   0   31.80    9.20
   6   8   0   34.70    6.20
  -6   8   0   39.10    6.40
   6   8   0   31.80    6.10
   6   8   0   21.10    5.70
  -6   8   0   32.70    3.80
   7  -8   0  154.28    9.20
   7  -8   0  134.09    9.80
   7  -8   0  145.49    8.10
   7  -8   0  143.29   14.00
   7  -8   0  154.38   10.70
   7  -8   0  149.09   12.70
   7  -8   0  139.99    8.20
   7   8   0  138.89   11.20
   7   8   0  123.99   11.10
  -7   8   0  123.39    8.30
  -7   8   0  155.88   12.20
   7   8   0  125.69   11.20
   7   8   0  144.59    9.70
   7   8   0  157.38   11.40
   7   8   0  136.79   13.20
  -8  -8   0  274.07   14.20
   8  -8   0  283.47   13.10
   8  -8   0  271.27   13.20
   8  -8   0  239.38   15.40
   8  -8   0  272.67   14.30
  -8  -8   0  264.97   20.40
   8  -8   0  254.87   15.30
   8  -8   0  282.07   18.50
   8   8   0  268.07   16.50
   8   8   0  273.27   14.50
  -8   8   0  273.27   17.90
   8   8   0  260.37   15.90
   8   8   0  263.27   17.90
   8   8   0  270.67   16.40
  -8   8   0  259.97   13.20
   9  -8   0  786.52   32.70
   9  -8   0  797.02   32.40
   9  -8   0  766.62   35.10
  -9  -8   0  751.52   33.30
  -9  -8   0  733.13   40.40
   9  -8   0  780.12   33.80
   9  -8   0  775.92   35.10
   9  -8   0  782.12   38.90
   9   8   0  815.52   36.00
   9   8   0  780.82   33.80
  -9   8   0  835.02   38.60
  -9   8   0  714.53   32.10
   9   8   0  703.03   35.10
  10  -8   0   17.10    4.10
  10  -8   0   20.80    8.70
 -10  -8   0   13.90    3.80
  10  -8   0   20.50    3.50
  10  -8   0   18.00    4.80
  10  -8   0   19.70    5.20
  10  -8   0   14.70    3.00
 -10  -8   0    7.00   10.10
  10   8   0   22.20    4.60
  10   8   0   24.10    5.60
  10   8   0   13.70    5.00
 -10   8   0   26.20    8.10
  11  -8   0  206.78   12.10
  11  -8   0  204.88   10.80
 -11  -8   0  230.08   12.00
  11  -8   0  225.58   13.10
  11  -8   0  225.58   11.30
  11   8   0  197.88   13.40
  11   8   0  217.28   13.90
  11   8   0  222.38   12.10
  12  -8   0   20.10    3.90
  12  -8   0    9.50    2.30
 -12  -8   0    7.60    3.20
  12  -8   0    9.30    2.40
  12  -8   0   13.70    3.70
  12   8   0   16.90    5.20
  12   8   0   12.40    3.20
  12   8   0   11.10    3.90
  13  -8   0  620.74   25.80
 -13  -8   0  574.34   25.10
  13  -8   0  625.54   25.10
  13   8   0  569.54   26.60
  13   8   0  607.64   26.60
   0  -9   0    2.30    2.30
   0  -9   0    4.70    4.80
   0  -9   0    3.80    2.70
   0   9   0   13.10    7.40
   0   9   0   -2.40    5.90
   0   9   0   -1.30    3.30
   0   9   0    2.40    2.40
  -1  -9   0 1766.52   73.39
  -1  -9   0 1855.81   76.09
   1  -9   0 1859.81   75.99
  -1   9   0 1829.42   75.99
   1   9   0 1818.82   77.69
   1   9   0 1927.51   77.69
  -1   9   0 1829.72   77.99
  -1   9   0 1772.52   73.29
   1   9   0 1891.21   73.59
   1   9   0 1968.80   77.39
  -1   9   0 1854.81   77.19
   2  -9   0    4.40    3.20
  -2  -9   0   -0.60    5.10
  -2   9   0    0.40    3.20
   2   9   0    5.80    5.90
   2   9   0    3.40    7.70
   2   9   0   -1.10    2.70
  -2   9   0    0.20    2.20
   2   9   0    1.10    3.80
  -2   9   0   -1.30   11.30
  -3  -9   0  191.88   10.40
   3  -9   0  196.58   12.10
   3   9   0  206.98   15.60
  -3   9   0  219.98   12.80
   3   9   0  204.58   14.00
   3   9   0  175.98   11.90
   3   9   0  196.58   14.50
  -3   9   0  172.68   15.50
   4  -9   0    2.40    2.50
   4  -9   0   -8.60    9.20
   4  -9   0    0.10    3.50
   4  -9   0    7.90    3.80
   4  -9   0    5.00    3.50
  -4  -9   0    5.30    2.80
   4   9   0   -0.30    3.00
  -4   9   0    2.50    2.50
  -4   9   0    3.90    3.50
   4   9   0   -5.70    4.90
   4   9   0    4.50    5.60
   5  -9   0  439.96   19.80
   5  -9   0  463.05   22.90
   5  -9   0  415.36   20.30
  -5  -9   0  444.46   19.90
   5  -9   0  423.76   18.80
   5  -9   0  431.16   21.40
   5   9   0  455.25   24.70
   5   9   0  417.26   20.80
   5   9   0  459.05   27.70
   5   9   0  427.56   19.90
  -5   9   0  446.36   22.80
  -5   9   0  412.16   19.20
   6  -9   0  222.38   13.90
   6  -9   0  227.98   11.40
   6  -9   0  236.18   15.90
   6  -9   0  238.18   11.60
   6  -9   0  239.18   13.30
   6   9   0  232.68   15.80
   6   9   0  258.07   16.30
  -6   9   0  239.08   15.40
  -6   9   0  225.48   11.80
   6   9   0  217.88   12.80
   6   9   0  237.18   17.30
   6   9   0  252.47   20.70
   7  -9   0   72.59    5.60
  -7  -9   0   56.39    6.30
   7  -9   0   63.29    7.60
   7  -9   0   54.39    8.40
   7  -9   0   70.09    5.50
   7  -9   0   65.79    6.40
   7  -9   0   68.99    7.20
   7  -9   0   59.99    7.70
   7   9   0   64.39    8.10
  -7   9   0   61.39    5.70
   7   9   0   86.09   14.70
   7   9   0   66.69    7.80
   7   9   0   81.39    6.90
   7   9   0   68.89   10.60
  -7   9   0   75.59    9.70
   8  -9   0  569.64   25.40
   8  -9   0  584.64   25.60
   8  -9   0  613.44   38.30
  -8  -9   0  599.84   26.70
   8  -9   0  596.14   28.60
   8  -9   0  596.34   26.80
  -8  -9   0  599.94   41.20
   8  -9   0  602.64   28.80
   8   9   0  602.74   29.40
   8   9   0  595.14   28.60
  -8   9   0  657.43   35.00
  -8   9   0  573.34   25.70
   8   9   0  597.44   31.50
   8   9   0  583.94   26.60
   9  -9   0  115.19   11.90
   9  -9   0  101.89    9.30
   9  -9   0  114.79    9.70
  -9  -9   0   79.49   12.90
   9  -9   0  105.19    8.20
   9  -9   0   87.19   11.80
  -9   9   0  107.99   12.90
   9   9   0  107.89   13.00
  10  -9   0  127.19   10.20
  10  -9   0  127.49    7.70
  10  -9   0  109.49    9.60
  10  -9   0  122.39    7.40
 -10  -9   0  110.29   16.00
  10  -9   0  129.19    8.60
 -10  -9   0  120.29    8.50
  10  -9   0  131.29   16.30
  10   9   0  136.59   10.40
 -10   9   0  135.89   15.50
 -10   9   0  116.69    8.20
  10   9   0  125.99    8.70
  10   9   0  132.19   10.90
  11  -9   0    1.50    1.90
  11  -9   0    1.70    2.40
 -11  -9   0    1.30    2.90
  11  -9   0   -2.00    3.00
  11   9   0    0.90    2.60
  11   9   0    2.40    3.30
  11   9   0    3.20    3.80
 -12  -9   0   70.49    6.00
  12  -9   0   61.99    6.20
  12  -9   0   75.89    5.80
  12  -9   0   81.39    5.10
  12   9   0   74.69    7.40
  12   9   0   77.79    6.90
  13  -9   0   26.20    2.70
  13  -9   0   17.60    2.60
  13   9   0   22.80    3.30
  13   9   0   16.30    3.50
   0 -10   0 1296.37   53.59
   0 -10   0 1267.77   53.39
   0  10   0 1362.46   53.79
   0  10   0 1363.26   59.29
   0  10   0 1376.16   57.49
   1 -10   0  319.27   15.20
  -1 -10   0  338.97   20.20
   1 -10   0  328.37   16.20
   1 -10   0  326.77   20.10
  -1 -10   0  320.27   15.40
  -1  10   0  327.87   15.30
  -1  10   0  322.17   22.30
   1  10   0  376.06   20.00
   1  10   0  326.27   15.50
  -1  10   0  315.97   22.30
   1  10   0  325.97   21.00
   1  10   0  308.57   22.90
  -1  10   0  334.67   18.30
  -2 -10   0 1432.16   57.49
  -2 -10   0 1402.66   63.09
   2 -10   0 1445.96   58.89
  -2  10   0 1396.46   57.39
   2  10   0 1366.96   66.19
   2  10   0 1492.45   62.99
  -2  10   0 1424.06   60.49
   2  10   0 1434.16   57.59
  -2  10   0 1418.76   72.89
   2  10   0 1431.56   59.09
   2  10   0 1438.36   62.49
  -3 -10   0    4.70    2.90
   3 -10   0    5.30    4.00
   3 -10   0   -1.20    3.30
   3  10   0   -0.50    5.20
   3  10   0    5.70    7.10
   3  10   0    6.00    5.80
   3  10   0    2.50    2.90
  -3  10   0    4.40    2.80
  -3  10   0    5.50    3.50
   4 -10   0  414.56   21.10
   4 -10   0  469.15   20.40
  -4 -10   0  474.55   20.80
   4 -10   0  451.85   22.10
   4  10   0  465.45   26.10
   4  10   0  471.85   27.80
   4  10   0  455.95   20.90
  -4  10   0  450.95   23.60
  -4  10   0  450.75   20.30
   5 -10   0   10.10    4.00
   5 -10   0    3.10    3.70
   5 -10   0    0.70    2.70
  -5 -10   0    3.70    2.80
   5 -10   0   -3.50    4.50
  -5  10   0    8.60    4.00
   5  10   0    7.90    8.00
   5  10   0    3.80    3.80
   5  10   0   -0.30    7.40
  -5  10   0    5.70    3.00
  -6 -10   0   61.89    6.50
   6 -10   0   75.09    7.80
   6 -10   0   63.99    8.00
   6 -10   0   75.69    9.90
   6 -10   0   73.39    6.30
   6 -10   0   76.59    8.80
   6 -10   0   71.69    5.40
  -6  10   0   79.89    9.60
   6  10   0   57.29   11.70
   6  10   0   82.29   12.00
   6  10   0   72.89    8.20
  -6  10   0   79.79    6.20
   6  10   0   78.09    8.70
   6  10   0   70.29    8.80
   7 -10   0  317.27   15.20
   7 -10   0  287.87   13.80
   7 -10   0  299.37   19.40
   7 -10   0  300.07   17.20
  -7 -10   0  289.27   15.10
   7 -10   0  275.57   15.50
   7 -10   0  273.77   16.90
   7  10   0  289.07   15.10
   7  10   0  324.17   21.90
   7  10   0  269.77   25.50
  -7  10   0  302.87   14.60
  -7  10   0  310.17   19.30
   7  10   0  309.97   17.20
   7  10   0  328.57   18.60
  -8 -10   0  190.18   18.40
   8 -10   0  176.88    9.50
   8 -10   0  199.78   12.90
   8 -10   0  185.18   12.90
   8 -10   0  201.68   16.20
   8 -10   0  178.58   10.70
  -8 -10   0  188.18   11.00
   8  10   0  166.38   17.70
   8  10   0  181.58   12.60
  -8  10   0  199.78   15.90
   8  10   0  178.88   13.70
   8  10   0  169.88   10.80
  -8  10   0  186.18   10.30
   9 -10   0    9.90    2.60
  -9 -10   0    9.60   10.90
   9 -10   0    7.60    4.20
   9 -10   0   14.00    8.40
  -9 -10   0   15.00    3.70
   9 -10   0   10.90    3.30
   9 -10   0   12.40    4.40
   9  10   0   16.90    3.80
   9  10   0   11.30    4.60
  -9  10   0    7.10    3.10
  -9  10   0   10.60    8.10
   9  10   0   12.60    5.00
  10 -10   0   41.00    5.90
 -10 -10   0   38.70    5.20
  10 -10   0   33.90    3.90
  10 -10   0   27.80    3.90
  10 -10   0   48.80    6.60
  10  10   0   43.60    6.40
 -10  10   0   41.40    4.90
  10  10   0   37.40    6.00
  10  10   0   37.20    4.80
 -11 -10   0  196.18   10.60
  11 -10   0  184.38    9.40
  11 -10   0  201.18   10.70
  11 -10   0  192.88   11.70
  11  10   0  175.88   12.90
  11  10   0  196.08   10.30
  11  10   0  183.98   12.20
  12 -10   0   46.60    5.90
  12 -10   0   66.39    4.90
  12 -10   0   66.29    4.70
 -12 -10   0   57.29    5.40
  12  10   0   55.69    5.60
  12  10   0   66.19    6.20
   0 -11   0    0.00    2.60
   0  11   0    2.30    2.70
   0  11   0   -0.80   10.70
   0  11   0    2.40    4.30
   1 -11   0  952.40   41.90
   1 -11   0  938.01   41.00
  -1 -11   0  991.00   41.30
   1  11   0  996.70   41.50
   1  11   0 1111.89   47.10
  -1  11   0 1005.20   41.30
   1  11   0 1004.20   47.70
  -1  11   0 1043.70   45.50
  -2 -11   0    4.70    3.00
   2 -11   0    7.00    3.00
   2 -11   0    1.60    4.20
   2  11   0    8.30    7.90
   2  11   0    7.00    3.00
   2  11   0    1.40    5.80
   2  11   0   -0.80    5.00
  -2  11   0    8.60    3.00
  -2  11   0    8.10    4.70
   3 -11   0  547.95   26.30
   3 -11   0  636.04   26.70
  -3 -11   0  729.83   29.90
   3 -11   0  633.04   27.70
   3 -11   0  547.05   35.20
  -3  11   0  640.84   30.80
   3  11   0  699.13   34.80
   3  11   0  632.04   27.40
  -3  11   0  577.14   28.70
   3  11   0  645.04   33.80
   4 -11   0  230.18   13.90
   4 -11   0  227.48   13.10
   4 -11   0  217.98   11.70
   4 -11   0  247.18   15.30
  -4 -11   0  235.08   12.30
  -4  11   0  239.68   15.80
  -4  11   0  233.78   12.20
   4  11   0  239.58   19.00
   4  11   0  234.68   20.00
  -5 -11   0  575.94   25.70
   5 -11   0  543.75   27.10
   5 -11   0  542.65   26.10
   5 -11   0  578.34   28.90
   5 -11   0  571.14   25.20
   5  11   0  553.54   25.60
  -5  11   0  599.74   25.50
   5  11   0  640.94   35.60
   5  11   0  614.24   32.60
  -5  11   0  594.34   29.80
   6 -11   0   39.30    6.30
   6 -11   0   42.00    5.70
   6 -11   0   45.60    7.30
  -6 -11   0   40.80    5.10
   6 -11   0   33.20    4.50
   6 -11   0   43.10    8.30
   6  11   0   34.00    6.80
   6  11   0   36.20    6.50
  -6  11   0   50.49    8.30
   6  11   0   43.60   11.20
  -6  11   0   37.10    4.70
   6  11   0   33.70   12.10
   7 -11   0  107.99    7.00
   7 -11   0  123.29   13.80
  -7 -11   0  116.59    8.40
  -7 -11   0   98.89   13.00
   7 -11   0  121.29   10.10
   7 -11   0  111.79    8.00
   7 -11   0  124.09   10.50
  -7  11   0  119.79   12.90
  -7  11   0  124.89    8.00
   7  11   0  143.69   17.70
   7  11   0  119.69   11.40
   7  11   0  115.29   14.70
   7  11   0  114.49   10.10
   8 -11   0   50.09    6.70
  -8 -11   0   41.20   11.60
   8 -11   0   45.30    9.30
  -8 -11   0   59.19    6.20
   8 -11   0   45.10    5.20
   8 -11   0   44.50    4.60
   8 -11   0   57.59    7.80
   8  11   0   40.00    6.20
  -8  11   0   52.29    9.20
  -8  11   0   49.70    5.50
   8  11   0   49.00    7.50
   8  11   0   46.30    5.40
   8  11   0   50.69   11.30
   9 -11   0   40.20    4.70
  -9 -11   0   45.30   16.10
  -9 -11   0   34.90    5.20
   9 -11   0   24.50    9.70
   9 -11   0   50.59    6.90
   9 -11   0   23.50    5.00
   9 -11   0   33.70    4.10
  -9  11   0   38.50    4.70
   9  11   0   52.59    6.90
  -9  11   0   20.70    8.90
   9  11   0   34.40    4.60
   9  11   0   41.00    7.10
 -10 -11   0   37.20    4.70
  10 -11   0   40.40    3.90
  10 -11   0   45.50    4.80
  10 -11   0   31.70    5.20
  10 -11   0   31.10    5.20
  10  11   0   32.50    5.10
 -10  11   0   35.10    4.30
  10  11   0   31.80    5.60
  11 -11   0   92.89    5.90
 -11 -11   0   97.89    6.60
  11 -11   0   96.29    6.30
  11 -11   0   97.79    7.50
  11  11   0   96.09    7.40
  11  11   0  100.19    8.20
 -12 -11   0    2.90    2.10
  12 -11   0    3.00    1.60
  12 -11   0    3.60    2.50
  12  11   0    0.50    2.70
  12  11   0    0.10    2.40
   0 -12   0 3361.16  129.79
   0  12   0 3243.68  129.79
   0  12   0 3338.57  135.09
   0  12   0 3245.38  138.19
  -1 -12   0  297.57   14.20
   1  12   0  282.47   19.60
   1  12   0  290.27   25.10
  -1  12   0  276.27   14.20
  -1  12   0  278.77   18.30
   1  12   0  291.17   14.40
   2 -12   0 1938.31   80.79
  -2 -12   0 1974.10   79.29
   2 -12   0 1886.41   78.69
   2  12   0 2053.39   86.39
  -2  12   0 2008.50   79.29
   2  12   0 2049.59   79.49
  -2  12   0 1979.60   83.89
   3 -12   0   16.50    3.90
   3 -12   0    9.70    5.80
  -3 -12   0    9.90    3.30
   3 -12   0    7.90    4.00
   3 -12   0   16.30    3.40
   3 -12   0   17.30    4.90
   3  12   0   21.80    4.10
  -3  12   0    6.00    5.10
  -3  12   0   12.60    3.40
   3  12   0   16.70    8.20
   3  12   0    2.20   10.00
   4 -12   0  408.26   19.90
   4 -12   0  417.16   20.80
   4 -12   0  391.86   22.10
   4 -12   0  401.56   18.60
  -4 -12   0  411.86   19.30
  -4  12   0  460.35   24.10
   4  12   0  408.56   19.50
   4  12   0  401.86   27.20
  -4  12   0  416.66   19.20
   4  12   0  395.36   27.40
  -5 -12   0    1.40    2.80
   5 -12   0    6.60    6.10
   5 -12   0    2.50    3.40
   5 -12   0    4.10    3.60
   5 -12   0    0.70    2.50
   5  12   0    1.10   10.20
   5  12   0    0.20    9.90
  -5  12   0    2.30    6.80
   5  12   0    5.40    3.70
  -5  12   0    3.90    2.90
  -6 -12   0  378.06   17.90
   6 -12   0  363.46   19.60
   6 -12   0  363.16   18.30
   6 -12   0  432.66   20.60
   6 -12   0  358.86   17.30
  -6 -12   0  354.06   24.20
   6 -12   0  317.87   21.70
   6  12   0  368.76   29.70
  -6  12   0  383.16   17.70
  -6  12   0  373.86   22.70
   6  12   0  348.17   26.40
   6  12   0  336.17   18.80
   6  12   0  389.96   21.00
   7 -12   0   58.29    5.60
   7 -12   0   60.89    7.90
  -7 -12   0   69.39    6.60
   7 -12   0   66.29    7.60
  -7 -12   0   39.20   11.60
   7 -12   0   55.59   10.20
   7  12   0   65.29    7.40
  -7  12   0   77.09    6.30
   7  12   0   60.09   13.00
   7  12   0   61.39    7.90
  -7  12   0   74.39   11.10
   8 -12   0  190.58   12.70
   8 -12   0  184.68   17.80
   8 -12   0  189.68   10.30
  -8 -12   0  142.79   18.10
   8 -12   0  173.48   12.20
  -8 -12   0  188.58   10.80
   8  12   0  192.58   13.40
  -8  12   0  165.48   16.70
  -8  12   0  178.98   10.30
   8  12   0  194.78   12.10
   9 -12   0   42.40    4.80
   9 -12   0   30.10    5.00
   9 -12   0   46.50    6.40
  -9 -12   0   51.59    5.60
   9  12   0   25.80    5.40
   9  12   0   48.90    6.30
 -10 -12   0   57.39    5.50
  10 -12   0   55.89    6.20
  10 -12   0   62.79    4.90
  10 -12   0   55.49    6.30
 -10  12   0   55.79    5.30
  10  12   0   45.00    6.10
  10  12   0   61.59    6.10
 -11 -12   0   89.09    5.90
  11 -12   0   97.19    6.90
  11 -12   0   98.49    5.90
  11  12   0   88.99    7.20
  11  12   0  104.59    6.70
   0 -13   0    8.30    3.00
   0  13   0    2.10    3.00
   0  13   0   -0.90    5.60
  -1 -13   0 1582.74   63.69
   1 -13   0 1597.64   63.49
   1  13   0 1625.54   67.69
  -1  13   0 1605.74   64.09
   1  13   0 1596.54   63.99
   1  13   0 1436.66   74.29
   1  13   0 1599.84   70.59
  -1  13   0 1536.95   69.29
   2 -13   0  228.28   12.40
  -2 -13   0  250.67   13.00
  -2  13   0  252.57   18.00
   2  13   0  308.07   27.50
   2  13   0  257.87   13.20
  -2  13   0  242.38   13.00
   2  13   0  242.88   20.00
   3 -13   0  383.76   18.90
   3 -13   0  408.86   20.20
   3 -13   0  380.56   22.30
  -3 -13   0  417.66   19.00
   3  13   0  427.56   30.60
   3  13   0  375.36   26.60
   3  13   0  402.36   19.10
  -3  13   0  404.76   18.90
  -3  13   0  407.66   25.40
  -4 -13   0   66.29    6.30
   4 -13   0   60.39   14.50
   4 -13   0   61.49    5.50
   4 -13   0   62.49    6.80
   4 -13   0   67.69    7.10
   4  13   0   92.49   16.20
  -4  13   0   70.29    6.10
   4  13   0   63.29    6.60
   4  13   0   70.19   13.90
  -4  13   0   60.49    9.60
   5 -13   0  803.32   38.50
   5 -13   0  780.72   37.90
   5 -13   0  776.82   33.10
   5 -13   0  739.83   38.50
   5 -13   0  823.02   34.60
  -5 -13   0  720.53   39.70
   5  13   0  808.32   42.90
   5  13   0  722.33   38.60
  -5  13   0  804.52   39.20
   5  13   0  777.52   35.30
  -5  13   0  838.22   36.10
   5  13   0  800.22   34.90
   5  13   0  863.21   45.40
   6 -13   0   12.70    4.60
  -6 -13   0   -0.10   11.90
  -6 -13   0   11.90    3.60
   6 -13   0   16.10    4.50
   6 -13   0   15.20    3.40
   6 -13   0   -0.90    3.80
   6 -13   0   13.90    8.90
   6  13   0   11.90    4.90
   6  13   0    0.90   12.40
   6  13   0   14.50   14.50
  -6  13   0   13.00    8.40
   6  13   0   10.50    4.40
  -6  13   0   12.80    3.30
   7 -13   0   92.49    8.50
   7 -13   0   78.59    8.50
   7 -13   0   71.89   13.70
  -7 -13   0   92.59    7.10
  -7 -13   0   93.99   20.60
   7 -13   0   92.09    6.40
   7  13   0   89.59    9.40
   7  13   0   89.19    7.90
   7  13   0   31.90   18.50
  -7  13   0   86.69    6.90
  -7  13   0   90.19   11.90
   8 -13   0  218.48   11.30
   8 -13   0  217.78   13.50
   8 -13   0  218.68   13.40
  -8  13   0  218.78   11.50
   8  13   0  221.48   14.20
   8  13   0  225.28   12.70
   9 -13   0   36.70    3.90
   9 -13   0   37.50    5.70
   9 -13   0   27.10    4.80
  -9 -13   0   39.70    6.40
  -9  13   0   37.90    4.30
   9  13   0   30.70    5.60
   9  13   0   44.30    5.40
  10 -13   0   24.90    4.30
 -10 -13   0   22.80    3.30
  10 -13   0   27.80    3.30
  10 -13   0   32.20    4.40
  10  13   0   30.00    4.90
  10  13   0   31.30    3.80
 -10  13   0   29.00    3.60
  11 -13   0   23.30    3.20
 -11 -13   0   20.10    2.70
  11 -13   0   23.00    2.60
  11  13   0   27.70    3.40
  11  13   0   22.40    3.50
   0 -14   0  536.05   23.30
   0  14   0  523.55   23.70
   0  14   0  504.45   27.40
   0  14   0  531.35   30.40
  -1 -14   0   69.89    6.00
   1 -14   0   62.79    5.70
  -1  14   0   64.79    6.40
   1  14   0   57.59   12.00
   1  14   0   71.29    6.50
  -1  14   0   49.00   10.00
  -2 -14   0 1287.07   52.69
   2 -14   0 1345.77   54.19
   2 -14   0 1227.48   51.79
   2 -14   0 1296.77   52.89
   2  14   0 1278.27   52.89
   2  14   0 1253.17   60.69
  -2  14   0 1317.97   53.09
  -2  14   0 1273.47   58.89
   3 -14   0  260.87   18.90
   3 -14   0  329.57   16.50
  -3  14   0  288.57   20.70
   3  14   0  309.57   24.10
   3  14   0  313.27   31.70
   4 -14   0  636.54   29.10
   4 -14   0  624.04   27.80
  -4 -14   0  662.43   27.80
   4  14   0  621.34   38.00
  -4  14   0  607.34   27.60
  -4  14   0  634.34   33.90
   4  14   0  606.34   40.40
   4  14   0  636.84   27.60
   5 -14   0    6.80    3.70
  -5 -14   0    4.50    2.70
   5 -14   0    5.90    2.80
   5 -14   0   10.50    3.80
   5 -14   0   10.10    3.90
   5  14   0    8.10   18.80
   5  14   0    7.70    3.70
   5  14   0   10.10    4.40
  -5  14   0    8.30    2.90
  -5  14   0    6.40    8.70
   5  14   0    8.50    3.80
   5  14   0   27.90   16.10
   6 -14   0   10.00    3.00
  -6 -14   0   12.30    3.30
   6 -14   0   10.10    3.70
   6 -14   0    9.90    3.70
  -6  14   0   15.60    3.50
  -6  14   0    4.50   10.40
   6  14   0    9.40    3.90
   6  14   0   10.90    4.80
   6  14   0   -8.00   16.70
   7 -14   0  152.48    8.70
   7 -14   0  163.88   10.60
   7 -14   0  168.78   10.90
  -7 -14   0  146.79    9.30
  -7  14   0  150.48    9.10
   7  14   0  162.38   11.60
   7  14   0  148.89   10.00
   8 -14   0   19.30    4.00
   8 -14   0   11.40    4.10
   8 -14   0   12.90    2.60
  -8  14   0   19.10    3.10
   8  14   0   16.50    4.80
   8  14   0   15.50    3.80
  -9 -14   0  654.73   27.10
   9 -14   0  670.93   28.40
   9 -14   0  637.34   26.40
   9 -14   0  606.44   27.90
   9  14   0  632.54   27.20
   9  14   0  629.54   28.50
  -9  14   0  633.94   26.80
  10 -14   0  144.79    7.10
  10 -14   0  144.79   10.10
  10  14   0  147.49    7.90
  10  14   0  158.58    8.90
 -10  14   0  132.89    8.60
   0 -15   0   -2.20    2.40
   0  15   0    1.70    2.90
   0  15   0  -14.90    8.70
   1 -15   0   95.79    6.50
   1 -15   0   95.69    7.70
  -1 -15   0   78.29    6.30
   1  15   0   65.89   12.30
  -1  15   0   92.79    7.20
   1  15   0   87.39    7.10
  -1  15   0   59.69   10.60
   2 -15   0    2.70    3.10
  -2 -15   0    2.30    2.60
   2 -15   0    3.90    2.70
   2  15   0    3.10    2.70
  -2  15   0    3.80    2.70
   2  15   0    0.40    9.80
  -2  15   0  -14.90    7.90
   3 -15   0  806.32   34.50
  -3 -15   0  815.82   33.30
   3 -15   0  780.32   33.20
  -3  15   0  771.02   46.50
   3  15   0  772.42   33.10
   3  15   0  628.14   43.70
  -3  15   0  802.62   33.50
  -4 -15   0    6.50    3.00
   4 -15   0    9.40    4.20
   4 -15   0    2.30    3.00
   4 -15   0    8.70    3.40
   4  15   0    2.70    3.10
   4  15   0   13.60   16.50
  -4  15   0    1.90    9.70
  -4  15   0    5.70    2.90
   4  15   0    9.20    4.10
   5 -15   0   50.89    7.70
  -5 -15   0   46.70    5.40
   5 -15   0   49.30    6.30
   5 -15   0   44.40    5.90
  -5  15   0   54.89    5.60
   5  15   0   53.59    6.00
   5  15   0   68.89    7.80
   6 -15   0  182.68    9.50
   6 -15   0  189.58   11.80
  -6 -15   0  189.78   10.50
   6 -15   0  193.88   11.60
  -6  15   0  193.38   10.50
   6  15   0  176.98   10.70
   6  15   0  192.48   12.40
  -7 -15   0   24.50    4.50
   7 -15   0   17.50    2.70
   7 -15   0   14.90    3.60
   7 -15   0   15.50    3.50
   7  15   0   10.20    3.50
  -7  15   0   18.20    3.30
   7  15   0   12.60    4.30
   8 -15   0  220.48   11.80
  -8 -15   0  221.08   10.70
   8 -15   0  198.38   10.10
   8 -15   0  213.38   11.60
   8  15   0  212.38   12.20
  -8  15   0  212.88   10.70
   8  15   0  203.08   11.20
   9 -15   0    3.30    2.20
   9 -15   0    2.70    2.10
   9 -15   0    3.00    1.90
  -9 -15   0    1.30    1.70
   9  15   0    5.30    3.10
   9  15   0    4.30    5.70
  -9  15   0    7.40    2.30
   0 -16   0  177.68   10.90
   0 -16   0  193.28   10.10
   0  16   0  183.48   10.70
   1 -16   0    2.20    3.20
  -1 -16   0    9.90    2.90
  -1 -16   0    4.50    3.00
   1 -16   0    8.40    3.30
   1 -16   0    9.40    3.10
   1  16   0    9.20    3.10
  -1  16   0    6.80    3.00
  -2 -16   0   95.19    7.30
   2 -16   0  113.89    8.00
  -2 -16   0   85.59    6.70
   2 -16   0   98.39    7.00
  -2  16   0   88.39   17.90
   2  16   0   99.29    7.20
   3 -16   0   98.19    8.50
   3 -16   0   99.49    7.70
  -3 -16   0  102.99    6.90
   3 -16   0   90.59    6.90
  -3 -16   0   94.09    7.20
  -3  16   0   97.79    7.20
   3  16   0   92.89    7.00
  -4 -16   0   67.09    6.50
   4 -16   0   79.99    6.40
   4 -16   0   80.69    7.20
   4 -16   0   72.79    6.60
  -4 -16   0   83.69    6.30
   4  16   0   62.99    5.90
  -4  16   0   74.89    6.30
   4  16   0   69.29    8.20
   4  16   0   83.09    8.00
  -5 -16   0  305.47   14.80
   5 -16   0  280.57   15.10
   5 -16   0  284.37   14.90
   5  16   0  251.67   14.00
   5  16   0  304.87   16.70
  -5  16   0  287.67   15.30
   6 -16   0   71.39    6.40
   6 -16   0   67.99    6.10
  -6 -16   0   71.29    5.40
   6  16   0   62.29    6.80
   6  16   0   63.29    7.80
  -6  16   0   67.29    5.70
  -7 -16   0   52.19    4.60
   7 -16   0   54.59    5.10
   7 -16   0   54.89    5.30
   7  16   0   54.99    5.80
  -7  16   0   55.19    4.80
  -8 -16   0   16.30    2.50
   8 -16   0   12.80    2.60
   8 -16   0   12.20    2.70
  -8  16   0   10.60    2.50
   8  16   0   14.10    3.40
   0 -17   0    1.70    2.60
   0 -17   0   -1.50    2.80
   0 -17   0   -0.60    2.80
   0 -17   0   -1.40    2.70
   0  17   0   -0.60    2.50
   1 -17   0    8.80    3.60
   1 -17   0    5.60    3.10
  -1 -17   0    7.80    2.70
   1 -17   0    6.60    2.50
  -1 -17   0    7.30    2.80
  -1  17   0   10.60    3.10
   1  17   0    4.90    2.80
  -2 -17   0    3.20    3.00
   2 -17   0    0.00    2.40
   2 -17   0    3.40    3.00
  -2 -17   0    0.60    2.30
  -2 -17   0    1.00    2.60
   2 -17   0    3.20    2.60
  -2  17   0   -1.30    2.40
   2  17   0    1.40    2.70
  -3 -17   0   14.00    2.80
  -3 -17   0   13.70    3.60
   3 -17   0   10.30    3.90
   3 -17   0   14.80    3.50
  -3 -17   0   13.00    3.30
   3 -17   0   12.50    3.10
   3  17   0   18.10    3.30
  -3  17   0   16.70    4.90
  -4 -17   0   91.49    6.10
   4 -17   0   93.59    7.00
   4 -17   0   98.89    7.30
   4  17   0   96.79    7.90
  -4  17   0   94.79    6.60
   5 -17   0  291.87   14.90
  -5 -17   0  297.87   13.60
   5 -17   0  295.27   14.50
  -5  17   0  294.77   13.90
   5  17   0  285.37   15.00
   6 -17   0  117.09    7.50
  -6 -17   0  126.49    7.00
   6 -17   0  125.99    7.80
  -6  17   0  123.39    7.10
   6  17   0  117.49    8.00
   7  17   0    7.30    2.70
   0 -18   0   65.19    5.20
   0 -18   0   61.09    4.80
   0 -18   0   75.99    5.80
   0  18   0   60.09    5.40
   1 -18   0   24.30    3.60
   1 -18   0   25.60    3.70
   1 -18   0   25.00    3.10
  -1 -18   0   27.00    3.30
  -1 -18   0   28.50    3.80
  -1 -18   0   22.20    3.30
  -1 -18   0   36.80    4.30
   1  18   0   28.60    3.60
  -1  18   0   25.90    3.50
   2 -18   0   48.30    4.70
   2 -18   0   46.20    4.90
   2 -18   0   44.60    4.50
  -2 -18   0   56.99    5.50
  -2 -18   0   54.79    4.30
  -2 -18   0   43.70    4.60
  -2  18   0   47.10    4.70
   2  18   0   47.00    4.30
  -3 -18   0  183.18   10.20
  -3 -18   0  176.58    8.80
   3 -18   0  165.18    9.20
   3 -18   0  159.88    9.60
   3  18   0  156.68    8.80
  -3  18   0  163.08    9.20
   3  18   0  170.88   10.00
  -4 -18   0   22.90    3.60
   4 -18   0   20.70    3.40
   4 -18   0   19.60    3.40
  -4  18   0   23.40    3.20
   4  18   0   25.80    4.20
  -5 -18   0  128.79    6.70
   5 -18   0  130.69    7.80
   5 -18   0  131.19    8.00
   5  18   0  111.09    8.00
  -5  18   0  143.19    9.10
   0 -19   0    1.20    2.10
   0 -19   0    2.40    2.80
   0 -19   0    6.10    2.10
   0  19   0   -0.10    2.10
   1 -19   0   44.10    4.10
   1 -19   0   42.10    3.90
  -1 -19   0   43.80    3.80
  -1 -19   0   45.80    4.20
   1  19   0   48.10    4.00
   2 -19   0    4.30    2.00
   2 -19   0    8.20    2.50
  -2 -19   0    7.10    1.90
   2  19   0    9.50    3.40
  15   0  -1  266.77   12.60
  15   0  -1  287.37   12.90
  14   0  -1    6.50    2.40
  14   0  -1    4.90    2.50
  14   0  -1    2.70    2.00
  13   0  -1  368.06   17.30
  13   0  -1  354.66   17.60
  13   0  -1  360.56   17.00
  13   0  -1  313.97   15.80
  13   0  -1  377.16   17.50
  12   0  -1    6.20    3.10
  12   0  -1    1.70    2.70
  12   0  -1    3.00    3.20
  12   0  -1   -0.50    2.10
  12   0  -1    6.30    3.00
  12   0  -1    2.20    3.70
  11   0  -1   86.29    7.30
  11   0  -1   94.99    8.00
  11   0  -1   90.99    6.50
  11   0  -1   89.89    7.60
  11   0  -1   85.29    7.30
 -11   0   1   87.69   11.70
  11   0  -1   98.59    8.60
  10   0  -1   -5.70    6.20
  10   0  -1    2.60    2.70
  10   0  -1    2.60    3.40
 -10   0   1    8.20    6.10
  10   0  -1    9.50    5.20
  10   0  -1    0.80    2.60
  10   0  -1    0.30    2.70
  10   0  -1    3.90    3.30
  10   0  -1    3.10    3.80
   9   0  -1  895.61   37.90
   9   0  -1  908.41   40.90
   9   0  -1  919.61   39.10
  -9   0   1  941.11   42.20
   9   0  -1  876.21   39.90
   9   0  -1  925.91   38.80
   9   0  -1  910.11   38.50
   9   0  -1  934.01   39.40
   9   0  -1  922.61   38.70
   9   0  -1  829.92   37.90
   9   0  -1  946.71   37.70
  -8   0   1    4.20    4.60
   8   0  -1    3.20    2.80
   8   0  -1    6.20    3.20
   8   0  -1   -2.30    3.90
   8   0  -1    0.70    3.00
   8   0  -1    0.70    2.50
  -8   0   1    2.60    4.60
   8   0  -1   11.00    3.10
   8   0  -1   -2.10    3.50
   8   0  -1    4.20    3.70
   8   0  -1    0.80    2.70
   7   0  -1  357.16   17.00
  -7   0   1  353.66   16.40
   7   0  -1  367.46   16.90
   7   0  -1  345.17   18.10
   7   0  -1  373.16   16.90
  -7   0   1  370.16   18.90
  -6   0   1    1.60    3.10
  -6   0   1    2.50    2.20
  -6   0   1   -1.20    2.20
   6   0  -1   -0.40    3.30
  -5   0   1 4333.27  162.68
   5   0  -1 4087.59  163.88
  -5   0   1 3993.90  164.18
  -5   0   1 4354.06  162.78
  -4   0   1    1.00    1.60
  -4   0   1    1.10    2.00
   4   0  -1    1.90    2.20
  -4   0   1    1.20    1.40
   4   0  -1    1.10    2.20
  -3   0   1 3858.01  146.09
   3   0  -1 3769.12  146.69
  -3   0   1 3966.20  145.99
   3   0  -1 3602.64  146.59
   3   0  -1 3676.33  146.79
   2   0  -1    1.10    1.50
   2   0  -1    0.70    1.80
  -2   0   1    0.80    1.10
   1   0  -1 3467.05  133.79
   1   0   1 2822.82  108.69
   1   0   1 2812.12  108.89
  -2   0  -1    1.20    0.70
   2   0   1    2.20    1.60
   2   0   1    2.30    1.30
   3   0   1  724.63   29.60
  -3   0  -1  744.13   28.70
   3   0   1  715.33   30.00
  -4   0  -1    2.20    1.20
  -4   0  -1    1.30    1.10
   4   0   1   -1.80    2.20
   4   0   1    1.20    1.80
   5   0   1  140.99    8.30
   5   0   1  134.09    8.90
  -5   0  -1  141.69    6.70
  -5   0  -1  140.49    6.60
   6   0   1   -1.30    2.80
  -6   0  -1    2.70    1.70
  -6   0  -1   -0.80    1.60
  -6   0  -1    3.50    2.90
  -7   0  -1  125.19    6.50
   7   0   1  126.59    8.10
  -7   0  -1  124.89   10.00
   7   0   1  135.99    8.40
   7   0   1  136.69    8.80
   7   0   1  126.79    8.10
   7   0   1  137.09    9.30
  -7   0  -1  129.29    6.60
   7   0   1  129.29    8.20
   8   0   1    5.90    2.70
   8   0   1    4.80    3.70
   8   0   1    3.60    2.20
   8   0   1    6.10    2.90
   8   0   1    5.60    3.00
   8   0   1    8.60    3.40
  -8   0  -1    0.90    3.90
   8   0   1    2.70    2.80
   8   0   1    6.00    3.70
   8   0   1   10.90    3.20
   9   0   1   43.70    5.40
   9   0   1   34.60    6.20
   9   0   1   49.10    7.00
   9   0   1   44.40    5.40
   9   0   1   52.99    6.40
   9   0   1   47.80    5.70
   9   0   1   42.70    4.80
  -9   0  -1   38.20    7.30
   9   0   1   45.60    5.50
   9   0   1   38.60    5.00
   9   0   1   44.80    5.50
  10   0   1   -0.30    2.70
  10   0   1   14.80    5.90
 -10   0  -1    7.30    6.80
  10   0   1    1.90    2.80
  10   0   1    1.70    6.40
  10   0   1    1.10    3.20
  10   0   1    0.90    3.50
  10   0   1   -7.80    4.00
  10   0   1    2.70    3.30
  10   0   1    1.20    2.30
  11   0   1   61.79    7.00
  11   0   1   60.09    7.30
  11   0   1   55.49    6.10
  11   0   1   54.39    6.10
  11   0   1   57.39    6.80
 -11   0  -1   45.70   10.30
  11   0   1   57.49    5.10
  12   0   1    2.70    2.30
  12   0   1    5.10    2.90
  12   0   1    3.30    3.10
  12   0   1    2.70    3.00
  12   0   1    0.70    2.50
  12   0   1    2.90    3.30
  13   0   1 1273.97   55.79
  13   0   1 1412.76   56.69
  13   0   1 1442.36   56.39
  14   0   1    1.40    2.10
  14   0   1    1.70    2.30
  14   0   1    4.10    2.30
  15   0   1  294.07   13.50
  15   0   1  264.97   12.80
  15  -1  -1    7.10    1.90
  15  -1  -1    2.60    2.40
  15   1  -1    7.60    2.20
  15   1  -1    6.00    2.00
  14  -1  -1  199.58   10.00
  14  -1  -1  167.78    9.20
  14  -1  -1  196.88   10.50
  14  -1  -1  187.88    9.60
  14   1  -1  188.78    9.90
  14   1  -1  186.68   10.30
  14   1  -1  187.08   10.30
  13  -1  -1   89.49    7.40
  13  -1  -1   87.49    7.10
  13  -1  -1   87.09    6.70
  13  -1  -1   93.79    6.90
  13   1  -1   88.89    6.90
  13   1  -1   90.49    7.20
  13   1  -1   92.49    7.40
  13   1  -1   94.49    7.30
  12  -1  -1  285.37   14.30
  12  -1  -1  262.87   14.30
  12  -1  -1  274.87   14.90
  12  -1  -1  272.17   14.30
  12  -1  -1  262.27   13.40
 -12  -1   1  297.57   34.90
  12   1  -1  270.27   14.80
  12   1  -1  274.57   14.80
  12   1  -1  258.27   12.90
 -12   1   1  323.27   35.30
  12   1  -1  293.27   14.70
  12   1  -1  280.07   15.40
  12   1  -1  275.57   14.80
  11  -1  -1    0.60    2.70
 -11  -1   1   -7.50    7.70
  11  -1  -1    4.40    2.50
  11  -1  -1    1.30    3.20
  11  -1  -1    4.50    3.10
  11  -1  -1    4.50    2.80
  11  -1  -1   -3.80    9.70
  11  -1  -1    5.90    3.10
  11   1  -1    6.20    3.00
  11   1  -1    4.60    2.90
 -11   1   1   -7.20    7.80
  11   1  -1    4.30    2.60
  11   1  -1    3.00    3.10
  11   1  -1    3.60    3.10
  11   1  -1    7.30    4.20
  10  -1  -1  396.36   23.40
  10  -1  -1  411.06   19.30
  10  -1  -1  395.36   21.30
  10  -1  -1  417.66   19.60
  10  -1  -1  420.86   20.00
  10  -1  -1  415.76   20.00
  10  -1  -1  416.56   20.40
  10  -1  -1  418.86   19.90
  10  -1  -1  455.65   21.10
 -10  -1   1  438.46   25.10
 -10   1   1  424.46   23.70
  10   1  -1  431.56   21.10
  10   1  -1  400.86   22.50
  10   1  -1  426.36   20.40
  10   1  -1  433.46   22.30
  10   1  -1  430.46   20.60
  10   1  -1  429.86   20.30
  10   1  -1  411.46   20.30
  10   1  -1  401.56   18.70
   9  -1  -1   14.80    3.50
  -9  -1   1   11.70    5.50
   9  -1  -1   14.80    3.40
   9  -1  -1   11.80    5.00
   9  -1  -1   12.00    5.30
   9  -1  -1   21.20    4.30
   9  -1  -1   15.10    3.40
   9  -1  -1   15.50    3.80
   9  -1  -1   13.20    5.30
   9  -1  -1   15.20    3.70
   9  -1  -1   11.70    3.50
   9   1  -1   14.60    4.30
   9   1  -1   11.20    5.20
   9   1  -1   13.40    3.20
   9   1  -1   15.70    5.30
   9   1  -1   14.20    3.80
   9   1  -1   12.90    3.50
   9   1  -1   14.10    4.00
  -9   1   1   10.50    5.00
   9   1  -1   14.30    5.10
   8  -1  -1 1021.30   47.80
   8  -1  -1 1185.08   46.70
  -8  -1   1 1153.68   50.49
   8  -1  -1 1170.38   47.80
  -8  -1   1 1036.80   46.40
   8  -1  -1 1135.39   47.40
   8  -1  -1 1172.48   49.70
   8  -1  -1 1136.19   47.10
   8  -1  -1 1099.69   46.70
   8  -1  -1 1166.18   47.10
   8  -1  -1 1152.78   47.10
   8   1  -1 1187.38   47.60
   8   1  -1 1157.68   48.50
   8   1  -1 1156.08   47.30
   8   1  -1 1168.08   46.30
   8   1  -1 1188.08   47.60
   8   1  -1 1108.89   48.60
  -8   1   1 1167.28   49.60
   8   1  -1 1189.78   48.00
   8   1  -1 1109.29   46.70
   8   1  -1 1161.48   47.40
   7  -1  -1  147.19   10.50
  -7  -1   1  155.18   11.30
   7  -1  -1  163.18    9.50
   7  -1  -1  151.68    9.20
   7  -1  -1  151.48    8.90
   7  -1  -1  140.49    8.60
  -7  -1   1  161.98    9.30
  -7  -1   1  141.59    8.90
   7   1  -1  157.18    9.20
   7   1  -1  159.28    9.20
  -7   1   1  158.78   10.70
  -7   1   1  146.79    8.60
   7   1  -1  158.68    9.20
   7   1  -1  147.79    9.80
  -7   1   1  147.59    8.20
  -6  -1   1 1945.21   79.09
   6  -1  -1 1914.01   78.49
  -6  -1   1 2010.10   76.89
  -6  -1   1 1968.20   76.79
  -6   1   1 1911.91   78.29
  -6   1   1 1956.90   76.49
  -6   1   1 1914.41   76.29
   6   1  -1 1916.21   77.69
   5  -1  -1  202.98   11.30
  -5  -1   1  209.28    9.90
  -5  -1   1  208.08   10.00
  -5   1   1  208.18    9.70
   5   1  -1  201.88   10.50
  -5   1   1  212.28    9.50
  -5   1   1  204.98   11.00
   5   1  -1  187.28   10.60
  -4  -1   1 1698.53   64.39
   4  -1  -1 1621.34   65.39
   4   1  -1 1668.23   64.39
  -4   1   1 1600.44   65.09
   4   1  -1 1618.94   64.39
   4   1  -1 1610.94   64.69
   4   1  -1 1601.74   65.49
  -4   1   1 1683.93   64.19
  -4   1   1 1627.24   65.49
   4   1  -1 1602.94   64.89
   3  -1  -1  532.45   23.00
  -3  -1   1  557.74   22.20
   3  -1  -1  540.85   23.00
   3   1  -1  515.85   22.60
  -3   1   1  527.55   22.60
   3   1  -1  540.05   23.20
   3   1  -1  563.24   22.30
  -3   1   1  547.45   21.90
   3   1  -1  542.45   22.50
   3   1  -1  551.24   22.30
  -3   1   1  561.34   22.10
   2  -1  -1 1080.19   43.80
   2  -1  -1 1124.29   44.50
  -2  -1   1 1191.98   43.90
   2  -1  -1 1104.99   43.70
   2  -1  -1 1089.59   44.90
  -2   1   1 1160.38   44.20
   2   1  -1  998.10   44.60
  -2   1   1 1134.39   43.70
   2   1  -1 1137.39   44.00
   2   1  -1 1147.19   44.00
   2   1  -1 1133.49   44.00
  -1  -1   1  437.76   17.10
   1  -1  -1  440.36   17.50
   1   1  -1  416.86   17.20
   1   1  -1  419.16   17.40
  -1   1   1  422.16   17.10
   1   1  -1  427.76   17.00
  -1   1   1  428.16   17.00
  -1   1   1  423.76   17.00
   1   1  -1  438.36   17.10
   0  -1  -1 3529.25  133.69
   0  -1  -1 3489.85  133.59
   0   1  -1 3438.46  133.69
   0   1   1 3418.26  133.49
   1  -1   1  665.83   26.20
   1  -1   1  667.33   26.10
   1  -1   1  650.23   26.30
   1  -1   1  692.23   26.70
  -1  -1  -1  665.13   26.30
   1   1   1  701.33   26.10
  -1   1  -1  664.43   26.10
   1   1   1  669.03   26.40
   1   1   1  654.93   26.50
   1   1   1  674.13   26.30
   1   1   1  688.73   26.70
   2  -1   1  793.82   31.90
   2  -1   1  800.02   31.10
  -2  -1  -1  803.82   31.30
   2  -1   1  793.12   32.50
   2  -1   1  811.52   31.10
   2   1   1  780.72   31.40
   2   1   1  812.62   32.10
   2   1   1  794.12   31.40
  -2   1  -1  799.62   31.00
   2   1   1  810.12   31.40
   2   1   1  783.72   31.30
   3  -1   1  429.76   19.00
  -3  -1  -1  471.35   18.10
   3  -1   1  425.76   19.00
   3   1   1  427.06   18.40
   3   1   1  446.46   18.10
  -3   1  -1  447.76   17.60
  -3   1  -1  453.15   17.80
   3   1   1  443.86   18.10
   3   1   1  452.65   19.50
   4  -1   1   21.60    3.50
   4  -1   1   19.60    3.20
  -4  -1  -1   20.90    2.30
  -4   1  -1   28.20    2.10
  -4   1  -1   25.90    2.30
   4   1   1   30.20    4.30
   4   1   1   24.80    2.70
   4   1   1   22.20    2.60
   4   1   1   21.00    2.80
   5  -1   1   49.99    5.70
   5  -1   1   53.99    5.30
  -5  -1  -1   55.39    3.80
  -5   1  -1   51.29    3.20
   5   1   1   48.80    4.70
  -5   1  -1   50.99    3.40
   5   1   1   59.19    6.90
  -5   1  -1   49.90    5.20
  -6  -1  -1  268.57   11.70
   6  -1   1  253.07   13.60
  -6  -1  -1  245.18   11.60
   6  -1   1  261.67   14.10
  -6   1  -1  259.27   11.10
   6   1   1  282.57   14.80
   6   1   1  258.07   13.00
  -6   1  -1  239.48   14.40
   7  -1   1  352.46   18.30
   7  -1   1  422.96   19.90
  -7  -1  -1  349.87   15.60
   7  -1   1  359.06   16.60
   7  -1   1  364.76   16.80
   7  -1   1  361.06   16.80
  -7  -1  -1  357.06   19.20
   7  -1   1  361.66   17.30
   7  -1   1  360.86   16.70
  -7  -1  -1  359.56   15.70
   7   1   1  356.16   17.00
   7   1   1  320.77   16.70
   7   1   1  318.57   19.10
  -7   1  -1  357.96   18.50
   7   1   1  373.06   17.10
   7   1   1  365.56   16.90
   7   1   1  380.86   18.30
   7   1   1  360.16   17.50
  -8  -1  -1  724.73   34.00
   8  -1   1  704.73   32.60
   8  -1   1  707.03   30.30
   8  -1   1  721.93   30.60
   8  -1   1  698.03   30.00
   8  -1   1  722.13   30.60
   8  -1   1  706.83   30.70
   8  -1   1  699.73   30.60
   8  -1   1  651.13   30.40
   8  -1   1  728.83   31.40
   8   1   1  728.03   30.80
   8   1   1  722.63   31.00
   8   1   1  734.53   30.40
   8   1   1  698.03   32.30
   8   1   1  715.43   31.60
   8   1   1  703.03   31.40
  -8   1  -1  726.63   33.00
   8   1   1  720.33   30.90
   8   1   1  712.73   29.70
   8   1   1  717.83   30.90
   9  -1   1  120.59    8.30
   9  -1   1  119.69    7.70
   9  -1   1  116.09    8.10
   9  -1   1  127.79   10.20
  -9  -1  -1  129.39   12.70
   9  -1   1  122.99    8.50
   9  -1   1  108.09   10.00
   9  -1   1  111.09    8.30
   9  -1   1  127.09   11.20
   9  -1   1  119.99    8.10
   9  -1   1  118.89    9.10
   9   1   1  116.89    7.30
   9   1   1  125.19   10.30
   9   1   1  121.09    8.60
   9   1   1  107.89   10.40
   9   1   1  118.99    8.00
  -9   1  -1  114.39   13.00
   9   1   1  113.79   13.40
   9   1   1  117.59    8.50
   9   1   1  126.79   10.80
   9   1   1  121.49    8.40
   9   1   1  129.09    9.60
  10  -1   1   69.09    6.70
 -10  -1  -1   69.59   10.70
  10  -1   1   76.39    7.80
  10  -1   1   77.89    9.40
  10  -1   1   66.09    6.90
  10  -1   1   80.49   10.00
  10  -1   1   71.99    6.70
  10  -1   1   67.69    5.80
  10  -1   1   72.89    6.60
  10  -1   1   68.99    6.50
  10  -1   1   68.29    6.40
  10   1   1   72.09    6.90
  10   1   1   75.39    7.40
  10   1   1   66.09    6.90
  10   1   1   74.79    8.20
 -10   1  -1   66.49   10.20
  10   1   1  101.59   10.70
  10   1   1   73.29    6.80
  10   1   1   59.29    8.90
  10   1   1   65.19    5.50
  10   1   1   56.29    6.80
  11  -1   1   45.60    5.70
  11  -1   1   54.09    5.30
  11  -1   1   49.50    6.40
  11  -1   1   81.89    9.70
  11  -1   1   51.09    6.40
 -11  -1  -1   62.09   11.10
  11  -1   1   46.40    6.10
  11  -1   1   47.00    5.60
  11  -1   1   51.39   12.30
  11  -1   1   55.39    6.30
  11   1   1   49.90    6.10
  11   1   1   49.40    6.10
  11   1   1   55.19    6.70
 -11   1  -1   68.99   11.80
  11   1   1   52.09    4.90
  11   1   1   56.99    7.10
  11   1   1   50.39    5.90
  12  -1   1  269.37   14.60
  12  -1   1  267.97   14.30
  12  -1   1  275.97   15.40
  12  -1   1  267.07   13.40
  12  -1   1  266.37   14.20
  12  -1   1  283.67   14.40
  12   1   1  273.77   14.70
  12   1   1  261.27   14.40
  12   1   1  274.67   13.00
  12   1   1  280.97   15.60
  12   1   1  281.37   14.60
  12   1   1  269.27   14.90
  13  -1   1  213.68   11.40
  13  -1   1  204.38   11.20
  13  -1   1  209.08   11.90
  13  -1   1  201.88   11.60
  13  -1   1  203.68   11.10
  13   1   1  193.08   11.70
  13   1   1  199.38   11.50
  13   1   1  187.28   11.30
  13   1   1  214.48   11.60
  14  -1   1  330.87   15.30
  14  -1   1  289.27   14.60
  14  -1   1  338.27   15.10
  14  -1   1  328.97   15.60
  14   1   1  331.17   15.60
  14   1   1  326.27   15.20
  14   1   1  322.57   15.30
  15  -1   1    6.10    1.80
  15   1   1   10.60    2.50
  14  -2  -1  254.67   12.10
  14  -2  -1  243.38   11.80
  14  -2  -1  251.77   12.70
  14  -2  -1  253.77   12.10
  14   2  -1  239.08   12.20
  14   2  -1  270.97   13.10
  14   2  -1  237.58   12.40
  13  -2  -1  327.47   15.70
  13  -2  -1  295.77   14.90
  13  -2  -1  305.27   15.10
  13   2  -1  312.27   15.90
  13   2  -1  338.67   16.30
  13   2  -1  313.47   15.60
  13   2  -1  305.17   15.50
  12  -2  -1    5.00    2.90
  12  -2  -1    6.80    2.60
  12  -2  -1    3.30   13.70
  12  -2  -1    3.30    2.60
 -12  -2   1   -3.90   13.00
  12  -2  -1    6.40    2.90
  12  -2  -1    6.50    3.20
  12   2  -1    8.60    3.40
  12   2  -1    6.90    3.50
  12   2  -1    4.30    3.10
  12   2  -1    9.00    4.00
  12   2  -1    7.10    3.10
  11  -2  -1  586.14   25.70
  11  -2  -1  586.44   25.80
  11  -2  -1  569.04   31.00
  11  -2  -1  543.15   26.20
  11  -2  -1  568.94   25.70
  11  -2  -1  551.14   25.30
  11  -2  -1  576.14   26.80
 -11  -2   1  577.24   32.20
  11   2  -1  590.24   26.40
  11   2  -1  549.35   26.10
  11   2  -1  596.04   26.70
  11   2  -1  568.94   26.60
  11   2  -1  569.64   26.90
 -11   2   1  566.44   30.90
  10  -2  -1   44.30    5.30
  10  -2  -1   44.60    5.20
  10  -2  -1   44.30    5.90
  10  -2  -1   40.30    5.20
  10  -2  -1   21.20    7.50
  10  -2  -1   43.90    5.70
  10  -2  -1   41.40    5.50
 -10  -2   1   24.00    7.60
  10  -2  -1   45.00    5.80
 -10  -2   1   45.20    6.70
  10  -2  -1   53.89    9.20
 -10   2   1   38.80    7.90
  10   2  -1   49.30    6.40
  10   2  -1   74.99    9.60
  10   2  -1   45.20    4.60
  10   2  -1   38.00    5.50
  10   2  -1   41.40    5.40
  10   2  -1   34.00    5.20
  10   2  -1   39.60    6.20
   9  -2  -1  375.36   17.90
   9  -2  -1  400.86   18.00
  -9  -2   1  375.76   22.70
   9  -2  -1  369.46   21.60
   9  -2  -1  386.16   18.20
   9  -2  -1  363.86   19.50
   9  -2  -1  382.46   17.90
   9  -2  -1  322.47   19.20
  -9  -2   1  346.17   17.30
   9  -2  -1  389.36   18.30
   9  -2  -1  401.46   18.10
   9   2  -1  391.56   18.70
   9   2  -1  395.66   20.60
  -9   2   1  371.76   23.80
   9   2  -1  380.16   19.10
   9   2  -1  404.06   21.40
   9   2  -1  410.76   19.90
   9   2  -1  372.86   19.60
   9   2  -1  392.06   18.80
   9   2  -1  380.46   17.00
   8  -2  -1    4.20    3.80
  -8  -2   1   -5.90    5.10
   8  -2  -1    4.10    2.50
   8  -2  -1    6.00    3.20
   8  -2  -1    9.20    3.10
   8  -2  -1   -6.10    4.10
   8  -2  -1    7.40    3.10
   8  -2  -1    6.20    2.60
   8  -2  -1    7.00    2.80
   8  -2  -1    5.50    4.50
  -8  -2   1    5.90    4.60
   8  -2  -1    5.90    3.00
   8   2  -1    9.10    3.40
  -8   2   1    5.40    3.90
   8   2  -1   11.50    4.60
   8   2  -1    6.50    3.50
   8   2  -1    7.70    3.40
   8   2  -1    4.50    3.80
  -8   2   1    7.40    5.10
   8   2  -1    3.90    3.30
   8   2  -1   10.30    3.60
   7  -2  -1 1083.19   43.90
  -7  -2   1 1066.99   44.30
   7  -2  -1 1106.29   46.60
   7  -2  -1 1101.99   44.40
   7  -2  -1 1069.69   44.00
   7  -2  -1 1093.09   44.10
   7  -2  -1 1057.89   43.90
  -7  -2   1 1090.59   47.20
   7  -2  -1 1135.09   44.90
   7   2  -1 1023.90   44.30
   7   2  -1 1058.09   44.40
  -7   2   1 1122.39   45.70
   7   2  -1 1059.79   44.60
  -7   2   1 1008.90   43.10
   7   2  -1 1029.50   45.60
   7   2  -1 1094.09   44.50
  -7   2   1 1087.89   43.50
  -6  -2   1  130.99    8.10
   6  -2  -1  134.39    9.50
   6   2  -1  135.09    8.10
  -6   2   1  140.39    9.20
  -6   2   1  135.39    7.70
  -6   2   1  132.39    7.30
  -5  -2   1 2130.49   82.59
  -5   2   1 2039.50   83.09
  -5   2   1 2166.98   81.99
   5   2  -1 2007.30   83.09
  -5   2   1 2127.09   82.29
   5   2  -1 2191.88   82.89
   5   2  -1 2052.19   82.99
   5   2  -1 2034.40   82.49
  -4  -2   1  129.59    6.90
   4  -2  -1  124.19    8.10
   4   2  -1  122.09    6.70
   4   2  -1  129.79    7.10
  -4   2   1  128.19    7.20
  -4   2   1  126.59    7.10
   4   2  -1  117.89    7.00
   4   2  -1  129.09    7.00
   3  -2  -1 5281.77  207.98
   3  -2  -1 5154.58  206.98
   3  -2  -1 5665.93  206.98
  -3  -2   1 5392.36  207.18
   3   2  -1 5316.67  207.98
   3   2  -1 5417.26  207.28
   3   2  -1 5396.16  207.28
   3   2  -1 5471.35  208.18
  -3   2   1 5417.16  207.28
   3   2  -1 5162.38  207.08
   3   2  -1 5255.37  206.78
   2  -2  -1   19.30    2.00
   2  -2  -1    9.30    2.40
  -2  -2   1    8.10    1.70
   2   2  -1   10.60    1.60
   2   2  -1   11.60    1.90
   2   2  -1    9.10    2.10
   2   2  -1   13.10    2.50
  -2   2   1   13.00    1.70
  -2   2   1   10.30    1.50
   2   2  -1   11.40    2.60
   1  -2  -1 2214.68   89.59
  -1  -2   1 2339.87   89.69
   1  -2  -1 2377.06   89.99
  -1   2   1 2202.08   89.29
  -1   2   1 2290.27   89.79
   1   2  -1 2390.06   89.79
   1   2  -1 2394.16   90.09
  -1   2   1 2297.37   89.59
   1   2  -1 2295.47   89.89
   0  -2  -1  599.74   23.70
   0  -2   1  603.74   23.50
   0  -2   1  586.74   23.60
   0   2   1  590.64   23.80
   0   2  -1  584.34   23.90
   0   2   1  594.64   23.70
   0   2   1  593.24   23.30
   0   2  -1  595.84   23.70
   0   2   1  607.24   24.00
   0   2  -1  585.54   23.90
   1  -2   1  533.05   21.70
   1  -2   1  575.64   22.50
   1  -2   1  592.24   21.80
  -1  -2  -1  575.44   22.70
   1  -2   1  540.85   22.00
   1  -2   1  527.55   22.30
  -1   2  -1  548.15   22.10
   1   2   1  563.64   22.50
   1   2   1  544.45   22.30
   1   2   1  569.64   22.50
  -1   2  -1  547.55   21.60
   1   2   1  540.35   22.50
   2  -2   1 1197.28   48.00
   2  -2   1 1239.18   47.80
   2  -2   1 1271.37   48.80
   2  -2   1 1212.88   47.90
  -2  -2  -1 1229.78   48.10
   2   2   1 1243.48   48.80
  -2   2  -1 1212.58   47.80
   2   2   1 1167.18   47.50
   2   2   1 1239.88   48.20
   2   2   1 1254.57   47.40
   2   2   1 1198.08   48.60
  -2   2  -1 1238.88   47.80
   3  -2   1   57.49    4.50
   3  -2   1   55.79    4.90
   3  -2   1   59.99    3.50
  -3  -2  -1   60.49    3.80
  -3   2  -1   59.29    3.60
   3   2   1   53.59    3.90
  -3   2  -1   59.79    4.00
   3   2   1   56.39    4.90
   3   2   1   57.49    3.40
   3   2   1   55.39    4.10
   3   2   1   57.99    5.40
   3   2   1   51.99    4.80
  -4  -2  -1 1928.11   73.99
   4  -2   1 1879.71   74.69
   4  -2   1 1871.71   75.19
   4   2   1 1868.51   75.49
   4   2   1 1972.70   74.09
   4   2   1 1888.61   74.09
  -4   2  -1 1903.31   73.29
   4   2   1 1832.52   73.79
  -4   2  -1 1916.01   73.49
  -4   2  -1 1798.42   74.29
   5  -2   1  214.48   11.20
  -5  -2  -1  211.48    9.90
  -5   2  -1  199.78   10.70
   5   2   1  192.58    9.90
   5   2   1  203.78   10.10
  -5   2  -1  213.88    9.30
   5   2   1  214.48   10.40
   5   2   1  209.98   12.10
  -5   2  -1  202.48    9.00
   6  -2   1  404.66   20.00
  -6  -2  -1  424.76   18.10
  -6   2  -1  417.56   19.40
  -6   2  -1  413.06   17.10
   6   2   1  419.26   20.80
   6   2   1  403.56   18.40
   7  -2   1   60.59    5.50
  -7  -2  -1   52.89    6.00
   7  -2   1   61.19    6.00
   7  -2   1   55.79    5.30
  -7  -2  -1   56.89    6.10
   7  -2   1   53.19    4.90
   7  -2   1   53.69    5.30
   7  -2   1   59.99    5.00
   7  -2   1   52.99    6.80
  -7   2  -1   58.49    6.80
   7   2   1   65.79    5.80
   7   2   1   50.09    5.60
   7   2   1   46.90    6.10
   7   2   1   61.29    5.90
   7   2   1   78.39    7.70
   7   2   1   52.79    5.50
   7   2   1   55.39    6.90
   8  -2   1  314.27   15.70
   8  -2   1  309.77   15.20
   8  -2   1  308.67   15.20
   8  -2   1  319.27   16.10
   8  -2   1  284.37   16.40
   8  -2   1  341.27   18.30
  -8  -2  -1  318.87   19.00
   8  -2   1  316.17   15.00
   8  -2   1  334.87   15.30
   8  -2   1  331.57   15.40
   8  -2   1  312.77   15.50
   8   2   1  308.07   14.30
   8   2   1  313.57   15.90
   8   2   1  307.67   15.40
   8   2   1  296.27   17.10
   8   2   1  334.27   16.10
   8   2   1  283.17   15.60
  -8   2  -1  320.67   17.30
   8   2   1  316.37   15.30
   8   2   1  312.57   16.40
   8   2   1  326.37   16.00
   9  -2   1   40.90    5.50
   9  -2   1   46.40    5.60
   9  -2   1   67.79    9.10
   9  -2   1   41.70    5.40
   9  -2   1   28.40    6.10
   9  -2   1   48.40    9.00
   9  -2   1   43.30    5.00
   9  -2   1   49.60    5.50
   9  -2   1   41.60    5.10
  -9  -2  -1   30.80    7.40
   9   2   1   38.40    6.50
   9   2   1   46.60    7.60
   9   2   1   35.90    5.50
   9   2   1   34.60    5.00
   9   2   1   40.60    4.20
   9   2   1   42.70    6.40
  -9   2  -1   49.30    9.50
   9   2   1   50.89    6.30
   9   2   1   34.60    5.30
   9   2   1   40.50    5.20
 -10  -2  -1  284.07   20.60
  10  -2   1  305.47   15.40
  10  -2   1  317.57   15.50
  10  -2   1  304.27   16.50
  10  -2   1  287.07   15.70
  10  -2   1  302.37   15.40
  10  -2   1  305.47   15.50
  10  -2   1  319.47   15.20
  10  -2   1  278.97   19.10
  10  -2   1  292.47   15.40
  10  -2   1  269.97   16.90
  10   2   1  328.77   16.50
  10   2   1  306.47   16.20
  10   2   1  301.87   16.90
  10   2   1  308.17   14.20
  10   2   1  319.37   16.50
 -10   2  -1  314.77   19.90
  10   2   1  292.97   15.60
  10   2   1  346.47   18.90
  11  -2   1  386.36   19.70
  11  -2   1  388.56   24.50
  11  -2   1  399.26   19.40
  11  -2   1  387.76   19.00
 -11  -2  -1  404.56   25.90
  11  -2   1  409.96   20.60
  11  -2   1  404.16   19.00
  11  -2   1  426.16   19.50
  11  -2   1  423.16   19.50
  11   2   1  398.86   17.90
  11   2   1  405.76   20.30
  11   2   1  382.66   19.50
  11   2   1  424.36   21.00
  11   2   1  419.96   20.40
 -11   2  -1  415.06   25.30
  11   2   1  408.16   20.00
  12  -2   1  528.35   24.10
 -12  -2  -1  492.65   34.60
  12  -2   1  540.15   24.60
  12  -2   1  571.04   26.00
  12  -2   1  582.54   24.80
  12  -2   1  531.75   25.00
  12  -2   1  542.65   24.50
  12  -2   1  492.85   33.90
  12   2   1  549.35   25.50
  12   2   1  555.34   25.60
  12   2   1  535.65   24.70
  12   2   1  554.44   26.10
  12   2   1  565.54   25.40
  13  -2   1  236.88   11.70
  13  -2   1  223.88   11.90
  13  -2   1  222.88   11.90
  13  -2   1  223.38   12.40
  13   2   1  226.78   12.20
  13   2   1  238.48   13.50
  13   2   1  229.88   12.80
  13   2   1  223.88   12.80
  13   2   1  235.08   12.60
  14  -2   1    2.50    2.10
  14  -2   1    3.70    1.90
  14  -2   1    0.70    2.00
  14  -2   1    5.50    2.50
  14   2   1    4.50    2.60
  14   2   1    6.90    2.50
  14   2   1    3.40    2.30
  14   2   1    5.00    2.60
  14  -3  -1   71.69    5.10
  14  -3  -1   77.89    5.90
  14  -3  -1   77.49    5.10
  14   3  -1   77.29    5.40
  14   3  -1   73.49    5.70
  14   3  -1   79.79    6.20
  13  -3  -1  126.59    7.90
  13  -3  -1  109.59    7.60
  13  -3  -1  112.59    7.90
  13  -3  -1  102.19    6.80
  13   3  -1  103.39    8.20
  13   3  -1  107.99    7.70
  13   3  -1   91.99    8.00
  13   3  -1  110.69    8.20
  12  -3  -1   10.70    2.70
  12  -3  -1    9.80    3.00
  12  -3  -1   14.70    3.20
  12  -3  -1   16.00    3.70
 -12  -3   1   11.40   11.10
  12  -3  -1   15.80   13.40
  12   3  -1   14.20    3.70
  12   3  -1   17.60    4.20
  12   3  -1   13.00    4.10
  12   3  -1   15.40    4.00
  12   3  -1   10.70    3.80
  11  -3  -1  518.35   22.20
 -11  -3   1  460.15   29.20
  11  -3  -1  514.55   22.10
  11  -3  -1  446.56   21.80
  11  -3  -1  472.55   22.60
  11  -3  -1  476.75   21.90
  11  -3  -1  454.25   28.00
 -11  -3   1  419.86   21.00
  11  -3  -1  467.55   22.10
  11   3  -1  501.45   22.70
  11   3  -1  496.15   23.00
  11   3  -1  494.25   23.70
  11   3  -1  495.55   23.50
  11   3  -1  491.55   23.20
  10  -3  -1  889.31   38.60
  10  -3  -1  900.61   38.30
 -10  -3   1  825.12   37.50
  10  -3  -1  894.31   38.90
  10  -3  -1  943.71   39.60
  10  -3  -1  869.71   43.20
  10  -3  -1  901.11   38.30
 -10  -3   1  904.51   44.60
  10  -3  -1  932.41   38.50
  10  -3  -1  880.01   38.30
  10   3  -1  880.11   39.60
 -10   3   1  964.20   41.90
  10   3  -1  931.71   41.20
  10   3  -1  937.31   39.10
  10   3  -1  899.21   39.70
  10   3  -1  959.80   39.50
  10   3  -1  922.01   39.40
   9  -3  -1  473.05   21.90
   9  -3  -1  443.56   22.80
   9  -3  -1  443.36   21.00
   9  -3  -1  447.16   21.00
   9  -3  -1  440.26   20.80
  -9  -3   1  461.35   26.20
   9  -3  -1  485.25   25.50
   9  -3  -1  458.35   21.30
   9   3  -1  459.45   22.10
   9   3  -1  432.46   22.50
   9   3  -1  479.55   24.70
   9   3  -1  461.95   23.50
   9   3  -1  443.66   22.00
   9   3  -1  444.46   21.60
   8  -3  -1  492.55   22.40
   8  -3  -1  503.05   22.50
   8  -3  -1  501.65   22.70
   8  -3  -1  501.45   22.10
   8  -3  -1  502.75   22.30
   8  -3  -1  502.55   25.80
   8  -3  -1  505.35   22.10
  -8  -3   1  476.75   21.90
   8  -3  -1  530.05   23.20
   8  -3  -1  498.15   22.10
  -8  -3   1  458.15   25.00
  -8   3   1  529.35   24.10
   8   3  -1  485.85   22.50
   8   3  -1  502.95   23.00
   8   3  -1  510.45   22.70
   8   3  -1  497.55   23.30
   8   3  -1  513.85   24.60
   8   3  -1  485.65   23.20
   8   3  -1  474.85   22.80
   7  -3  -1   37.50    4.40
  -7  -3   1   33.70    6.20
   7  -3  -1   44.10    4.50
   7  -3  -1   32.90    5.40
   7  -3  -1   48.40    7.60
   7  -3  -1   49.99    6.60
   7  -3  -1   40.30    4.60
   7   3  -1   42.20    5.10
   7   3  -1   51.99    8.00
   7   3  -1   40.80    4.60
  -7   3   1   49.60    6.10
   7   3  -1   37.80    5.00
  -7   3   1   41.40    4.60
   7   3  -1   42.70    4.70
  -6  -3   1  753.82   31.00
   6  -3  -1  711.83   32.50
  -6   3   1  689.93   29.80
  -6   3   1  704.33   30.20
   6   3  -1  693.63   29.90
   6   3  -1  723.83   31.30
  -6   3   1  768.02   32.10
   6   3  -1  756.72   30.90
   5  -3  -1  499.25   22.70
  -5  -3   1  496.95   21.30
   5   3  -1  475.25   21.60
  -5   3   1  484.95   20.50
   5   3  -1  510.15   21.40
   5   3  -1  488.65   20.40
  -5   3   1  485.05   21.20
   5   3  -1  444.26   20.90
   4  -3  -1 1533.05   60.99
   4  -3  -1 1413.16   61.39
   4  -3  -1 1472.45   59.49
  -4  -3   1 1547.15   59.99
   4   3  -1 1506.35   58.79
   4   3  -1 1579.74   60.09
   4   3  -1 1471.25   61.19
   4   3  -1 1539.95   60.19
   4   3  -1 1427.06   59.49
  -4   3   1 1522.35   59.59
   3  -3  -1 3835.12  149.99
   3  -3  -1 3812.92  149.79
   3  -3  -1 3840.82  150.88
  -3  -3   1 3969.20  150.18
   3   3  -1 3917.11  149.79
  -3   3   1 3914.61  149.69
   3   3  -1 3801.32  148.99
   3   3  -1 3759.32  151.08
   3   3  -1 3914.41  150.38
   3   3  -1 3832.92  150.38
  -3   3   1 3890.91  149.69
  -2  -3   1 3853.41  143.59
   2  -3  -1 3856.61  143.89
   2  -3  -1 3762.52  144.09
  -2   3   1 3622.44  142.89
   2   3  -1 3580.64  143.79
  -2   3   1 3597.54  143.69
   2   3  -1 3729.23  143.79
   2   3  -1 3671.93  144.19
  -2   3   1 3582.94  143.19
   2   3  -1 3716.73  143.09
  -1  -3   1   14.60    3.20
  -1  -3   1   11.90    1.20
   1  -3  -1   13.40    1.90
   1   3  -1   11.30    2.20
  -1   3   1   14.60    1.70
  -1   3   1   10.00    1.80
   1   3  -1   11.30    2.40
  -1   3   1    5.90    2.40
   0  -3   1  347.27   14.20
   0  -3  -1  351.96   14.30
   0  -3  -1  346.47   14.60
   0  -3   1  344.27   14.50
   0   3   1  340.97   15.00
   0   3   1  349.37   14.70
   0   3  -1  348.27   15.00
   0   3   1  342.47   13.90
   0   3   1  336.87   15.00
   0   3  -1  349.67   14.90
   0   3  -1  352.06   14.70
   1  -3   1 2391.86   92.19
  -1  -3  -1 2328.47   90.49
  -1   3  -1 2359.96   91.49
   1   3   1 2339.97   91.69
  -1   3  -1 2316.27   91.69
   1   3   1 2321.67   91.89
  -1   3  -1 2302.27   91.79
   1   3   1 2407.36   91.49
   1   3   1 2382.06   91.89
   2  -3   1  214.18    9.20
   2  -3   1  204.78   10.10
  -2  -3  -1  212.68    9.60
   2  -3   1  191.78    9.50
   2  -3   1  210.38    8.90
   2   3   1  213.18   10.30
  -2   3  -1  206.88    9.30
   2   3   1  205.98   10.20
  -2   3  -1  213.68    8.60
   2   3   1  206.38   10.00
   2   3   1  206.68    8.70
   2   3   1  200.88    9.70
   3  -3   1 3032.10  133.59
   3  -3   1 3483.35  132.99
   3  -3   1 3258.57  132.99
   3  -3   1 3534.65  134.29
  -3  -3  -1 3495.45  133.39
  -3   3  -1 3468.45  132.99
  -3   3  -1 3513.45  132.79
   3   3   1 3231.78  132.49
   3   3   1 3526.05  134.39
   3   3   1 3562.14  132.09
   3   3   1 3514.25  133.69
   3   3   1 3417.26  134.29
   3   3   1 3568.74  133.69
   4  -3   1  313.87   14.80
   4  -3   1  326.27   15.90
   4  -3   1  361.86   14.20
   4   3   1  338.87   15.00
   4   3   1  320.47   15.90
   4   3   1  325.57   16.20
  -4   3  -1  337.57   14.10
   4   3   1  327.77   13.60
   4   3   1  325.37   15.80
  -4   3  -1  321.47   14.40
   5  -3   1  667.13   29.00
  -5  -3  -1  667.23   27.50
   5   3   1  676.13   29.50
  -5   3  -1  640.24   26.70
  -5   3  -1  630.64   27.40
   5   3   1  678.83   27.60
   5   3   1  641.64   26.60
   5   3   1  655.03   27.80
  -5   3  -1  650.23   26.60
   6  -3   1   85.49    7.70
  -6  -3  -1   78.19    6.70
  -6   3  -1   78.39    5.90
   6   3   1   87.19    8.60
   6   3   1   82.79    6.10
   6   3   1   79.79    6.90
  -6   3  -1   84.29    6.50
  -6   3  -1   86.29    5.30
   6   3   1   80.29    5.40
   7  -3   1 1126.69   45.00
   7  -3   1 1050.49   44.10
   7  -3   1 1098.19   44.70
   7  -3   1 1139.39   45.20
   7  -3   1 1075.89   44.20
   7  -3   1 1102.59   47.10
   7  -3   1 1134.69   45.30
   7   3   1 1099.89   45.30
   7   3   1 1029.80   47.00
  -7   3  -1 1115.59   45.40
   7   3   1 1005.90   44.30
   7   3   1 1057.19   45.30
   7   3   1 1084.49   44.00
   7   3   1 1034.30   45.00
   7   3   1 1097.19   50.69
   7   3   1 1063.19   44.50
  -8  -3  -1  276.77   21.60
   8  -3   1  341.47   16.30
   8  -3   1  342.77   16.10
   8  -3   1  338.57   16.20
   8  -3   1  340.27   19.40
   8  -3   1  358.36   16.40
   8  -3   1  359.26   16.60
   8  -3   1  327.07   16.50
   8  -3   1  365.96   17.30
   8   3   1  344.67   18.80
   8   3   1  336.57   17.20
  -8   3  -1  363.26   18.20
   8   3   1  347.47   16.60
   8   3   1  354.86   17.70
   8   3   1  336.37   17.10
   8   3   1  331.57   16.90
   9  -3   1  150.68   13.60
   9  -3   1  171.48    9.90
   9  -3   1  162.18   10.00
   9  -3   1  173.88   10.10
   9  -3   1  164.78    9.70
  -9  -3  -1  155.58   15.00
   9  -3   1  175.78   10.20
   9  -3   1  169.98   10.20
   9  -3   1  180.58   11.00
   9  -3   1  168.48   10.80
   9   3   1  151.38    8.90
  -9   3  -1  169.18   13.00
   9   3   1  179.28   12.90
   9   3   1  159.38   10.90
   9   3   1  171.58   11.70
   9   3   1  172.88   10.40
   9   3   1  160.28   10.70
   9   3   1  167.28   11.30
  10  -3   1   11.40    3.30
  10  -3   1    4.00    2.70
  10  -3   1   -8.70    5.40
  10  -3   1    5.00    3.10
  10  -3   1    2.40    2.80
  10  -3   1   15.60    6.60
 -10  -3  -1    8.50    6.90
  10  -3   1    4.30    3.40
  10  -3   1    5.50    3.90
  10  -3   1    4.00    3.30
  10  -3   1    6.00    3.20
  10   3   1    5.60    3.20
  10   3   1   24.90    6.20
  10   3   1    9.70    3.90
  10   3   1    4.00    3.90
  10   3   1    8.40    3.60
  10   3   1    2.20    3.10
 -10   3  -1    7.80    7.80
  11  -3   1  398.36   18.90
  11  -3   1  432.36   20.50
  11  -3   1  393.26   19.40
  11  -3   1  331.17   18.80
  11  -3   1  396.86   18.90
 -11  -3  -1  346.27   25.80
  11  -3   1  385.16   24.70
  11  -3   1  385.16   19.00
  11  -3   1  417.16   19.10
  11  -3   1  380.56   18.70
  11   3   1  406.56   19.20
  11   3   1  398.56   19.90
  11   3   1  404.26   20.10
  11   3   1  419.86   20.70
  11   3   1  401.46   20.30
  11   3   1  454.55   22.80
  12  -3   1  180.08   10.90
  12  -3   1  162.28   18.00
  12  -3   1  189.08   10.60
 -12  -3  -1  216.08   21.60
  12  -3   1  195.38   10.70
  12  -3   1  185.58   10.60
  12  -3   1  187.68   11.20
  12  -3   1  186.98   10.70
  12   3   1  194.18   12.00
  12   3   1  192.08   11.80
  12   3   1  195.68   12.40
  12   3   1  193.58   12.10
  12   3   1  184.58   10.90
  13  -3   1  408.26   18.40
  13  -3   1  401.16   18.30
  13  -3   1  398.96   18.50
  13   3   1  377.06   21.10
  13   3   1  389.26   19.20
  13   3   1  439.76   20.00
  13   3   1  421.66   19.80
  13   3   1  360.96   19.20
  14  -3   1   56.29    4.80
  14  -3   1   45.10    4.10
  14  -3   1   37.00    3.80
  14   3   1   59.89    5.50
  14   3   1   52.89    4.80
  14   3   1   47.70    5.10
  14   3   1   49.20    4.30
  14  -4  -1  342.67   15.30
  14  -4  -1  348.47   15.70
  14  -4  -1  325.87   15.00
  14   4  -1  327.77   15.20
  14   4  -1  351.56   16.90
  14   4  -1  341.27   16.50
  13  -4  -1   44.10    4.80
  13  -4  -1   39.70    5.60
  13   4  -1   43.30    5.40
  13   4  -1   39.60    5.50
  13   4  -1   45.80    4.70
  13   4  -1   39.30    5.00
 -12  -4   1  498.05   23.70
  12  -4  -1  480.35   39.20
  12  -4  -1  554.64   24.40
  12  -4  -1  585.04   24.60
  12  -4  -1  584.94   25.10
  12  -4  -1  563.64   25.10
 -12  -4   1  555.34   34.00
  12   4  -1  550.04   25.70
  12   4  -1  533.95   26.20
  12   4  -1  564.44   25.70
  12   4  -1  568.54   24.80
  12   4  -1  550.04   25.50
  11  -4  -1   22.00    9.70
  11  -4  -1   19.30    6.10
  11  -4  -1   20.60    5.20
  11  -4  -1   23.70    5.80
  11  -4  -1   32.90    5.50
 -11  -4   1   15.60   10.00
  11   4  -1   28.40    6.80
  11   4  -1   34.00    9.90
  11   4  -1   22.30    5.30
  11   4  -1   19.60    6.10
  10  -4  -1  968.00   47.10
 -10  -4   1  977.80   48.50
  10  -4  -1 1023.30   42.30
  10  -4  -1 1055.89   41.80
  10  -4  -1  971.50   42.00
  10  -4  -1 1017.30   41.60
  10  -4  -1  967.70   41.30
 -10  -4   1  950.20   41.10
  10  -4  -1  984.10   42.10
  10   4  -1 1000.40   43.00
 -10   4   1  999.20   44.70
  10   4  -1 1014.90   42.80
  10   4  -1  965.20   43.40
  10   4  -1 1001.30   42.10
  10   4  -1  986.80   43.00
  10   4  -1 1014.20   44.70
   9  -4  -1  105.39    7.60
   9  -4  -1   98.29    8.00
  -9  -4   1  110.19   13.00
   9  -4  -1  107.79    7.30
   9  -4  -1   95.39    8.20
   9  -4  -1  106.19   12.00
   9  -4  -1   88.59    7.30
   9  -4  -1  101.29    7.70
   9  -4  -1   98.89    6.90
  -9  -4   1   78.29    7.10
   9  -4  -1   87.49    8.60
   9   4  -1   77.39    9.60
   9   4  -1   94.69    8.20
   9   4  -1  108.89    9.20
   9   4  -1  109.79   10.90
   9   4  -1  104.99    8.20
   9   4  -1   89.49    8.50
  -9   4   1   93.39   11.30
   8  -4  -1   66.29    9.10
   8  -4  -1   55.39    5.20
   8  -4  -1   47.50    5.70
   8  -4  -1   54.29    5.50
  -8  -4   1   50.79    8.20
   8  -4  -1   57.19    5.20
   8  -4  -1   48.70    5.80
   8  -4  -1   58.09    5.80
   8  -4  -1   51.69    6.50
   8  -4  -1   47.10    6.00
  -8  -4   1   54.09    6.00
   8  -4  -1   45.60    4.90
   8   4  -1   58.69    8.60
   8   4  -1   53.89    6.50
   8   4  -1   50.79    6.70
   8   4  -1   47.30    5.60
   8   4  -1   52.69    6.30
  -8   4   1   57.29    7.00
   8   4  -1   52.09    6.30
   7  -4  -1   16.00    3.30
   7  -4  -1   12.00    3.40
   7  -4  -1    8.90    3.70
   7  -4  -1   10.90    2.70
   7  -4  -1    7.00    2.60
   7  -4  -1   10.40    2.80
   7  -4  -1   21.80    3.60
   7  -4  -1   13.00    3.50
  -7   4   1   12.70    4.20
   7   4  -1    9.60    3.50
   7   4  -1   11.20    3.40
   7   4  -1    8.00    3.60
   7   4  -1   16.50    4.00
   7   4  -1    9.10    4.60
   7   4  -1    5.00    3.10
   7   4  -1   13.10    4.70
  -7   4   1   14.50    3.90
   6  -4  -1  392.76   19.70
   6  -4  -1  359.06   17.30
   6  -4  -1  400.96   17.90
  -6  -4   1  398.76   18.30
  -6   4   1  392.86   17.40
  -6   4   1  380.16   17.60
   6   4  -1  352.56   18.30
  -6   4   1  363.46   17.10
   6   4  -1  391.16   18.00
   6   4  -1  340.57   18.90
   6   4  -1  359.06   18.70
   5  -4  -1 1985.80   81.59
   5  -4  -1 2030.20   79.69
  -5  -4   1 2092.49   80.39
   5   4  -1 2019.70   80.89
   5   4  -1 1866.31   79.29
   5   4  -1 2017.10   82.19
  -5   4   1 2016.00   79.49
   5   4  -1 2041.70   78.19
  -5   4   1 1947.51   79.39
   5   4  -1 2123.29   80.69
   4  -4  -1  732.43   30.60
   4  -4  -1  754.92   30.40
  -4  -4   1  786.12   30.90
   4   4  -1  747.83   32.30
   4   4  -1  737.43   31.10
  -4   4   1  722.33   30.50
   4   4  -1  670.73   30.00
  -4   4   1  703.83   29.80
   4   4  -1  751.42   31.30
   3  -4  -1 3755.32  140.39
  -3  -4   1 3663.13  139.69
   3  -4  -1 3598.74  139.29
   3  -4  -1 3223.68  139.39
  -3   4   1 3590.84  138.69
   3   4  -1 3555.94  139.99
  -3   4   1 3514.75  139.19
   3   4  -1 3518.25  139.89
   3   4  -1 3678.93  138.99
   3   4  -1 3676.93  140.89
  -2  -4   1  305.17   13.60
   2  -4  -1  307.07   14.10
  -2   4   1  295.97   12.70
   2   4  -1  297.77   14.20
   2   4  -1  308.77   14.60
  -2   4   1  284.47   14.40
  -2   4   1  303.27   13.50
   2   4  -1  305.37   13.10
   2   4  -1  297.47   14.00
   1  -4  -1  126.09    6.60
   1  -4  -1  127.29    6.90
  -1  -4   1  129.49    6.80
  -1  -4   1  129.29    5.60
   1   4  -1  124.09    7.20
  -1   4   1  122.59    6.30
  -1   4   1  113.69    6.80
  -1   4   1  136.09    8.00
   1   4  -1  132.79    7.70
   1   4  -1  120.29    7.50
  -1   4   1  120.09    6.60
   0  -4  -1 1228.78   49.10
   0  -4  -1 1257.67   48.50
   0  -4   1 1242.68   48.50
   0   4  -1 1222.98   49.60
   0   4   1 1236.58   49.30
   0   4   1 1240.18   49.60
   0   4  -1 1215.48   49.10
   0   4  -1 1208.78   49.40
  -1  -4  -1  264.27   11.90
   1  -4   1  269.37   11.80
  -1  -4  -1  253.17   10.60
   1  -4   1  272.97   12.00
   1   4   1  259.87   12.50
   1   4   1  270.77   11.80
   1   4   1  263.07   12.20
  -1   4  -1  262.57   11.90
  -1   4  -1  243.48   12.00
   2  -4   1 2808.22  106.79
   2  -4   1 2664.43  105.99
  -2  -4  -1 2761.72  106.39
   2   4   1 2706.63  106.69
   2   4   1 2779.22  106.69
  -2   4  -1 2824.72  106.19
   2   4   1 2761.62  107.19
   2   4   1 2680.73  106.79
  -2   4  -1 2584.34  105.09
   2   4   1 2747.82  105.49
  -2   4  -1 2607.74  106.49
  -3  -4  -1  113.59    6.60
   3  -4   1  112.59    6.10
   3  -4   1  109.29    6.70
   3  -4   1  102.69    7.20
  -3   4  -1  111.19    5.30
  -3   4  -1  110.99    6.20
   3   4   1  114.79    7.10
   3   4   1  112.09    7.20
   3   4   1  109.29    7.60
   3   4   1  119.29    7.80
   4  -4   1 1229.88   48.30
  -4  -4  -1 1271.97   49.00
   4  -4   1 1160.78   48.40
  -4   4  -1 1195.28   47.90
  -4   4  -1 1205.78   48.30
   4   4   1 1115.29   47.20
   4   4   1 1247.98   49.40
   4   4   1 1230.88   49.50
   4   4   1 1247.48   50.29
   4   4   1 1232.68   50.39
   5  -4   1   14.00    3.70
   5  -4   1   19.70    2.80
  -5  -4  -1   23.80    3.60
   5  -4   1   20.60    3.10
   5   4   1   23.10    4.70
  -5   4  -1   20.10    2.90
   5   4   1   21.00    2.20
   5   4   1   15.30    3.30
   5   4   1   21.40    4.00
   5   4   1   19.70    4.70
  -5   4  -1   21.90    3.00
   6  -4   1  639.04   29.50
   6  -4   1  612.94   27.20
   6  -4   1  617.94   27.60
  -6  -4  -1  667.03   27.90
   6   4   1  680.23   25.80
  -6   4  -1  619.64   26.80
   6   4   1  627.74   29.10
   6   4   1  621.24   28.30
  -6   4  -1  631.44   27.10
  -6   4  -1  602.64   26.50
   6   4   1  676.53   31.50
   6   4   1  670.13   27.80
   7  -4   1  319.97   14.90
   7  -4   1  309.37   17.40
   7  -4   1  315.97   14.60
   7  -4   1  319.97   15.10
   7  -4   1  293.17   14.60
   7  -4   1  322.67   15.20
   7  -4   1  340.37   15.90
   7  -4   1  320.07   18.00
   7   4   1  303.57   16.20
   7   4   1  312.57   15.80
   7   4   1  337.37   15.70
   7   4   1  313.97   15.20
  -7   4  -1  321.87   15.60
   7   4   1  315.57   16.10
   7   4   1  299.07   15.60
   7   4   1  313.87   17.20
   8  -4   1  464.85   20.50
   8  -4   1  458.85   20.70
  -8  -4  -1  428.16   20.30
   8  -4   1  487.35   20.40
   8  -4   1  450.15   21.10
   8  -4   1  483.85   21.60
   8  -4   1  442.36   20.60
   8  -4   1  455.85   24.10
   8  -4   1  436.56   20.20
   8  -4   1  437.66   20.60
   8   4   1  423.46   21.70
   8   4   1  463.25   21.60
   8   4   1  443.46   20.50
  -8   4  -1  481.25   21.80
   8   4   1  432.46   21.80
   8   4   1  437.96   22.90
   8   4   1  451.75   21.50
   9  -4   1    9.80    3.30
  -9  -4  -1   16.80    7.20
  -9  -4  -1   10.30    3.80
   9  -4   1   11.60    3.50
   9  -4   1    7.00    3.80
   9  -4   1    7.90    5.10
   9  -4   1   10.00    2.80
   9  -4   1   12.70    4.70
   9  -4   1   10.20    3.30
   9  -4   1    8.30    3.50
  -9   4  -1    8.50    6.30
   9   4   1   21.60    5.60
   9   4   1   14.80    4.20
   9   4   1    6.00    3.60
   9   4   1   12.80    4.00
  10  -4   1 1058.99   44.90
  10  -4   1 1145.39   46.30
  10  -4   1 1045.50   45.40
  10  -4   1 1092.79   45.40
  10  -4   1 1076.39   44.70
 -10  -4  -1 1061.89   51.89
  10  -4   1 1122.59   45.10
  10  -4   1 1084.19   44.80
 -10  -4  -1  941.61   44.00
  10  -4   1 1113.99   45.40
  10  -4   1 1068.39   50.09
  10   4   1 1086.29   46.10
  10   4   1 1043.00   46.20
  10   4   1 1079.39   46.70
  10   4   1 1083.79   45.00
  10   4   1 1071.69   46.60
  10   4   1 1154.18   48.50
 -11  -4  -1   69.29   12.90
  11  -4   1   72.39    9.70
  11  -4   1   61.39   11.10
  11  -4   1   47.70    6.90
  11  -4   1   71.29    7.20
  11  -4   1   66.29    8.20
  11  -4   1   79.49    8.20
  11   4   1   54.39    8.40
  11   4   1   78.19    9.40
  11   4   1   76.09    8.50
  11   4   1  103.89    9.60
  12  -4   1  636.54   27.50
  12  -4   1  615.74   27.60
 -12  -4  -1  615.74   37.90
  12  -4   1  595.34   27.40
  12  -4   1  664.43   27.40
  12   4   1  643.34   28.80
  12   4   1  606.74   29.00
  12   4   1  640.84   28.70
  12   4   1  611.14   28.70
  12   4   1  634.54   27.40
  13  -4   1  285.17   15.10
  13  -4   1  291.77   14.00
  13   4   1  264.67   13.10
  13   4   1  249.58   16.70
  13   4   1  277.07   14.50
  13   4   1  267.07   14.70
  14  -4   1  221.28   10.90
  14  -4   1  218.78   11.10
  14  -4   1  245.98   11.60
  14   4   1  232.98   12.20
  14   4   1  222.48   10.70
  14   4   1  227.88   11.70
  14   4   1  247.18   12.10
  14  -5  -1    5.70    2.00
  14  -5  -1    6.40    2.10
  14  -5  -1    3.00    2.10
  14   5  -1    5.10    2.60
  14   5  -1    3.10    2.50
  13  -5  -1  260.67   12.40
  13  -5  -1  252.07   13.20
  13  -5  -1  278.77   14.80
  13   5  -1  269.67   13.70
  13   5  -1  278.67   15.80
  13   5  -1  242.68   12.40
 -12  -5   1    8.70    3.30
  12  -5  -1    2.00    2.10
  12  -5  -1    4.20    2.80
  12  -5  -1    2.00    2.30
  12  -5  -1    9.80    3.90
  12  -5  -1    4.10    2.50
  12   5  -1    7.10    3.40
  12   5  -1   11.70    4.30
  12   5  -1    4.60    2.70
  12   5  -1    1.30    3.20
  11  -5  -1 1134.49   47.30
 -11  -5   1 1079.99   54.79
  11  -5  -1 1105.59   47.00
  11  -5  -1 1183.88   46.30
 -11  -5   1 1102.69   46.00
  11  -5  -1 1139.29   46.90
  11  -5  -1 1001.80   52.89
  11  -5  -1 1171.28   46.50
  11   5  -1 1158.78   48.20
  11   5  -1 1097.39   47.40
  11   5  -1 1127.19   46.50
  11   5  -1 1153.48   47.70
  11   5  -1 1083.19   48.60
 -10  -5   1   27.40    4.50
  10  -5  -1   33.60    4.60
  10  -5  -1   36.40    5.00
 -10  -5   1   39.40   13.10
  10  -5  -1   34.00    4.40
  10  -5  -1   26.10    4.50
  10  -5  -1   30.30    3.90
  10   5  -1   28.60    5.60
  10   5  -1   36.30    5.60
  10   5  -1   41.00    7.10
  10   5  -1   41.90    5.10
  10   5  -1   30.10    5.60
  10   5  -1   34.70    5.10
   9  -5  -1  317.87   16.30
   9  -5  -1  303.67   15.70
   9  -5  -1  313.57   15.00
   9  -5  -1  285.17   17.50
   9  -5  -1  308.97   16.20
   9  -5  -1  326.67   15.50
   9  -5  -1  313.97   20.60
  -9  -5   1  329.57   21.90
   9  -5  -1  318.97   15.20
   9   5  -1  316.37   15.80
   9   5  -1  335.07   23.40
   9   5  -1  323.87   17.10
  -9   5   1  322.37   18.60
   9   5  -1  322.67   17.50
   9   5  -1  321.77   18.90
   9   5  -1  326.37   16.60
   8  -5  -1   28.30    4.60
   8  -5  -1   24.90    4.30
   8  -5  -1   32.40    5.00
   8  -5  -1   24.60    4.70
   8  -5  -1   33.30    4.50
   8  -5  -1   22.70    3.30
   8  -5  -1   21.90    3.30
  -8  -5   1   21.50    6.70
   8  -5  -1   27.10    3.80
  -8  -5   1   24.30    4.30
   8  -5  -1   21.20    6.90
   8  -5  -1   26.40    6.90
   8   5  -1   21.40    4.40
  -8   5   1   16.60    5.20
   8   5  -1   26.50    6.20
   8   5  -1   24.40    4.60
   8   5  -1   22.60    5.20
   8   5  -1   20.50    4.70
   8   5  -1   26.70    4.20
   7  -5  -1   10.20    3.90
   7  -5  -1   12.10    2.70
   7  -5  -1   12.30    3.50
   7  -5  -1    7.80    3.00
   7  -5  -1   13.40    3.00
   7  -5  -1    9.50    4.90
  -7  -5   1    9.30    3.30
   7  -5  -1   11.30    3.00
   7  -5  -1   18.00    3.10
   7  -5  -1   13.40    3.40
  -7   5   1    5.80    5.20
   7   5  -1    7.10    4.00
   7   5  -1    9.30    3.40
   7   5  -1   11.10    3.60
   7   5  -1   -0.30    4.60
   7   5  -1   11.00    4.70
   7   5  -1   12.80    4.40
   7   5  -1   14.90    4.00
  -7   5   1    9.70    3.70
   6  -5  -1  147.19    8.80
   6  -5  -1  154.58    9.10
   6  -5  -1  162.98    8.30
   6  -5  -1  143.29    9.30
   6  -5  -1  141.19    8.40
   6  -5  -1  153.28   11.20
  -6  -5   1  140.59   11.10
   6   5  -1  155.28   10.00
  -6   5   1  147.99    8.60
   6   5  -1  157.28   10.20
   6   5  -1  142.89    9.70
   6   5  -1  148.99   12.50
   6   5  -1  141.89   10.60
  -6   5   1  148.89    9.60
   6   5  -1  146.09    9.50
   6   5  -1  158.78   12.20
   5  -5  -1  790.72   33.90
   5  -5  -1  796.32   32.40
  -5  -5   1  776.62   32.80
   5   5  -1  769.42   34.90
   5   5  -1  760.22   33.10
   5   5  -1  717.33   31.30
  -5   5   1  729.53   31.90
  -5   5   1  776.82   31.30
   5   5  -1  721.53   33.40
   4  -5  -1   76.09    7.20
   4  -5  -1   69.69    5.80
   4  -5  -1   77.39    6.80
  -4  -5   1   71.39    6.00
   4   5  -1   72.49    6.90
   4   5  -1   65.69    7.30
  -4   5   1   72.29    5.80
   4   5  -1   73.49    8.20
   4   5  -1   66.59    5.50
  -4   5   1   75.79    4.80
   3  -5  -1 1395.86   56.99
  -3  -5   1 1444.06   57.39
   3  -5  -1 1423.06   58.69
   3  -5  -1 1407.46   57.79
  -3   5   1 1445.76   57.09
   3   5  -1 1485.65   58.89
  -3   5   1 1412.16   55.99
   3   5  -1 1380.16   57.79
   3   5  -1 1426.36   56.49
   3   5  -1 1399.26   57.89
   2  -5  -1    2.80    2.10
  -2  -5   1    2.60    2.10
   2  -5  -1    0.90    2.10
  -2   5   1    1.60    1.90
   2   5  -1    3.50    2.60
  -2   5   1   -7.30    4.40
  -2   5   1    3.10    2.10
   2   5  -1    2.10    1.90
   2   5  -1    1.40    2.70
  -2   5   1    0.50    2.00
   2   5  -1    1.20    2.40
  -1  -5   1  673.43   27.40
   1  -5  -1  683.53   27.20
   1  -5  -1  637.34   27.20
  -1  -5   1  623.54   25.90
   1   5  -1  644.94   28.00
   1   5  -1  658.53   28.20
  -1   5   1  652.03   27.50
  -1   5   1  638.14   27.40
   1   5  -1  654.43   27.80
  -1   5   1  664.93   28.20
   0  -5  -1  264.47   12.30
   0  -5   1  276.07   13.20
   0  -5  -1  279.97   13.70
   0  -5   1  260.77   11.70
   0   5   1  256.17   12.70
   0   5  -1  258.97   12.70
   0   5   1  252.47   12.50
   0   5  -1  272.37   13.30
   0   5   1  269.07   13.30
   0   5  -1  274.07   13.00
   1  -5   1   28.80    3.50
  -1  -5  -1   28.50    2.40
   1  -5   1   33.70    3.60
  -1  -5  -1   30.20    3.60
   1   5   1   30.90    4.60
   1   5   1   27.90    3.70
  -1   5  -1   27.30    3.50
  -1   5  -1   28.80    4.40
   1   5   1   31.70    4.10
  -1   5  -1   33.60    3.90
  -2  -5  -1    1.80    2.10
   2  -5   1    3.00    2.30
   2   5   1    4.70    2.90
  -2   5  -1   -0.40    1.80
  -2   5  -1    6.80    4.60
   2   5   1    2.50    2.50
   2   5   1   -1.30    2.80
   2   5   1    3.30    2.50
  -2   5  -1    3.70    2.10
   3  -5   1 3767.22  147.99
   3  -5   1 3769.02  147.09
  -3  -5  -1 3858.01  147.59
   3  -5   1 3603.64  147.39
   3   5   1 3801.02  146.19
  -3   5  -1 3746.23  147.69
  -3   5  -1 3620.24  145.79
   3   5   1 3997.30  149.09
   3   5   1 3905.71  148.09
   3   5   1 3763.72  148.09
  -3   5  -1 3686.43  147.09
   3   5   1 3772.12  148.09
   4  -5   1   12.80    2.70
  -4  -5  -1    8.30    3.10
   4  -5   1    8.50    3.40
   4  -5   1    6.00    2.80
   4   5   1   11.80    5.20
  -4   5  -1    6.80    2.20
   4   5   1    0.80    3.30
   4   5   1    9.40    3.50
   4   5   1    7.30    4.60
  -4   5  -1    7.30    2.70
  -5  -5  -1 2049.49   79.79
   5  -5   1 2041.30   81.09
   5  -5   1 1951.70   78.89
   5  -5   1 1908.41   78.69
   5   5   1 2029.50   80.09
   5   5   1 1952.10   80.49
  -5   5  -1 1965.30   78.79
  -5   5  -1 2003.20   77.99
   5   5   1 2008.00   81.79
   6  -5   1    3.00    2.20
   6  -5   1    0.90    3.40
   6  -5   1    5.10    2.80
   6  -5   1    4.60    2.30
   6  -5   1    4.60    2.60
   6  -5   1   -0.30    2.10
   6  -5   1   -0.30    2.60
   6   5   1    2.50    3.20
   6   5   1    3.50    3.40
   6   5   1    4.10    3.50
  -6   5  -1    3.60    3.40
  -6   5  -1    1.80    2.60
   6   5   1   -1.30    2.90
   6   5   1    4.70    3.60
   7  -5   1  784.12   34.90
  -7  -5  -1  714.53   31.10
   7  -5   1  739.23   32.10
   7  -5   1  707.23   30.70
   7  -5   1  779.12   32.10
   7  -5   1  670.23   31.90
   7  -5   1  758.12   31.20
   7  -5   1  771.62   30.90
   7  -5   1  676.53   31.20
   7  -5   1  760.02   31.50
   7  -5   1  751.62   31.10
   7   5   1  748.43   33.70
   7   5   1  763.32   32.70
   7   5   1  701.63   31.10
   7   5   1  736.43   32.40
   7   5   1  742.73   32.00
   7   5   1  771.32   32.60
   7   5   1  722.93   32.60
  -7   5  -1  727.43   31.20
   8  -5   1   40.20    5.40
   8  -5   1   42.70    5.20
  -8  -5  -1   35.80    4.80
   8  -5   1   28.30    3.90
   8  -5   1   34.40    4.10
   8  -5   1   27.50    4.70
   8  -5   1   36.10    4.50
   8  -5   1   43.30    5.00
   8  -5   1   36.10    4.90
   8  -5   1   25.40    6.70
   8  -5   1   36.20    4.50
   8   5   1   44.90    7.20
   8   5   1   37.50    5.70
   8   5   1   32.20    5.30
   8   5   1   36.90    4.50
  -8   5  -1   26.80    5.60
   8   5   1   28.50    5.40
   8   5   1   28.20    5.50
  -9  -5  -1 1245.28   52.89
   9  -5   1 1227.38   52.89
   9  -5   1 1310.57   52.69
   9  -5   1 1267.57   52.39
   9  -5   1 1320.37   58.09
   9  -5   1 1390.36   53.09
   9  -5   1 1281.77   53.79
  -9  -5  -1 1269.67   59.49
   9  -5   1 1319.57   53.19
   9  -5   1 1353.56   54.19
   9  -5   1 1184.48   53.49
   9  -5   1 1318.67   53.59
   9   5   1 1300.77   53.19
   9   5   1 1299.17   55.99
   9   5   1 1267.27   53.99
   9   5   1 1329.27   54.69
   9   5   1 1283.57   54.49
   9   5   1 1271.27   54.79
 -10  -5  -1  249.48   29.40
  10  -5   1  230.48   12.30
  10  -5   1  223.78   12.50
  10  -5   1  243.18   12.20
  10  -5   1  142.29   20.50
  10  -5   1  216.88   12.80
 -10  -5  -1  197.98   12.00
  10  -5   1  211.98   12.40
  10  -5   1  234.18   11.80
  10  -5   1  206.98   11.50
  10   5   1  213.08   13.20
  10   5   1  219.88   13.70
  10   5   1  229.28   12.10
  10   5   1  222.08   14.00
  10   5   1  217.38   13.60
  10   5   1  267.97   16.50
  11  -5   1  862.41   33.50
 -11  -5  -1  728.33   41.50
  11  -5   1  805.72   33.60
  11  -5   1  661.73   39.30
  11  -5   1  766.12   33.80
 -11  -5  -1  698.03   32.40
  11  -5   1  808.62   33.00
  11  -5   1  767.32   33.80
  11   5   1  799.42   35.10
  11   5   1  788.82   34.70
  11   5   1  759.42   35.10
  11   5   1  789.72   36.60
  11   5   1  758.42   32.80
  11   5   1  787.42   34.40
  12  -5   1    4.30    2.50
  12  -5   1   -0.30    3.30
  12  -5   1    2.40    2.30
  12  -5   1    1.20    2.00
  12  -5   1    2.80    2.50
  12   5   1   -3.30    3.60
  12   5   1    3.10    3.10
  12   5   1    1.40    3.20
  12   5   1    5.50    3.60
  12   5   1    0.70    2.50
  13  -5   1  195.68   12.70
  13  -5   1  184.18   10.10
  13  -5   1  196.88    9.60
  13   5   1  183.98   10.90
  13   5   1  184.28    9.40
  13   5   1  165.38   11.80
  13   5   1  136.89   10.90
  14  -5   1   48.20    4.10
  14  -5   1   54.59    4.10
  14  -5   1   38.50    3.60
  14   5   1   38.50    4.70
  14   5   1   42.40    5.40
  14  -6  -1  364.46   15.50
  14   6  -1  335.47   15.60
  14   6  -1  342.97   16.50
  13  -6  -1    4.80    2.20
  13  -6  -1    4.40    2.40
 -13  -6   1   11.60    4.60
  13  -6  -1    3.00    1.80
  13   6  -1    9.70    2.90
  13   6  -1    4.10    3.00
  13   6  -1    3.20    3.00
  12  -6  -1  241.58   15.90
  12  -6  -1  305.77   15.30
  12  -6  -1  299.47   13.90
  12  -6  -1  306.87   14.50
  12   6  -1  298.67   16.00
  12   6  -1  290.07   16.40
  12   6  -1  303.77   15.30
 -11  -6   1    9.00   10.60
  11  -6  -1    9.40    3.60
 -11  -6   1   10.60    3.40
  11  -6  -1    8.50    3.50
  11  -6  -1    6.30    9.20
  11  -6  -1    7.00    2.50
  11   6  -1   11.40    4.40
 -11   6   1    2.10    8.60
  11   6  -1   14.10    3.20
  11   6  -1   18.60    4.70
  11   6  -1    6.60    4.20
  10  -6  -1  809.02   34.70
 -10  -6   1  786.52   34.50
  10  -6  -1  852.31   34.60
  10  -6  -1  770.82   40.50
  10  -6  -1  819.82   35.50
  10  -6  -1  791.52   35.60
  10  -6  -1  834.02   34.20
 -10  -6   1  821.32   42.60
  10   6  -1  802.82   34.30
  10   6  -1  888.11   36.90
  10   6  -1  785.72   36.90
  10   6  -1  794.22   35.50
  10   6  -1  776.22   35.50
   9  -6  -1   72.09    7.40
  -9  -6   1   86.89   12.10
   9  -6  -1   66.09    6.70
   9  -6  -1   70.49    5.70
   9  -6  -1   79.09    6.40
  -9  -6   1   75.79    7.10
   9  -6  -1   59.69    8.10
   9  -6  -1   62.19    9.90
   9  -6  -1   67.99    6.10
   9   6  -1   63.79    6.40
   9   6  -1   79.69    8.50
   9   6  -1   68.09    7.90
   9   6  -1   64.59    9.60
   9   6  -1   76.79    7.60
   9   6  -1   76.79    8.60
  -8  -6   1   65.19   10.60
   8  -6  -1   62.69    5.20
  -8  -6   1   55.79    6.10
   8  -6  -1   50.89    6.60
   8  -6  -1   58.89    7.30
   8  -6  -1   67.89    6.30
   8  -6  -1   48.40    7.90
  -8   6   1   54.59    5.20
   8   6  -1   59.99    7.80
   8   6  -1   56.39    6.00
   8   6  -1   52.39    6.70
   8   6  -1   57.59    8.30
   8   6  -1   58.29    8.10
   8   6  -1   69.09    7.90
   7  -6  -1    4.30    2.70
  -7  -6   1    8.30    3.40
   7  -6  -1    7.00    3.50
   7  -6  -1    4.10    2.20
   7  -6  -1    6.30    3.30
   7  -6  -1    1.50    2.30
   7  -6  -1    3.30    2.90
   7  -6  -1    8.90    5.00
   7   6  -1    2.10    3.60
  -7   6   1    1.40    7.30
   7   6  -1    1.30    4.50
   7   6  -1   -3.00    3.20
   7   6  -1    7.60    5.30
  -7   6   1    7.80    4.30
   7   6  -1   10.10    4.60
   7   6  -1    2.30    3.90
  -7   6   1    0.10    2.90
   7   6  -1    3.70    3.70
   6  -6  -1  541.65   25.10
  -6  -6   1  446.26   22.70
   6  -6  -1  533.05   23.50
   6  -6  -1  550.84   22.90
   6  -6  -1  540.75   26.20
   6  -6  -1  516.55   24.90
   6  -6  -1  622.14   27.40
   6  -6  -1  530.55   22.50
   6  -6  -1  507.75   22.80
   6   6  -1  568.54   27.20
   6   6  -1  540.05   24.80
  -6   6   1  557.84   23.00
  -6   6   1  488.35   24.40
   6   6  -1  513.65   25.40
   6   6  -1  554.94   28.00
   6   6  -1  500.85   23.50
   6   6  -1  519.05   25.20
   5  -6  -1  122.69    9.40
   5  -6  -1  118.29    7.70
   5  -6  -1  133.39    9.80
   5   6  -1  114.59   10.10
   5   6  -1  124.89    9.40
   5   6  -1  130.89   11.20
   5   6  -1  104.69    7.80
  -5   6   1  126.19    7.20
  -5   6   1  124.89    9.10
   4  -6  -1   35.00    5.20
   4  -6  -1   40.00    5.00
   4  -6  -1   23.60    6.20
  -4  -6   1   31.60    4.90
  -4   6   1   35.50    3.60
   4   6  -1   39.10    6.50
  -4   6   1   36.50    4.70
   4   6  -1   34.80    4.30
   4   6  -1   28.50    5.50
   4   6  -1   43.40    5.80
   3  -6  -1   51.69    5.60
  -3  -6   1   46.00    5.30
   3  -6  -1   48.80    7.20
   3   6  -1   36.80    5.80
   3   6  -1   39.70    5.30
  -3   6   1   48.60    5.00
  -3   6   1   40.80    4.00
  -3   6   1   44.40    5.00
   3   6  -1   38.00    5.60
  -3   6   1   37.30    7.90
   3   6  -1   35.70    4.70
   2  -6  -1  414.76   18.50
   2  -6  -1  410.66   18.60
  -2  -6   1  417.36   18.60
  -2   6   1  385.86   20.00
  -2   6   1  399.56   18.60
   2   6  -1  435.16   20.50
   2   6  -1  408.56   19.30
   2   6  -1  372.46   19.30
  -1  -6   1    9.30    1.80
   1  -6  -1    8.40    2.80
  -1  -6   1    7.70    2.60
   1  -6  -1    9.90    2.50
   1   6  -1   13.50    3.10
   1   6  -1   10.00    3.70
   1   6  -1   10.80    3.00
  -1   6   1   12.90    3.20
  -1   6   1   10.30    4.60
  -1   6   1   11.40    2.60
   0  -6   1  589.04   25.00
   0  -6   1  585.34   24.00
   0  -6  -1  570.44   24.00
   0  -6  -1  576.24   24.90
   0   6   1  580.44   25.40
   0   6  -1  593.64   25.60
   0   6   1  588.04   25.40
   0   6   1  545.25   26.80
   0   6  -1  581.24   25.40
   0   6  -1  595.64   26.00
   1  -6   1   35.30    4.10
  -1  -6  -1   33.10    2.80
  -1  -6  -1   29.20    3.90
   1  -6   1   30.90    3.60
  -1   6  -1   33.60    5.70
  -1   6  -1   33.10    4.20
  -1   6  -1   39.30    4.70
   1   6   1   32.20    4.20
   1   6   1   30.00    4.00
   1   6   1   29.10    4.70
  -2  -6  -1 1669.13   65.29
   2  -6   1 1650.03   65.29
  -2   6  -1 1658.73   67.99
  -2   6  -1 1612.64   65.29
   2   6   1 1618.54   66.59
  -2   6  -1 1645.44   66.59
   2   6   1 1586.24   65.89
   2   6   1 1552.94   65.89
   3  -6   1    2.00    2.60
   3  -6   1    7.90    2.90
  -3  -6  -1    3.80    2.80
   3  -6   1    2.70    4.60
  -3   6  -1    4.80    2.30
  -3   6  -1    2.80    2.80
   3   6   1   10.90    3.50
   3   6   1    7.10    3.70
   3   6   1    6.00    2.40
   3   6   1    4.40    3.80
  -4  -6  -1  946.81   38.90
   4  -6   1  954.90   39.60
   4  -6   1  832.02   38.60
   4  -6   1  948.61   38.50
  -4   6  -1  882.91   38.20
  -4   6  -1  947.31   39.10
   4   6   1  906.01   39.80
  -4   6  -1  857.91   36.30
   4   6   1  949.21   40.90
   4   6   1  964.60   39.60
   5  -6   1   15.20    4.00
   5  -6   1   14.00    3.70
   5  -6   1   12.50    3.50
   5  -6   1   14.10    4.00
  -5  -6  -1   15.70    4.50
   5  -6   1   10.30    2.40
   5  -6   1   14.90    4.70
   5   6   1   19.40    4.40
  -5   6  -1   19.10    4.20
   5   6   1   12.00    4.30
   5   6   1   15.50    6.10
   5   6   1   13.50    4.90
   5   6   1   10.20    4.90
   6  -6   1  646.64   26.20
   6  -6   1  578.44   27.20
   6  -6   1  642.64   27.60
   6  -6   1  617.44   27.00
   6  -6   1  648.34   29.60
   6  -6   1  662.13   27.10
   6  -6   1  614.14   25.80
   6  -6   1  621.14   26.70
   6  -6   1  590.84   27.30
  -6  -6  -1  569.64   26.30
   6  -6   1  612.54   26.10
   6   6   1  636.04   28.70
  -6   6  -1  602.84   27.10
   6   6   1  595.24   26.90
  -6   6  -1  618.24   25.60
   6   6   1  576.34   27.60
   6   6   1  607.84   27.70
   6   6   1  616.54   28.60
   6   6   1  632.74   30.90
   7  -6   1  253.17   14.20
   7  -6   1  272.87   12.60
   7  -6   1  285.07   13.10
   7  -6   1  238.48   12.50
   7  -6   1  246.78   14.20
  -7  -6  -1  238.78   13.00
   7  -6   1  274.57   14.00
   7  -6   1  267.97   14.20
   7  -6   1  279.77   13.00
   7  -6   1  266.77   13.40
   7  -6   1  280.67   16.80
   7   6   1  271.37   14.10
   7   6   1  253.77   14.70
   7   6   1  262.37   15.70
  -7   6  -1  262.07   20.20
   7   6   1  255.57   14.60
   7   6   1  233.28   13.10
   7   6   1  271.87   15.30
  -8  -6  -1 1084.29   49.10
   8  -6   1 1236.78   52.29
   8  -6   1 1248.58   49.30
   8  -6   1 1209.28   49.99
   8  -6   1 1174.08   53.79
   8  -6   1 1263.07   49.40
   8  -6   1 1162.18   48.60
   8  -6   1 1182.78   49.70
   8  -6   1 1257.87   50.99
   8   6   1 1168.68   51.29
   8   6   1 1237.58   51.89
   8   6   1 1240.98   52.39
   8   6   1 1196.68   50.99
   8   6   1 1241.88   51.29
   8   6   1 1171.28   49.00
   9  -6   1   43.40    5.20
   9  -6   1   33.60    4.20
  -9  -6  -1   40.10    5.20
   9  -6   1   43.00    5.50
  -9  -6  -1   44.90    9.40
   9  -6   1   41.70    5.00
   9  -6   1   48.00    6.10
   9  -6   1   32.20    7.70
   9  -6   1   37.20    5.60
   9  -6   1   41.40    6.00
   9   6   1   41.30    5.10
   9   6   1   55.49    7.30
   9   6   1   41.30    7.90
   9   6   1   45.20    6.20
   9   6   1   58.09    7.50
   9   6   1   44.10    6.20
  10  -6   1 1313.77   51.59
  10  -6   1 1170.68   57.09
  10  -6   1 1278.77   52.29
 -10  -6  -1 1169.68   51.09
  10  -6   1 1304.17   52.89
  10  -6   1 1265.17   51.59
 -10  -6  -1 1233.38   59.69
  10  -6   1 1303.37   51.19
  10   6   1 1295.67   53.79
  10   6   1 1266.57   54.69
  10   6   1 1238.38   52.49
  10   6   1 1229.08   50.89
  10   6   1 1200.28   52.69
  10   6   1 1175.28   53.49
 -10   6  -1 1282.37   56.59
  11  -6   1    8.10    2.90
  11  -6   1    7.40    2.90
  11  -6   1    5.80    3.30
  11  -6   1    7.30    2.90
  11  -6   1   -8.70    9.00
 -11  -6  -1    2.60    3.40
 -11  -6  -1    2.80   10.50
  11  -6   1    4.10    2.40
 -11   6  -1    1.50    8.60
  11   6   1    3.10    4.10
  11   6   1    5.30    3.10
  11   6   1    5.30    2.90
  11   6   1    1.10    3.40
  11   6   1    7.50    4.10
  12  -6   1  955.20   40.20
 -12  -6  -1  878.41   39.60
  12  -6   1  984.40   38.90
  12  -6   1  948.71   39.30
  12   6   1 1020.30   42.50
  12   6   1  953.80   41.10
  12   6   1  912.21   39.90
  12   6   1  899.21   39.10
  12   6   1  888.91   41.00
  13  -6   1   48.40    4.40
  13  -6   1   46.50    4.70
  13  -6   1   44.20    3.90
  13   6   1   45.10    5.20
  13   6   1   32.00    4.80
  13   6   1   31.40    4.70
  14  -6   1  120.99    7.00
  14  -6   1  169.08    8.70
  14  -6   1  153.08    7.70
  14   6   1  161.98    8.90
  14   6   1  144.49    8.20
  14  -7  -1    4.20    1.60
  14   7  -1    0.70    2.70
 -13  -7   1  236.38   11.00
  13  -7  -1  209.88   11.40
  13  -7  -1  199.18   10.20
  13  -7  -1  229.58   10.90
  13   7  -1  242.48   12.90
  13   7  -1  221.38   12.00
  12  -7  -1   12.20    3.80
  12  -7  -1   13.40    3.10
 -12  -7   1    8.90    3.30
  12  -7  -1   20.30    3.90
  12  -7  -1   15.30    2.90
  12   7  -1   15.20    4.40
  12   7  -1    9.10    3.20
  12   7  -1   12.70    4.30
 -11  -7   1  784.12   32.00
  11  -7  -1  674.63   38.70
 -11  -7   1  648.24   40.70
  11  -7  -1  756.02   33.00
  11  -7  -1  751.22   31.70
  11  -7  -1  799.02   31.40
  11   7  -1  699.83   34.10
  11   7  -1  764.12   32.60
 -11   7   1  728.83   37.90
  11   7  -1  743.03   33.80
  10  -7  -1    7.60    4.40
 -10  -7   1   -0.20    9.40
  10  -7  -1    2.80    7.90
  10  -7  -1   12.40    3.30
  10  -7  -1   -1.50    5.10
  10  -7  -1    6.00    5.40
  10  -7  -1   19.70    7.20
  10   7  -1   -0.40    3.70
 -10   7   1   -0.80    6.80
  10   7  -1    6.90    6.90
  10   7  -1    4.70    6.60
 -10   7   1    7.70    5.10
   9  -7  -1   88.79    7.90
  -9  -7   1  113.59    8.20
   9  -7  -1   91.69    8.70
   9  -7  -1  109.99    7.00
   9  -7  -1  112.39    9.40
  -9  -7   1  122.59   15.30
   9  -7  -1  108.39    7.40
   9  -7  -1  103.79   12.70
  -9   7   1   95.79    7.30
   9   7  -1  110.39    8.70
  -9   7   1  105.19   12.40
   9   7  -1  107.89    9.80
   9   7  -1   95.69    8.40
   9   7  -1  117.39    9.70
   9   7  -1   96.99    9.80
   8  -7  -1  310.17   15.80
  -8  -7   1  320.27   15.40
   8  -7  -1  325.67   14.60
   8  -7  -1  291.97   16.60
   8  -7  -1  317.07   15.00
   8  -7  -1  288.47   19.60
  -8  -7   1  285.97   21.10
   8   7  -1  300.67   15.90
   8   7  -1  292.97   17.90
  -8   7   1  305.07   14.50
   8   7  -1  324.87   17.40
   8   7  -1  319.07   17.70
   8   7  -1  327.07   18.80
   8   7  -1  300.57   15.00
   8   7  -1  294.87   16.70
   7  -7  -1    2.10    4.60
   7  -7  -1    5.80    2.80
   7  -7  -1    0.90    5.80
   7  -7  -1    5.30    2.50
  -7  -7   1    8.30    3.10
   7  -7  -1    3.90    3.80
   7  -7  -1    1.20    3.20
   7  -7  -1    3.70    3.40
   7  -7  -1    5.40    2.20
   7   7  -1   12.60    5.10
   7   7  -1    8.20    5.40
  -7   7   1    8.90    2.90
   7   7  -1   10.10    4.50
   7   7  -1    7.80    3.70
   7   7  -1   16.60    6.00
   7   7  -1   -3.10    4.50
   6  -7  -1  158.28    8.70
   6  -7  -1  158.68   10.50
   6  -7  -1  158.28    9.30
   6  -7  -1  138.79   10.00
   6  -7  -1  182.28   11.40
  -6  -7   1  150.38    9.00
   6  -7  -1  172.58   12.20
   6   7  -1  134.79   11.20
   6   7  -1  151.68   12.00
  -6   7   1  138.29   10.00
   6   7  -1  166.68   14.60
  -6   7   1  148.09   11.20
  -6   7   1  153.48    8.40
  -6   7   1  138.99   15.80
   6   7  -1  166.68   10.90
   5  -7  -1  238.38   15.20
   5  -7  -1  266.57   15.10
   5  -7  -1  241.98   15.40
  -5  -7   1  254.47   12.50
  -5  -7   1  276.57   16.60
   5  -7  -1  257.57   21.10
  -5   7   1  252.17   15.20
   5   7  -1  255.77   18.90
   5   7  -1  228.38   14.90
   5   7  -1  232.98   17.00
  -5   7   1  245.38   12.30
   5   7  -1  275.27   15.70
  -5   7   1  265.57   14.60
  -4  -7   1  497.55   22.60
   4  -7  -1  454.15   24.40
   4  -7  -1  496.05   22.60
   4  -7  -1  451.85   22.00
   4   7  -1  441.46   21.00
  -4   7   1  432.76   19.70
  -4   7   1  448.06   22.00
   4   7  -1  477.45   23.10
   4   7  -1  487.95   24.80
  -4   7   1  479.35   22.20
   4   7  -1  422.76   23.40
   3  -7  -1  164.68   10.30
  -3  -7   1  175.68   10.80
   3   7  -1  188.68   12.60
  -3   7   1  152.38    9.90
  -3   7   1  177.48   12.60
  -3   7   1  136.99   16.30
   3   7  -1  159.68    9.70
   3   7  -1  169.38   12.00
   2  -7  -1  332.07   15.60
  -2  -7   1  312.47   15.70
   2  -7  -1  298.47   15.60
  -2   7   1  324.77   15.70
  -2   7   1  314.97   18.20
   2   7  -1  315.47   17.30
  -2   7   1  328.57   16.10
   2   7  -1  306.27   16.60
   2   7  -1  325.07   16.90
  -1  -7   1   40.40    4.90
   1  -7  -1   41.00    4.60
  -1  -7   1   33.30    3.40
   1  -7  -1   42.00    4.90
  -1   7   1   43.90    4.90
   1   7  -1   47.50    6.70
   1   7  -1   42.70    5.60
  -1   7   1   36.60    4.90
  -1   7   1   47.80    6.90
   1   7  -1   40.60    5.70
   0  -7   1   56.19    5.60
   0  -7  -1   51.19    5.50
   0  -7  -1   58.59    4.60
   0  -7   1   55.69    4.50
   0   7   1   59.69    6.40
   0   7  -1   54.59    6.30
   0   7   1   46.90    6.40
   0   7  -1   61.09    7.50
   0   7  -1   56.79    5.80
   0   7   1   75.59    6.20
   1  -7   1  597.74   25.60
   1  -7   1  594.04   26.20
  -1  -7  -1  575.44   24.20
  -1  -7  -1  613.44   26.50
  -1   7  -1  596.84   26.90
  -1   7  -1  561.84   27.90
   1   7   1  615.14   27.30
   1   7   1  622.44   27.70
   1   7   1  628.64   27.50
  -1   7  -1  607.64   26.70
   2  -7   1  982.00   41.30
   2  -7   1  981.10   40.70
  -2   7  -1  989.60   41.10
   2   7   1  945.91   41.80
   2   7   1  952.50   46.80
  -2   7  -1  960.50   42.70
  -2   7  -1  991.90   41.20
   2   7   1  975.30   42.50
   3  -7   1 1252.67   50.79
   3  -7   1 1209.78   50.39
  -3  -7  -1 1282.17   50.79
   3   7   1 1252.07   51.69
   3   7   1 1237.98   51.89
  -3   7  -1 1188.48   50.59
   3   7   1 1249.68   52.89
  -3   7  -1 1199.78   50.59
   3   7   1 1122.89   49.00
   4  -7   1  223.68   14.70
  -4  -7  -1  224.68   13.20
   4  -7   1  214.48   12.10
   4  -7   1  206.68   12.80
  -4   7  -1  223.38   12.60
   4   7   1  223.68   14.90
   4   7   1  233.18   14.80
  -4   7  -1  208.38   13.10
   4   7   1  226.38   13.80
   5  -7   1 1333.57   59.99
   5  -7   1 1475.15   60.19
   5  -7   1 1433.66   59.59
  -5  -7  -1 1420.86   58.29
   5  -7   1 1499.45   61.19
   5  -7   1 1498.95   59.59
   5  -7   1 1530.65   58.29
   5   7   1 1545.45   63.79
  -5   7  -1 1387.86   59.69
   5   7   1 1362.06   60.39
  -5   7  -1 1482.65   60.79
   5   7   1 1472.95   61.29
   6  -7   1  152.58   14.00
   6  -7   1  166.38    9.10
   6  -7   1  190.58   12.80
   6  -7   1  173.98   12.90
  -6  -7  -1  158.28    9.70
   6  -7   1  173.98   10.90
   6  -7   1  182.78    9.50
   6  -7   1  212.88   11.80
   6  -7   1  167.68    9.80
   6  -7   1  177.18    9.00
   6  -7   1  165.68   10.40
   6   7   1  192.98   11.70
   6   7   1  179.08   12.10
  -6   7  -1  187.18   12.30
  -6   7  -1  150.18   13.40
   6   7   1  161.18   10.30
   6   7   1  154.68   14.70
   6   7   1  188.58   13.10
   6   7   1  151.98   11.50
   6   7   1  168.88   11.10
   7  -7   1  991.30   44.20
   7  -7   1 1022.00   47.70
   7  -7   1 1076.09   45.60
   7  -7   1 1077.09   44.50
   7  -7   1 1130.29   44.00
   7  -7   1 1093.39   43.40
   7  -7   1 1094.19   45.80
   7  -7   1 1075.89   43.70
  -7  -7  -1  953.70   43.80
   7   7   1 1044.60   45.90
   7   7   1 1139.09   47.40
  -7   7  -1  979.30   44.70
   7   7   1 1066.29   44.70
   7   7   1 1138.29   46.40
   7   7   1 1062.99   46.60
   7   7   1 1069.49   45.70
  -7   7  -1 1115.59   47.50
   8  -7   1    4.80    3.80
   8  -7   1    3.40    2.60
   8  -7   1    3.00    3.80
   8  -7   1    6.00    2.50
   8  -7   1    7.60    2.50
   8  -7   1    7.30    3.50
  -8  -7  -1    7.50    4.20
   8  -7   1    4.90    3.40
   8  -7   1   10.10    5.50
  -8   7  -1    6.90    5.00
  -8   7  -1    4.70    5.20
   8   7   1    8.60    5.60
   8   7   1    7.30    5.00
   8   7   1    9.30    4.50
   8   7   1    8.40    3.90
   8   7   1   15.40    4.80
   8   7   1    3.10    4.50
   9  -7   1  177.18   11.80
   9  -7   1  189.28   10.40
   9  -7   1  179.88   11.20
   9  -7   1  192.38   10.00
  -9  -7  -1  193.78   18.10
   9  -7   1  190.78   16.00
  -9  -7  -1  175.78   10.80
   9  -7   1  166.98   11.40
   9  -7   1  202.48   10.60
   9  -7   1  190.58   12.30
   9   7   1  174.08   11.40
   9   7   1  175.38   12.60
   9   7   1  182.08   13.90
   9   7   1  181.68   12.80
  -9   7  -1  185.98   15.00
   9   7   1  184.38   12.50
  10  -7   1   -3.50    7.60
 -10  -7  -1    8.90    9.50
 -10  -7  -1    7.40    5.40
  10  -7   1    5.80    6.00
  10  -7   1   -0.70    4.80
  10  -7   1    4.40    4.80
  10  -7   1    3.70    2.40
  10   7   1    8.70    8.80
  10   7   1   11.60    7.70
 -10   7  -1    5.00    7.20
  10   7   1    2.30    4.20
  10   7   1    7.80    5.70
  10   7   1    0.90    5.30
  11  -7   1  684.13   39.50
 -11  -7  -1  754.62   42.50
 -11  -7  -1  779.62   32.80
  11  -7   1  810.02   32.20
  11  -7   1  775.22   34.00
  11  -7   1  760.42   33.30
  11  -7   1  768.32   32.40
  11   7   1  735.53   34.70
  11   7   1  782.82   33.50
  11   7   1  735.23   34.70
 -11   7  -1  758.92   38.90
  11   7   1  754.12   33.40
  12  -7   1   58.59    6.20
 -12  -7  -1   52.19    6.10
  12  -7   1   57.89    5.80
  12  -7   1   60.09    5.00
  12  -7   1   60.29    5.10
  12   7   1   65.29    6.30
  12   7   1   68.49    7.30
  12   7   1   43.70    6.00
  13  -7   1  320.97   14.70
  13  -7   1  270.77   15.20
  13  -7   1  313.87   13.90
  13  -7   1  276.87   13.40
  13   7   1  312.47   15.40
  13   7   1  298.97   15.40
  13   7   1  317.27   14.60
  13  -8  -1    7.40    2.30
 -13  -8   1   -0.50    2.70
  13  -8  -1    7.10    1.90
  13   8  -1    5.00    2.80
  13   8  -1   -0.40    3.90
  12  -8  -1  280.37   13.00
  12  -8  -1  264.67   13.90
 -12  -8   1  242.78   13.20
  12  -8  -1  253.57   12.50
  12  -8  -1  288.27   14.20
  12   8  -1  283.07   15.10
  12   8  -1  271.87   13.60
  12   8  -1  294.17   16.40
  11  -8  -1   16.90    3.30
  11  -8  -1    8.00    3.00
  11  -8  -1    7.80    2.40
 -11  -8   1    8.50    3.20
  11  -8  -1    9.60    3.80
  11   8  -1   16.80    3.80
  11   8  -1    5.50    4.10
  11   8  -1   13.90    4.50
  10  -8  -1   -1.70    3.20
 -10  -8   1    0.00   10.00
 -10  -8   1    1.30    3.20
  10  -8  -1    5.00    2.20
  10  -8  -1    7.90    4.70
  10  -8  -1   -1.30    2.60
  10  -8  -1    3.70    2.40
  10  -8  -1    0.50    8.30
  10   8  -1   -1.80    3.00
 -10   8   1    6.10    3.20
  10   8  -1    5.10    4.60
  10   8  -1   -1.70    3.40
 -10   8   1    9.40    7.20
   9  -8  -1  245.18   13.70
   9  -8  -1  250.07   14.90
   9  -8  -1  231.28   14.70
   9  -8  -1  249.18   12.60
  -9  -8   1  241.08   20.70
   9  -8  -1  241.78   18.50
  -9  -8   1  239.48   13.40
   9  -8  -1  258.97   12.30
   9   8  -1  233.28   15.30
   9   8  -1  264.97   15.60
  -9   8   1  264.47   18.10
  -9   8   1  230.78   12.20
   9   8  -1  241.88   13.50
   8  -8  -1   37.90    4.20
  -8  -8   1   41.50    5.40
   8  -8  -1   40.70    4.60
   8  -8  -1   39.80    5.10
  -8  -8   1   30.70    8.10
   8  -8  -1   49.30    6.70
   8  -8  -1   37.50    6.00
   8  -8  -1   44.80    8.50
   8   8  -1   41.90    5.30
   8   8  -1   42.20    7.20
   8   8  -1   42.90    7.20
  -8   8   1   42.60    4.80
  -8   8   1   50.99    8.30
   8   8  -1   27.20    7.90
  -7  -8   1  292.27   17.70
   7  -8  -1  271.27   17.40
   7  -8  -1  278.77   15.60
   7  -8  -1  256.57   12.40
   7  -8  -1  262.17   12.70
   7  -8  -1  252.27   13.50
   7  -8  -1  257.97   14.90
  -7   8   1  250.97   16.40
   7   8  -1  269.97   15.70
   7   8  -1  252.37   13.60
   7   8  -1  241.38   15.50
  -7   8   1  244.58   12.50
   7   8  -1  245.08   17.50
   7   8  -1  224.78   14.90
   6  -8  -1    5.00    4.30
   6  -8  -1    3.50    4.10
  -6  -8   1    2.40    2.90
   6  -8  -1    2.10    2.20
   6  -8  -1    4.40    3.60
   6  -8  -1    0.00    2.30
   6  -8  -1    4.90    2.80
   6   8  -1    0.90    4.40
   6   8  -1   -3.10    4.10
   6   8  -1   -2.40    3.50
   6   8  -1   -1.30    6.10
  -6   8   1    3.40    4.00
  -6   8   1    1.80    2.70
   5  -8  -1  559.44   24.30
  -5  -8   1  521.65   23.90
   5  -8  -1  544.95   25.50
   5  -8  -1  575.84   23.50
   5  -8  -1  569.64   27.10
   5   8  -1  548.25   24.10
  -5   8   1  515.45   27.40
   5   8  -1  603.24   30.80
   5   8  -1  531.45   25.80
   5   8  -1  547.05   27.80
  -5   8   1  573.24   26.70
   4  -8  -1   14.60    6.10
  -4  -8   1   58.89    7.80
   4  -8  -1   37.40    5.40
   4  -8  -1   41.90    4.80
   4   8  -1   31.50    5.50
  -4   8   1   34.30    4.00
   4   8  -1   40.20    4.70
   4   8  -1   41.60    8.80
   4   8  -1   44.30    7.50
  -4   8   1   48.40    6.10
   4   8  -1   41.80    9.20
   4   8  -1   38.10    6.00
  -4   8   1   44.50    7.20
  -3  -8   1  130.99    7.90
  -3  -8   1  135.09   10.70
   3  -8  -1  143.19   10.60
   3  -8  -1  135.79    9.50
  -3   8   1  122.89   11.20
   3   8  -1  139.49   12.20
  -3   8   1  143.89    9.40
   3   8  -1  114.39    9.20
   3   8  -1  127.39   11.10
   3   8  -1  164.28   12.80
   2  -8  -1   48.90    5.80
  -2  -8   1   43.30    5.80
   2  -8  -1   52.99    6.30
   2   8  -1   64.49    8.00
   2   8  -1   47.20    7.70
  -2   8   1   29.30    8.30
   2   8  -1   54.29    7.70
  -2   8   1   50.49    6.90
  -2   8   1   58.59    5.90
   1  -8  -1 1997.80   80.39
   1  -8  -1 2000.10   81.59
  -1  -8   1 1966.70   81.49
   1   8  -1 2134.69   83.09
  -1   8   1 1964.20   82.99
  -1   8   1 2018.40   82.19
   1   8  -1 2074.49   83.09
   1   8  -1 1953.10   82.59
  -1   8   1 2076.79   81.79
   0  -8  -1  481.85   22.00
   0  -8   1  465.15   20.20
   0  -8  -1  459.05   20.10
   0  -8   1  466.55   21.90
   0   8  -1  448.26   22.70
   0   8   1  428.46   22.60
   0   8  -1  471.65   23.60
   0   8  -1  486.85   22.60
   0   8   1  484.95   22.40
   0   8   1  461.75   23.50
  -1  -8  -1  376.56   17.50
   1  -8   1  428.46   20.30
   1  -8   1  435.36   19.30
  -1  -8  -1  405.56   20.30
   1   8   1  446.36   21.50
   1   8   1  439.76   21.70
  -1   8  -1  441.66   23.00
   1   8   1  438.56   21.80
  -1   8  -1  432.46   20.50
  -1   8  -1  434.36   21.20
   2  -8   1  334.07   16.20
   2  -8   1  345.17   17.00
  -2  -8  -1  332.97   17.20
   2   8   1  333.97   24.50
   2   8   1  314.47   18.20
  -2   8  -1  360.96   18.20
  -2   8  -1  313.27   19.80
   2   8   1  331.47   18.50
  -2   8  -1  315.47   16.70
  -3  -8  -1  426.76   19.30
   3  -8   1  461.75   21.20
   3  -8   1  453.75   22.50
  -3  -8  -1  455.85   21.80
   3   8   1  400.46   22.90
  -3   8  -1  448.46   21.30
   3   8   1  428.56   22.20
   3   8   1  444.76   23.80
  -3   8  -1  428.06   21.80
   4  -8   1  487.35   23.40
   4  -8   1  526.75   24.60
  -4  -8  -1  552.14   25.50
   4  -8   1  503.25   22.40
   4   8   1  532.85   25.90
   4   8   1  501.45   27.30
  -4   8  -1  543.05   24.70
   4   8   1  522.45   27.50
   4   8   1  464.75   23.90
   5  -8   1  162.88    8.90
   5  -8   1  183.58   11.10
  -5  -8  -1  179.48    9.90
   5  -8   1  174.28   10.60
   5  -8   1  183.98    9.80
   5  -8   1  177.98   12.30
  -5   8  -1  163.38    9.30
  -5   8  -1  149.99   14.60
   5   8   1  194.88   13.60
  -5   8  -1  191.58   12.20
   5   8   1  154.58   11.70
   5   8   1  172.08   15.30
   5   8   1  172.68   13.30
   6  -8   1  137.89   10.60
  -6  -8  -1  143.69    8.90
   6  -8   1  131.79    9.60
   6  -8   1  139.19    8.90
   6  -8   1  151.38    8.30
   6  -8   1  160.18   12.20
   6  -8   1  160.18    8.30
   6  -8   1  151.38   10.50
   6   8   1  157.38   11.00
   6   8   1  152.68    9.70
   6   8   1  165.68   13.40
   6   8   1  153.48   11.30
   6   8   1  126.79   11.20
   6   8   1  145.49   20.40
  -6   8  -1  144.89    8.40
  -6   8  -1  164.48   11.80
   7  -8   1   38.70    5.10
   7  -8   1   43.90    4.30
   7  -8   1   34.50    5.30
   7  -8   1   51.49    6.50
   7  -8   1   54.09    8.50
   7  -8   1   40.80    4.50
  -7   8  -1   37.90    4.70
   7   8   1   46.10    5.90
   7   8   1   35.00    6.20
  -7   8  -1   46.00    7.50
   7   8   1   43.50    6.30
   7   8   1   37.90    7.90
   7   8   1   36.10    7.00
   7   8   1   37.50    6.70
   8  -8   1  536.95   24.50
  -8  -8  -1  512.85   24.10
   8  -8   1  516.55   26.00
   8  -8   1  582.14   23.50
   8  -8   1  558.14   28.90
   8  -8   1  556.44   23.60
   8  -8   1  518.75   24.50
   8  -8   1  549.05   26.10
   8   8   1  536.35   24.70
  -8   8  -1  581.04   28.70
   8   8   1  522.15   26.10
   8   8   1  587.64   28.50
   8   8   1  527.25   26.80
   8   8   1  527.95   25.60
   8   8   1  550.04   26.90
  -8   8  -1  442.16   24.10
  -9  -8  -1    8.20    3.80
   9  -8   1   11.60    7.00
   9  -8   1   10.00    4.30
   9  -8   1    9.90    3.80
   9  -8   1   14.00    3.00
   9  -8   1   12.90    2.90
  -9  -8  -1   17.00    8.40
   9  -8   1   12.50    3.50
   9   8   1   12.40    4.30
  -9   8  -1   16.00    7.50
   9   8   1   10.00    3.80
   9   8   1    2.50    5.00
   9   8   1   17.10    5.30
   9   8   1   12.00    4.70
  -9   8  -1    4.50    3.60
  10  -8   1  771.42   32.40
  10  -8   1  734.53   38.00
  10  -8   1  755.32   33.30
 -10  -8  -1  730.03   40.80
 -10  -8  -1  721.03   31.70
  10  -8   1  749.42   30.90
  10  -8   1  707.23   33.30
  10  -8   1  738.13   31.20
  10   8   1  735.43   34.30
  10   8   1  749.73   32.20
  10   8   1  748.53   34.00
 -10   8  -1  748.63   37.50
  10   8   1  616.14   32.80
  11  -8   1   15.20    3.90
  11  -8   1   16.10    3.20
  11  -8   1   17.30    3.90
 -11  -8  -1   15.80    3.90
  11  -8   1    7.40    2.30
  11   8   1   19.30    4.70
  11   8   1   12.80    3.80
  11   8   1   10.00    4.50
  12  -8   1  657.03   30.30
  12  -8   1  712.63   28.90
 -12  -8  -1  682.33   28.80
  12  -8   1  640.44   29.70
  12  -8   1  655.93   28.20
  12   8   1  709.53   29.30
  12   8   1  695.83   31.00
  13  -8   1   32.60    6.40
  13  -8   1   34.80    4.00
  13  -8   1   40.30    3.50
  13   8   1   40.20    5.00
  13   8   1   32.70    4.50
 -13  -9   1  272.47   13.70
  13  -9  -1  271.87   12.10
  13  -9  -1  292.27   13.10
  13   9  -1  290.27   13.80
  13   9  -1  252.37   13.10
  12  -9  -1    8.10    2.70
  12  -9  -1   10.00    2.10
  12  -9  -1    9.60    3.20
 -12  -9   1    5.10    2.70
  12   9  -1    8.70    3.70
  12   9  -1    5.80    3.20
  11  -9  -1   77.49    5.50
 -11  -9   1   83.99    6.60
  11  -9  -1   74.29    7.50
  11  -9  -1   77.59    6.50
  11   9  -1   71.29    7.80
  11   9  -1   78.69    8.40
  11   9  -1   67.29    6.10
  10  -9  -1  488.85   21.00
  10  -9  -1  498.45   29.80
  10  -9  -1  456.35   20.60
 -10  -9   1  472.05   21.90
 -10  -9   1  439.16   32.10
  10  -9  -1  475.55   23.60
  10  -9  -1  473.85   22.10
  10  -9  -1  440.46   22.90
  10   9  -1  480.85   24.00
  10   9  -1  486.35   21.70
  10   9  -1  472.95   24.20
 -10   9   1  475.85   28.00
 -10   9   1  487.25   21.20
   9  -9  -1  112.19   12.80
   9  -9  -1  111.19   14.00
   9  -9  -1  127.99    9.70
  -9  -9   1   96.79   14.40
   9  -9  -1  117.89    9.90
   9  -9  -1  100.49    9.30
   9   9  -1  106.29   12.10
   9   9  -1   82.99   11.00
  -9   9   1  119.49   13.30
   8  -9  -1  704.03   33.30
  -8  -9   1  711.43   44.90
   8  -9  -1  722.93   31.50
   8  -9  -1  714.13   30.20
   8  -9  -1  705.33   33.20
  -8  -9   1  716.43   31.30
   8  -9  -1  710.43   30.10
   8   9  -1  674.13   31.00
   8   9  -1  711.93   36.40
   8   9  -1  749.23   34.10
   8   9  -1  721.13   33.50
  -8   9   1  724.73   30.40
  -8   9   1  752.52   38.70
   7  -9  -1   64.99    8.00
  -7  -9   1   55.79    6.10
   7  -9  -1   53.09    5.80
   7  -9  -1   64.99    8.00
   7  -9  -1   71.39    9.70
   7  -9  -1   47.90    4.80
   7  -9  -1   55.69    4.80
   7   9  -1   60.29    7.50
   7   9  -1   49.50    7.40
   7   9  -1   45.50    5.70
   7   9  -1   41.20   10.70
   7   9  -1   55.49    9.80
  -7   9   1   51.69    5.60
  -7   9   1   63.69    9.00
   6  -9  -1  699.73   29.20
   6  -9  -1  731.73   33.90
   6  -9  -1  680.83   29.00
   6  -9  -1  660.13   30.50
   6  -9  -1  709.33   32.10
  -6   9   1  682.03   29.40
   6   9  -1  705.43   38.90
   6   9  -1  725.23   37.40
   6   9  -1  681.83   30.00
   6   9  -1  693.63   35.30
  -6   9   1  725.63   33.70
   5  -9  -1  348.97   19.00
   5  -9  -1  325.57   15.90
  -5  -9   1  351.26   15.90
   5  -9  -1  336.37   17.40
   5  -9  -1  306.47   14.70
   5   9  -1  316.97   22.50
   5   9  -1  328.17   20.50
   5   9  -1  311.97   15.90
  -5   9   1  343.77   18.70
  -5   9   1  325.97   15.20
  -4  -9   1  600.34   26.30
   4  -9  -1  629.74   28.90
   4  -9  -1  529.85   26.60
   4  -9  -1  622.74   26.40
  -4   9   1  623.44   29.00
   4   9  -1  626.84   32.90
   4   9  -1  638.64   30.90
   4   9  -1  623.94   26.50
  -4   9   1  615.54   25.90
   3  -9  -1  695.23   30.50
   3  -9  -1  683.53   31.70
  -3  -9   1  705.13   30.10
  -3  -9   1  720.13   35.40
   3   9  -1  722.13   41.30
   3   9  -1  684.23   31.50
  -3   9   1  778.52   32.80
  -3   9   1  713.73   34.20
   3   9  -1  745.93   30.80
  -3   9   1  706.03   32.40
   3   9  -1  721.13   35.60
   3   9  -1  696.13   34.20
  -2  -9   1   52.69    7.50
   2  -9  -1   51.89    7.20
   2  -9  -1   53.39    6.30
   2   9  -1   51.39    8.00
  -2   9   1   49.60    6.30
   2   9  -1   76.39    9.50
  -2   9   1   56.99    5.20
   2   9  -1   57.89    6.80
  -2   9   1   33.20   13.00
  -2   9   1   57.29    8.70
   2   9  -1   30.60    8.40
   1  -9  -1   84.09    6.30
   1  -9  -1   75.89    9.10
  -1  -9   1   68.09    5.80
   1   9  -1   88.59    9.20
  -1   9   1   81.79    6.00
  -1   9   1   77.99    7.70
  -1   9   1   86.49   11.40
  -1   9   1   95.19   10.80
   1   9  -1   74.09    6.10
   1   9  -1   93.49   10.60
   0  -9   1 1114.39   46.20
   0  -9  -1 1163.68   48.90
   0  -9   1 1085.09   46.10
   0  -9  -1 1114.49   46.10
   0  -9  -1 1136.09   46.10
   0  -9   1 1175.88   48.80
   0   9  -1 1099.19   46.10
   0   9  -1 1136.69   50.59
   0   9  -1 1232.38   49.60
   0   9   1 1117.39   46.10
   0   9   1 1138.89   50.09
   0   9  -1 1143.49   50.29
   0   9   1 1204.18   49.30
   0   9   1 1145.59   50.39
   1  -9   1  307.97   17.50
  -1  -9  -1  346.27   18.10
   1  -9   1  340.37   15.90
  -1  -9  -1  330.27   14.90
  -1   9  -1  325.77   17.30
   1   9   1  296.17   19.10
  -1   9  -1  314.57   19.40
   1   9   1  306.27   18.60
   1   9   1  342.97   18.40
  -1   9  -1  312.27   14.80
  -1   9  -1  309.07   21.50
   1   9   1  323.07   15.00
   2  -9   1 1508.25   60.39
   2  -9   1 1484.95   61.69
  -2  -9  -1 1501.05   61.99
   2   9   1 1512.85   63.69
  -2   9  -1 1402.56   58.79
   2   9   1 1390.86   63.19
  -2   9  -1 1490.05   61.69
   2   9   1 1527.35   59.59
   2   9   1 1500.85   62.99
  -2   9  -1 1421.46   62.79
  -3  -9  -1  346.67   16.00
  -3  -9  -1  355.96   20.60
   3  -9   1  352.66   17.80
   3   9   1  341.87   21.10
   3   9   1  374.56   20.40
   3   9   1  299.47   17.10
  -3   9  -1  373.26   18.60
   3   9   1  307.87   23.70
  -3   9  -1  337.37   20.90
   4  -9   1   71.79    7.30
   4  -9   1   74.29    8.20
  -4  -9  -1   76.19    6.10
   4  -9   1   74.59    5.80
   4   9   1   67.59    9.30
   4   9   1   81.09   11.00
  -4   9  -1   76.79    5.80
   4   9   1   54.79    7.30
  -4   9  -1   76.79    8.00
   4   9   1   73.89    7.10
   5  -9   1  679.93   29.90
   5  -9   1  663.33   28.10
   5  -9   1  722.23   31.50
  -5  -9  -1  688.03   28.30
   5  -9   1  631.54   28.90
   5   9   1  705.33   33.20
   5   9   1  621.64   29.80
   5   9   1  551.24   40.10
   5   9   1  632.54   28.40
  -5   9  -1  660.03   27.70
  -5   9  -1  681.83   31.30
   5   9   1  606.64   28.50
   5   9   1  621.44   29.60
   6  -9   1  513.55   33.60
   6  -9   1  588.04   26.80
   6  -9   1  620.74   25.30
   6  -9   1  583.24   25.00
   6  -9   1  575.34   27.80
   6  -9   1  623.64   29.80
  -6   9  -1  652.43   29.90
   6   9   1  612.14   28.10
   6   9   1  555.24   33.90
   6   9   1  637.54   31.20
   6   9   1  605.94   26.50
   6   9   1  532.95   27.30
   6   9   1  602.04   28.80
  -6   9  -1  574.04   25.40
   7  -9   1  603.74   29.30
   7  -9   1  555.04   25.00
   7  -9   1  570.14   24.00
   7  -9   1  561.54   23.90
  -7  -9  -1  557.04   24.90
   7  -9   1  564.84   27.00
   7  -9   1  569.54   27.00
   7   9   1  551.74   27.60
   7   9   1  459.15   27.60
   7   9   1  567.04   30.00
   7   9   1  545.15   25.00
   7   9   1  561.44   27.10
   7   9   1  563.44   26.70
  -7   9  -1  573.14   28.80
  -7   9  -1  518.35   24.70
   8  -9   1  191.58   22.20
   8  -9   1  163.58   10.40
   8  -9   1  171.98    9.40
  -8  -9  -1  176.08   10.50
   8  -9   1  181.08    9.50
   8  -9   1  161.08   12.20
   8  -9   1  158.18   11.00
   8  -9   1  180.88   12.20
  -8   9  -1  159.98   16.60
   8   9   1  157.88   11.80
   8   9   1  167.08   10.70
   8   9   1  170.08   12.90
  -8   9  -1  174.58    9.80
   8   9   1  166.18   15.20
   9  -9   1  114.89   14.10
   9  -9   1  119.49   13.60
  -9  -9  -1   97.29   13.90
   9  -9   1  164.08   11.10
   9  -9   1  145.49   13.50
  -9   9  -1  141.99   14.20
   9   9   1  135.99   12.70
   9   9   1  130.89   11.80
 -10  -9  -1    2.40   13.60
  10  -9   1    4.00    2.20
 -10  -9  -1    2.90    3.20
  10  -9   1    0.00    3.50
  10  -9   1   10.20    9.80
  10  -9   1    4.50    2.30
  10  -9   1    1.40    4.10
  10  -9   1    3.70    2.30
  10   9   1   -1.00    3.10
  10   9   1   11.10    4.20
  10   9   1    0.00    3.70
 -10   9  -1    2.00    8.10
  11  -9   1  243.68   13.60
 -11  -9  -1  233.08   13.40
  11  -9   1  233.38   11.20
  11  -9   1  229.18   12.10
  11   9   1  213.18   11.90
  11   9   1  220.78   13.30
  11   9   1  196.28   13.70
  12  -9   1  158.38    9.80
  12  -9   1  170.88    8.60
  12  -9   1  172.38    9.50
 -12  -9  -1  172.58    9.30
  12   9   1  161.78    9.20
  12   9   1  164.38   10.70
  12   9   1  172.98   10.40
  13  -9   1  197.88    9.60
  13  -9   1  184.88    8.80
  13   9   1  176.48   10.00
  13   9   1  190.38   10.10
  12 -10  -1    6.30    3.00
 -12 -10   1    6.90    2.40
  12 -10  -1    3.90    2.20
  12  10  -1   -1.00    3.00
  12  10  -1    7.20    2.90
 -11 -10   1  209.38   11.20
  11 -10  -1  210.48   10.20
  11 -10  -1  210.88   12.30
  11 -10  -1  228.88   11.60
  11  10  -1  200.68   12.90
  11  10  -1  183.38   13.10
  10 -10  -1   -0.10    3.20
  10 -10  -1    8.60    4.50
 -10 -10   1    1.20    2.90
  10 -10  -1    1.50    2.70
  10 -10  -1    5.30    2.20
 -10  10   1   -3.00    3.00
  10  10  -1    2.00    3.10
  10  10  -1    5.90    4.40
  10  10  -1    1.40    3.10
  -9 -10   1  294.67   24.60
   9 -10  -1  317.87   14.60
   9 -10  -1  310.77   17.70
   9 -10  -1  326.77   15.90
  -9 -10   1  317.67   16.00
   9 -10  -1  307.77   17.70
   9 -10  -1  304.57   21.60
   9  10  -1  314.77   18.30
   9  10  -1  319.17   15.50
  -9  10   1  309.37   15.00
  -9  10   1  308.47   21.10
   9  10  -1  303.37   17.50
  -8 -10   1   24.50    8.90
  -8 -10   1   28.00    4.80
   8 -10  -1   24.50    5.80
   8 -10  -1   26.80    4.60
   8 -10  -1   29.20    8.20
   8 -10  -1   28.80    3.50
   8 -10  -1   29.60    5.70
   8  10  -1   21.30    9.40
   8  10  -1   23.90    4.50
  -8  10   1   29.60    4.10
   8  10  -1   23.00    5.60
  -8  10   1   21.90    6.60
   8  10  -1   31.10    6.30
   7 -10  -1  653.63   28.60
  -7 -10   1  666.73   34.90
   7 -10  -1  633.54   30.60
   7 -10  -1  669.43   30.80
  -7 -10   1  619.54   28.40
   7 -10  -1  625.84   27.10
   7 -10  -1  619.54   32.60
   7  10  -1  614.84   28.10
   7  10  -1  653.43   31.50
   7  10  -1  671.73   39.20
  -7  10   1  639.94   27.90
   7  10  -1  654.33   30.60
  -7  10   1  702.53   33.20
   7  10  -1  661.73   35.00
   6 -10  -1    1.50    4.50
   6 -10  -1    4.60    3.00
   6 -10  -1    9.90    5.50
   6 -10  -1    6.80    2.70
  -6 -10   1    2.90    3.00
   6 -10  -1    8.30    3.70
   6 -10  -1    1.00    4.10
  -6  10   1    6.00    3.00
  -6  10   1    6.30    4.50
   6  10  -1    1.90    4.60
   6  10  -1   -2.60    9.00
   6  10  -1    0.20    7.80
   6  10  -1   11.80    5.50
   5 -10  -1  952.10   43.80
  -5 -10   1 1026.50   42.40
   5 -10  -1 1040.00   42.30
   5 -10  -1 1050.59   45.60
   5 -10  -1  961.70   42.70
  -5  10   1  984.70   41.90
   5  10  -1 1006.50   42.30
  -5  10   1 1082.69   46.10
   5  10  -1 1086.29   48.20
   5  10  -1  991.40   50.59
  -4 -10   1   83.19    6.70
   4 -10  -1   79.79    8.10
   4 -10  -1   91.89    6.50
   4 -10  -1   78.29    7.50
   4  10  -1  119.59   14.50
  -4  10   1   89.19    6.50
   4  10  -1   84.89    7.30
  -4  10   1   84.29    8.90
   4  10  -1  103.69   12.30
   3 -10  -1 1170.98   49.40
  -3 -10   1 1284.77   49.90
   3 -10  -1 1175.48   50.09
   3 -10  -1 1288.07   51.89
  -3  10   1 1214.78   49.50
   3  10  -1 1278.07   49.99
   3  10  -1 1233.48   54.89
   3  10  -1 1083.89   60.09
  -3  10   1 1253.67   52.99
   3  10  -1 1181.58   51.39
  -2 -10   1  208.98   11.20
  -2 -10   1  230.68   17.20
   2 -10  -1  230.38   12.80
   2 -10  -1  191.48   11.20
   2  10  -1  263.97   16.90
   2  10  -1  210.48   13.20
   2  10  -1  201.08   15.90
   2  10  -1  198.78   20.70
  -2  10   1  213.98   13.60
   2  10  -1  233.98   11.60
  -2  10   1  266.97   27.10
  -2  10   1  215.48   11.20
   1 -10  -1  829.42   40.70
  -1 -10   1  852.11   39.90
   1 -10  -1  863.51   35.90
   1 -10  -1  875.11   36.80
  -1 -10   1  842.12   36.00
   1  10  -1  860.21   36.10
  -1  10   1  902.41   39.30
  -1  10   1  882.11   36.00
  -1  10   1  852.51   42.30
   1  10  -1  833.72   42.20
   1  10  -1  863.51   41.40
  -1  10   1  864.41   41.80
   1  10  -1  978.50   41.10
   0 -10  -1  169.48    9.20
   0 -10   1  160.88   14.40
   0 -10  -1  174.48   14.80
   0 -10  -1  153.98    9.40
   0 -10   1  162.48    9.60
   0 -10   1  161.78    9.20
   0  10  -1  209.28   17.50
   0  10   1  169.28    9.30
   0  10   1  182.98   12.50
   0  10   1  158.78   15.90
   0  10  -1  173.48    9.50
   0  10   1  145.69   16.90
   0  10  -1  169.08   12.30
   0  10  -1  169.38   17.00
   1 -10   1  635.14   28.00
  -1 -10  -1  660.63   27.80
   1 -10   1  689.93   32.00
   1 -10   1  639.44   28.50
  -1 -10  -1  624.64   31.90
   1  10   1  630.14   27.80
  -1  10  -1  654.23   35.40
   1  10   1  653.03   33.00
   1  10   1  623.04   34.10
  -1  10  -1  663.23   34.00
  -1  10  -1  659.23   27.70
  -1  10  -1  670.23   31.00
   1  10   1  697.73   32.20
  -2 -10  -1  561.94   24.90
   2 -10   1  590.74   26.40
   2 -10   1  547.65   24.70
  -2  10  -1  586.94   27.90
   2  10   1  574.24   26.50
   2  10   1  611.24   30.20
  -2  10  -1  586.14   25.00
   2  10   1  583.84   30.00
   2  10   1  576.74   25.10
   3 -10   1    2.40    3.80
   3 -10   1    5.60    3.70
   3 -10   1   11.80    4.70
  -3 -10  -1    6.80    3.10
   3  10   1   -4.00    5.80
  -3  10  -1    6.50    3.70
   3  10   1   13.60    6.40
   3  10   1   10.30    6.80
   3  10   1    7.00    3.10
  -3  10  -1    3.70    2.70
   4 -10   1   36.50    4.30
   4 -10   1   36.40    5.30
  -4 -10  -1   46.60    5.20
   4 -10   1   49.10    6.20
  -4  10  -1   37.50    4.50
  -4  10  -1   30.70    5.70
   4  10   1   34.00    8.70
   4  10   1   32.70    9.40
   4  10   1   41.50    5.30
   5 -10   1    1.30    3.40
   5 -10   1    2.90    4.70
   5 -10   1    2.00    2.90
  -5 -10  -1    1.70    2.90
   5 -10   1    5.80    3.00
   5 -10   1    5.90    3.60
   5  10   1    5.50    7.90
   5  10   1   -1.20    7.00
  -5  10  -1    2.60    3.80
   5  10   1    2.50    3.90
  -5  10  -1    3.60    2.80
   6 -10   1  151.78    8.60
   6 -10   1  145.89   11.70
  -6 -10  -1  171.68   10.10
   6 -10   1  179.28    9.90
   6 -10   1  155.68   11.50
   6 -10   1  163.28   13.70
   6  10   1  168.28   12.90
   6  10   1  156.88   10.50
  -6  10  -1  181.08   13.60
   6  10   1  168.28   19.10
   6  10   1  164.08   11.70
   6  10   1  173.38   16.60
  -6  10  -1  175.48    9.70
   7 -10   1    2.90    3.70
   7 -10   1    5.00    2.30
  -7 -10  -1    2.70    3.10
   7 -10   1   -1.60    2.40
   7 -10   1    1.20    6.00
   7 -10   1   -4.30    3.90
   7 -10   1    4.30    4.00
   7  10   1    9.90    4.60
   7  10   1   27.90    8.70
  -7  10  -1    1.20    4.70
   7  10   1    2.30    5.10
   7  10   1    0.80    3.70
  -7  10  -1    4.10    3.00
   8 -10   1  263.07   15.60
   8 -10   1  261.87   13.60
  -8 -10  -1  259.37   13.80
   8 -10   1  255.77   12.40
   8 -10   1  284.57   19.00
   8 -10   1  243.28   15.70
  -8 -10  -1  229.58   20.60
   8  10   1  251.57   16.40
   8  10   1  254.67   19.90
  -8  10  -1  260.57   18.40
   8  10   1  262.57   13.60
  -8  10  -1  255.87   13.00
   8  10   1  229.68   14.90
   9 -10   1  108.89    9.50
   9 -10   1  113.59    7.80
  -9 -10  -1   94.29    7.70
   9 -10   1  123.29   14.00
   9 -10   1   96.19    9.00
   9 -10   1   96.69    6.40
  -9 -10  -1   93.09   14.20
  -9  10  -1   91.29    7.20
   9  10   1  113.79    9.50
   9  10   1   96.39    9.90
   9  10   1   87.49    7.60
  -9  10  -1  107.09   13.70
 -10 -10  -1   32.00    4.60
  10 -10   1   54.39    6.90
  10 -10   1   45.10    6.30
  10 -10   1   42.70    4.10
  10 -10   1   45.90    5.00
  10  10   1   44.50    6.10
  10  10   1   34.20    6.40
  10  10   1   48.30    5.40
 -11 -10  -1    4.70    2.80
  11 -10   1    0.50    1.90
  11 -10   1    7.60    2.30
  11 -10   1    8.30    3.50
  11  10   1    3.70    2.80
  11  10   1    3.50    3.80
  11  10   1    5.40    4.10
  12 -10   1  323.27   17.50
  12 -10   1  393.06   17.10
  12 -10   1  395.86   16.50
  12  10   1  365.96   18.20
  12  10   1  398.96   17.80
 -12 -11   1  170.38    8.50
  12 -11  -1  173.38    8.50
  12 -11  -1  153.58    8.70
  12  11  -1  163.48    9.20
  12  11  -1  171.08    9.50
 -11 -11   1   20.40    3.30
  11 -11  -1    9.50    2.60
  11 -11  -1    9.70    3.30
  11 -11  -1    1.50    2.90
  11  11  -1   10.70    3.90
  11  11  -1   14.10    3.70
  10 -11  -1  156.48    9.10
  10 -11  -1  145.19   10.50
  10 -11  -1  151.18    8.10
 -10 -11   1  150.38    9.30
  10 -11  -1  167.38   10.80
  10  11  -1  149.69   11.10
  10  11  -1  158.98   10.50
 -10  11   1  147.99    8.90
   9 -11  -1   -7.60    9.00
   9 -11  -1    6.50    2.50
   9 -11  -1    2.40    3.50
  -9 -11   1    4.80    3.20
   9 -11  -1    0.50    2.50
   9 -11  -1    1.40    3.50
  -9 -11   1    8.20   16.10
  -9  11   1    7.50    3.00
  -9  11   1    2.30    7.90
   9  11  -1    6.50    4.60
   9  11  -1   -2.80    3.50
   9  11  -1    5.50    3.60
  -8 -11   1  754.62   33.10
   8 -11  -1  804.22   33.00
   8 -11  -1  730.93   35.10
   8 -11  -1  730.73   31.30
  -8 -11   1  802.62   41.30
   8 -11  -1  748.73   35.10
   8 -11  -1  776.72   38.30
  -8  11   1  796.42   38.40
   8  11  -1  735.13   35.70
  -8  11   1  762.92   32.40
   8  11  -1  765.92   40.10
   8  11  -1  746.93   34.60
  -7 -11   1   40.70    9.70
   7 -11  -1   18.60    7.30
   7 -11  -1   32.00    4.50
   7 -11  -1   45.80    6.80
   7 -11  -1   40.90    5.20
   7 -11  -1   37.60    6.40
  -7 -11   1   37.90    5.10
   7  11  -1   41.90    6.30
  -7  11   1   47.30    9.10
   7  11  -1   46.10    7.80
  -7  11   1   38.20    4.80
   7  11  -1   44.60   13.90
   7  11  -1   33.70   11.00
  -6 -11   1 1895.61   81.79
   6 -11  -1 1963.40   80.29
   6 -11  -1 1881.41   78.29
   6 -11  -1 1904.91   76.09
  -6 -11   1 1977.10   76.39
   6 -11  -1 1966.90   78.99
   6 -11  -1 1670.83   75.99
   6  11  -1 1927.61   83.29
  -6  11   1 2023.80   81.19
  -6  11   1 1911.51   75.89
   6  11  -1 1924.91   86.99
   6  11  -1 1908.91   77.99
   6  11  -1 1978.30   79.49
   6  11  -1 1598.34   75.49
   5 -11  -1    1.30    3.60
   5 -11  -1    1.50    5.60
  -5 -11   1    2.10    2.80
   5 -11  -1    3.20    2.70
   5  11  -1   12.90    9.40
   5  11  -1    3.10    3.70
  -5  11   1    8.30    2.90
  -5  11   1    0.70    4.80
   5  11  -1   17.10    9.40
   4 -11  -1  339.47   16.50
   4 -11  -1  346.57   18.40
   4 -11  -1  368.76   19.80
  -4 -11   1  358.76   17.10
   4 -11  -1  343.77   17.50
  -4  11   1  363.36   16.80
   4  11  -1  345.37   18.40
   4  11  -1  369.26   23.90
   4  11  -1  383.16   25.20
  -4  11   1  355.06   20.40
  -3 -11   1  248.98   15.60
   3 -11  -1  200.58   11.00
   3 -11  -1  198.78   15.00
   3 -11  -1  220.48   12.10
   3 -11  -1  207.38   11.10
   3  11  -1  223.48   18.70
   3  11  -1  207.48   17.90
  -3  11   1  219.48   13.40
  -3  11   1  215.08   14.50
   3  11  -1  208.48   11.80
   2 -11  -1 1196.08   50.39
  -2 -11   1 1209.38   48.90
   2 -11  -1 1219.28   49.50
   2 -11  -1 1072.89   48.10
   2  11  -1 1186.58   50.89
   2  11  -1 1222.18   55.59
   2  11  -1 1260.27   55.29
  -2  11   1 1190.48   48.70
   2  11  -1 1212.08   49.00
  -2  11   1 1185.98   52.39
   1 -11  -1    2.20    4.20
  -1 -11   1    2.70    2.80
   1 -11  -1   -2.10    2.60
   1  11  -1    5.20    5.20
  -1  11   1    1.70    2.50
  -1  11   1   14.30   13.30
   1  11  -1   31.50   10.80
  -1  11   1    3.10    4.50
   1  11  -1    5.00    2.90
   0 -11   1  688.03   28.80
   0 -11  -1  673.73   28.90
   0  11   1  691.33   36.60
   0  11  -1  637.04   28.90
   0  11   1  662.93   29.00
   0  11   1  677.63   33.10
   0  11  -1  687.13   38.50
   0  11  -1  729.13   33.70
   1 -11   1    1.50    4.10
  -1 -11  -1    7.90    3.40
   1 -11   1    6.40    2.90
   1  11   1    8.90    9.10
  -1  11  -1    7.50    3.20
   1  11   1    6.20    3.30
  -1  11  -1   13.10    5.10
   1  11   1   11.80    5.70
   2 -11   1  533.65   24.50
  -2 -11  -1  588.94   25.20
   2 -11   1  618.74   27.10
   2  11   1  574.04   27.00
  -2  11  -1  580.24   25.10
   2  11   1  554.54   26.90
   2  11   1  574.74   25.20
   2  11   1  611.34   31.10
  -2  11  -1  573.54   28.70
   2  11   1  553.64   31.20
   3 -11   1   -1.40    2.80
   3 -11   1    6.60    3.40
   3 -11   1    3.30    6.50
   3 -11   1   -1.80    4.90
  -3  11  -1    5.00    4.70
   3  11   1    4.30    3.30
   3  11   1    5.00    8.60
   3  11   1    0.80    6.80
  -3  11  -1    2.30    3.00
   4 -11   1   35.10    5.30
   4 -11   1   32.00    4.00
   4 -11   1   39.20    6.10
  -4 -11  -1   45.30    5.20
   4 -11   1   28.80    6.30
  -4  11  -1   32.90    6.40
   4  11   1   27.20    9.30
   4  11   1   48.70   11.30
  -4  11  -1   26.40    4.20
   5 -11   1    9.80    3.90
   5 -11   1    6.80    3.80
   5 -11   1   11.60    3.10
   5 -11   1    4.90    5.40
  -5 -11  -1    9.00    3.50
   5  11   1   18.00   10.20
  -5  11  -1    6.90    3.00
   5  11   1    4.50    4.00
   5  11   1    2.90    8.50
  -5  11  -1    7.50    4.90
   6 -11   1   48.00    6.50
   6 -11   1   50.29    8.30
   6 -11   1   51.09    5.60
   6 -11   1   59.79    7.30
  -6 -11  -1   52.49    5.90
   6 -11   1   63.89    7.80
  -6  11  -1   51.89    5.60
   6  11   1   53.79   11.40
   6  11   1   61.49   13.90
   6  11   1   69.89    9.10
   6  11   1   64.19    7.10
  -6  11  -1   58.19    9.10
   7 -11   1   81.49    8.20
   7 -11   1   72.49   10.10
   7 -11   1   82.99    8.90
  -7 -11  -1   87.19    7.20
   7 -11   1   86.39    8.60
   7 -11   1   80.89    5.90
   7 -11   1   92.49    6.90
   7  11   1   86.39    8.90
   7  11   1   85.99   13.00
   7  11   1   96.89   10.30
  -7  11  -1   84.29    6.90
  -7  11  -1  103.59   12.00
   8 -11   1   65.99    7.90
   8 -11   1   68.59    5.20
  -8 -11  -1   72.29    6.60
  -8 -11  -1   68.09   12.30
   8 -11   1   48.30    9.80
   8 -11   1   63.39    8.10
   8 -11   1   66.69    6.00
  -8  11  -1   57.49    9.60
   8  11   1   60.79    8.20
  -8  11  -1   71.59    6.20
   8  11   1   75.49    8.10
   8  11   1   72.39    6.60
   8  11   1   68.89   12.80
   9 -11   1   37.50    5.90
   9 -11   1   54.89    5.30
  -9 -11  -1   40.10    4.90
   9 -11   1   44.40    6.50
   9 -11   1   27.40   10.00
  -9 -11  -1   26.60   14.00
   9 -11   1   45.60    4.30
   9  11   1   39.90    6.90
  -9  11  -1   43.70    4.80
   9  11   1   49.70    6.40
   9  11   1   44.60    5.10
  -9  11  -1   29.10    9.70
  10 -11   1  187.98    9.20
  10 -11   1  169.48   11.60
 -10 -11  -1  179.88   10.30
  10 -11   1  189.88   11.90
  10 -11   1  184.98   10.10
  10  11   1  181.78    9.90
  10  11   1  188.58   12.90
  10  11   1  177.08   11.20
 -10  11  -1  181.68    9.90
  11 -11   1   51.69    4.50
  11 -11   1   47.30    5.70
 -11 -11  -1   65.89    5.30
  11 -11   1   42.20    3.80
  11  11   1   54.59    6.50
  11  11   1   45.00    5.30
  12 -11   1   10.10    2.10
  12 -11   1   15.00    3.00
 -12 -11  -1    8.90    2.40
  12  11   1    8.80    3.30
  12  11   1   10.30    2.70
 -11 -12   1  185.48    9.40
  11 -12  -1  188.38    9.20
  11 -12  -1  182.58   10.10
  11  12  -1  177.78    9.80
  11  12  -1  167.18   10.40
  10 -12  -1   96.99    8.00
  10 -12  -1  113.49    8.30
 -10 -12   1  103.09    7.30
  10 -12  -1  117.69    7.00
  10  12  -1  117.99    9.20
 -10  12   1  105.79    6.80
  10  12  -1  114.39    8.10
   9 -12  -1  162.58   11.10
  -9 -12   1  153.48    9.60
   9 -12  -1  155.68    9.00
   9 -12  -1  153.08   10.70
  -9  12   1  164.88   11.40
   9  12  -1  153.58   10.40
   9  12  -1  146.79   11.30
   8 -12  -1   99.39    9.10
  -8 -12   1   84.89    7.30
   8 -12  -1   92.39    6.70
   8 -12  -1   78.69   12.80
  -8 -12   1   93.09   15.00
   8 -12  -1  100.69    8.80
   8  12  -1   79.19    8.00
  -8  12   1   89.19    6.90
  -8  12   1  107.49   13.30
   8  12  -1   85.99    9.50
   7 -12  -1  453.15   22.30
   7 -12  -1  407.56   25.10
  -7 -12   1  433.76   20.30
  -7 -12   1  373.86   27.70
   7 -12  -1  435.66   19.80
   7 -12  -1  441.06   22.20
  -7  12   1  425.96   25.30
   7  12  -1  444.16   33.30
   7  12  -1  435.56   21.80
   7  12  -1  421.46   28.80
  -7  12   1  426.06   19.80
   7  12  -1  414.86   22.90
  -6 -12   1   19.50    8.90
   6 -12  -1    9.10    4.30
   6 -12  -1    4.60    2.80
   6 -12  -1   -6.00    6.40
   6 -12  -1    4.60    3.90
  -6 -12   1   10.70    3.70
   6 -12  -1    2.30    4.80
   6  12  -1    4.10   12.10
  -6  12   1    7.30    3.00
   6  12  -1    7.70    5.30
   6  12  -1    2.40    4.40
   6  12  -1   -5.50   10.60
   6  12  -1   -6.40    6.50
  -6  12   1   13.10    6.40
   5 -12  -1  767.82   37.20
   5 -12  -1  769.62   34.30
  -5 -12   1  800.42   34.20
  -5 -12   1  773.62   39.30
   5 -12  -1  769.52   35.70
   5 -12  -1  785.02   33.60
  -5  12   1  817.32   33.90
  -5  12   1  885.01   43.00
   5  12  -1  774.42   33.90
   5  12  -1  886.21   45.30
   5  12  -1  761.32   41.80
  -4 -12   1  191.58   11.10
   4 -12  -1  200.28   12.40
   4 -12  -1  199.48   14.30
   4 -12  -1  182.58   10.20
   4 -12  -1  188.28   11.50
   4  12  -1  191.88   20.20
   4  12  -1  200.78   19.40
   4  12  -1  186.18   11.20
  -4  12   1  192.08   10.80
  -4  12   1  191.78   14.80
   3 -12  -1  705.23   31.00
  -3 -12   1  752.72   30.90
   3 -12  -1  712.93   30.00
   3 -12  -1  699.13   33.20
   3 -12  -1  675.03   29.90
  -3  12   1  709.63   30.70
  -3  12   1  709.63   34.90
   3  12  -1  724.43   39.30
   3  12  -1  722.43   31.00
   3  12  -1  737.63   38.50
  -2 -12   1   14.50    3.70
   2 -12  -1   16.60    6.20
   2  12  -1   17.10    7.10
   2  12  -1   17.10    4.00
   2  12  -1   25.80   14.00
  -2  12   1   18.50    5.60
   2  12  -1   21.10    6.60
  -2  12   1   18.70    3.60
  -1 -12   1 1486.45   61.19
   1  12  -1 1564.24   67.59
   1  12  -1 1466.05   61.39
  -1  12   1 1566.04   66.19
  -1  12   1 1477.25   61.29
   1  12  -1 1560.74   70.19
   0 -12   1   17.40    4.30
   0 -12  -1   16.70    3.60
   0  12   1   11.00    5.80
   0  12  -1    5.30    5.00
   0  12  -1   11.70    3.40
   0  12   1   16.80    3.60
   0  12   1   14.60   14.70
  -1 -12  -1  582.74   26.10
   1  12   1  625.44   35.70
   1  12   1  635.64   32.10
  -1  12  -1  590.14   30.70
   1  12   1  582.84   26.20
  -1  12  -1  602.34   26.30
  -2 -12  -1  175.48    9.80
   2 -12   1  137.79    9.10
   2 -12   1  142.09   12.70
   2  12   1  173.18    9.80
   2  12   1  153.38   15.10
  -2  12  -1  152.98   13.40
  -2  12  -1  176.08    9.70
   3 -12   1   86.59    7.50
   3 -12   1   92.89    6.60
   3 -12   1   92.79    8.10
  -3 -12  -1   90.69    7.10
   3 -12   1   87.39    9.50
   3  12   1   86.79   13.40
  -3  12  -1   75.39    9.70
   3  12   1   80.19   12.30
   3  12   1   79.49    7.20
  -3  12  -1   73.09    6.60
   4 -12   1   18.10    4.70
   4 -12   1    6.90    6.00
  -4 -12  -1   14.20    3.60
   4 -12   1   16.30    4.10
   4 -12   1   20.70    3.50
  -4  12  -1   16.20    3.80
   4  12   1   11.80    8.40
   4  12   1   10.50    9.70
  -4  12  -1   17.50    6.60
   4  12   1   18.50    4.00
   5 -12   1   22.40    4.30
   5 -12   1    4.70    6.20
   5 -12   1    8.50    4.40
   5 -12   1   12.80    3.20
  -5 -12  -1    5.10    3.10
   5 -12   1   10.60    4.30
  -5  12  -1   11.30    7.60
  -5  12  -1    9.50    3.30
   5  12   1   16.60    4.60
   5  12   1    9.10   10.10
   5  12   1   12.20    4.70
   5  12   1   26.10   11.10
   6 -12   1   64.19    7.60
  -6 -12  -1   67.79    6.50
   6 -12   1   78.99    8.30
   6 -12   1   74.39    5.90
   6 -12   1   63.99    9.90
   6 -12   1   63.09    7.40
  -6  12  -1   71.49   10.00
   6  12   1   76.69    9.50
   6  12   1   67.39   13.30
   6  12   1   76.69    8.20
  -6  12  -1   67.69    6.40
   6  12   1   57.79   14.70
  -7 -12  -1   -8.60    9.60
   7 -12   1    2.90    4.00
   7 -12   1   -1.80    7.60
   7 -12   1    2.20    2.40
  -7 -12  -1   -0.40    2.40
   7 -12   1    3.40    3.20
   7 -12   1    4.70    3.90
  -7  12  -1    4.50    3.10
   7  12   1   17.00   10.90
  -7  12  -1    1.80    7.00
   7  12   1    4.00    3.60
   7  12   1    0.50    4.10
  -8 -12  -1   43.60    5.50
   8 -12   1   27.90    5.50
   8 -12   1   35.80    6.10
  -8 -12  -1   37.80   12.90
   8 -12   1   31.70    9.60
  -8  12  -1   30.50   10.00
   8  12   1   24.40    4.90
  -8  12  -1   37.60    4.60
   8  12   1   42.00    7.20
  -9 -12  -1   15.60    3.50
   9 -12   1   14.50    3.10
   9 -12   1   12.50    3.70
   9 -12   1   14.30    4.20
   9  12   1   17.50    4.40
   9  12   1   12.20    4.40
  10 -12   1   30.90    4.80
 -10 -12  -1   31.60    4.10
  10 -12   1   26.30    4.60
  10 -12   1   33.30    3.70
  10  12   1   26.60    4.70
  10  12   1   33.00    4.50
 -10  12  -1   28.20    4.00
  11 -12   1   23.10    2.90
 -11 -12  -1   22.10    3.20
  11 -12   1   21.30    3.60
  11  12   1   25.80    4.50
  11  12   1   21.00    3.40
 -11 -13   1   86.59    5.30
  11 -13  -1   87.69    5.80
  11 -13  -1   89.29    5.10
  11  13  -1   84.99    5.50
  11  13  -1   84.99    6.10
  10 -13  -1  459.05   19.70
  10 -13  -1  476.45   21.10
  10 -13  -1  445.46   20.60
 -10 -13   1  485.95   20.30
 -10  13   1  444.36   19.70
  10  13  -1  447.06   21.30
  10  13  -1  434.66   20.40
  -9 -13   1  147.49    9.90
   9 -13  -1  132.69    7.80
   9 -13  -1  135.69    9.70
   9 -13  -1  128.19    9.50
  -9  13   1  140.59    8.00
   9  13  -1  128.19    9.00
   9  13  -1  142.69   10.30
  -8 -13   1  621.84   27.00
   8 -13  -1  575.14   28.40
   8 -13  -1  636.14   28.70
   8 -13  -1  625.74   26.40
   8  13  -1  610.14   27.90
   8  13  -1  610.04   29.10
  -8  13   1  601.24   26.40
   7 -13  -1   31.10    5.50
  -7 -13   1   37.10    5.00
   7 -13  -1   25.90    3.70
   7 -13  -1   23.30   11.70
   7 -13  -1   22.40    4.50
   7  13  -1   26.50    5.60
   7  13  -1  -15.40   16.80
  -7  13   1   20.70    8.10
  -7  13   1   22.80    3.80
   7  13  -1   24.10    5.80
  -6 -13   1  747.43   41.60
   6 -13  -1  827.02   36.10
   6 -13  -1  854.31   36.40
   6 -13  -1  764.02   38.90
  -6 -13   1  819.22   34.30
   6 -13  -1  784.52   33.50
   6  13  -1  819.42   36.90
   6  13  -1  746.33   45.90
  -6  13   1  840.82   34.10
   6  13  -1  711.93   42.80
  -6  13   1  794.12   39.60
   6  13  -1  779.12   35.30
   5 -13  -1  117.59   11.80
  -5 -13   1   90.49   13.80
   5 -13  -1   81.79   11.30
  -5 -13   1   98.09   10.40
   5 -13  -1   87.29    6.70
   5 -13  -1   88.09    8.00
   5  13  -1   72.29   15.30
  -5  13   1  133.89   13.30
   5  13  -1   95.89   16.30
  -5  13   1   95.29    8.80
   5  13  -1  104.89    9.50
   4 -13  -1 1171.78   49.40
   4 -13  -1 1071.29   58.79
   4 -13  -1 1137.39   48.40
   4 -13  -1 1233.28   50.99
  -4 -13   1 1102.19   56.69
  -4 -13   1 1236.08   49.50
   4  13  -1 1271.67   49.50
   4  13  -1 1271.97   64.09
  -4  13   1 1191.78   54.49
   4  13  -1 1210.08   58.99
  -4  13   1 1217.88   49.30
   3 -13  -1    2.30    4.80
   3 -13  -1    8.10    3.80
   3 -13  -1    1.40    3.00
  -3 -13   1    2.20    2.80
  -3 -13   1  -11.90    9.80
   3 -13  -1    3.50    7.60
   3  13  -1   -7.10    8.20
  -3  13   1    6.60    6.70
   3  13  -1   12.10   14.40
  -3  13   1    4.70    2.80
   3  13  -1    6.10    3.30
  -2 -13   1  212.98   11.60
   2 -13  -1  219.98   11.30
   2  13  -1  219.48   18.90
   2  13  -1  200.28   11.70
  -2  13   1  200.78   16.20
   2  13  -1  225.38   24.40
  -2  13   1  211.08   11.70
  -1 -13   1    8.50    3.00
   1 -13  -1    6.40    3.00
   1  13  -1    3.80    6.80
  -1  13   1    1.80    6.20
   1  13  -1   12.50    7.90
   1  13  -1    4.10    3.10
  -1  13   1    7.00    3.20
   1  13  -1   21.60   28.00
   0 -13   1 1023.90   40.60
   0 -13  -1  981.60   40.50
   0  13  -1  935.71   46.50
   0  13   1  974.10   40.80
   0  13   1  981.90   46.60
   0  13  -1  946.21   40.80
   1 -13   1   69.09    6.20
  -1 -13  -1   73.99    6.30
   1  13   1   85.29    6.90
   1  13   1   59.29   18.70
  -1  13  -1   81.99    6.80
   1  13   1   77.39   10.90
  -1  13  -1   76.89   11.00
  -2 -13  -1  438.16   19.50
   2 -13   1  394.36   20.20
   2 -13   1  400.96   18.60
   2  13   1  428.26   19.60
  -2  13  -1  431.76   19.60
  -2  13  -1  414.46   24.50
   2  13   1  419.76   26.60
   2  13   1  378.16   30.70
   3 -13   1   13.50    7.70
   3 -13   1   28.60    5.00
   3 -13   1   22.00    4.30
  -3 -13  -1   19.20    3.60
   3  13   1   12.50   13.20
   3  13   1   18.70    4.10
   3  13   1   14.40    9.50
  -3  13  -1   33.50    8.90
  -3  13  -1   17.80    3.80
   4 -13   1  233.98   13.70
   4 -13   1  222.28   11.40
  -4 -13  -1  223.08   12.40
   4 -13   1  224.08   12.70
   4  13   1  255.97   30.20
  -4  13  -1  234.28   17.50
   4  13   1  207.88   21.60
  -4  13  -1  234.88   12.30
   4  13   1  220.18   12.30
   5 -13   1  365.66   22.00
   5 -13   1  333.07   20.90
   5 -13   1  310.87   15.40
   5 -13   1  304.97   20.40
   5 -13   1  359.86   17.50
  -5  13  -1  314.87   18.60
   5  13   1  331.87   17.50
   5  13   1  323.77   26.20
  -5  13  -1  327.47   21.50
   5  13   1  351.56   27.10
   5  13   1  325.67   17.80
   5  13   1  322.87   23.10
  -6 -13  -1   -9.30   11.10
  -6 -13  -1    2.90    2.70
   6 -13   1   -7.40    8.20
   6 -13   1    7.50    3.80
   6 -13   1   -1.30    3.00
   6 -13   1   -1.30    2.90
   6 -13   1    3.70    2.40
  -6  13  -1    3.20    7.20
   6  13   1    2.30    4.60
   6  13   1   23.70   15.20
  -6  13  -1    4.90    2.80
   6  13   1    1.80    3.90
   6  13   1   -4.90   11.50
  -7 -13  -1   40.90   19.50
   7 -13   1   61.09    7.10
   7 -13   1   48.80   12.30
   7 -13   1   63.59    7.30
  -7 -13  -1   64.09    6.10
   7 -13   1   61.59    5.30
  -7  13  -1   57.59    5.80
   7  13   1   48.80   18.00
  -7  13  -1   55.49   10.90
   7  13   1   56.69    7.90
   7  13   1   56.09    6.80
  -8 -13  -1  103.39    7.60
   8 -13   1   95.79    8.60
   8 -13   1  103.99    6.80
   8 -13   1  100.69    8.90
   8  13   1  115.39    8.40
   8  13   1  111.29   10.10
  -8  13  -1   98.69    7.20
   9 -13   1   38.00    5.40
   9 -13   1   50.89    6.60
   9 -13   1   50.49    4.40
  -9 -13  -1   66.09    6.40
   9  13   1   37.00    5.70
   9  13   1   53.19    5.50
  -9  13  -1   47.60    5.00
  10 -13   1   13.80    2.50
 -10 -13  -1   11.20    2.60
  10 -13   1    7.00    4.60
  10 -13   1    9.80    3.10
 -10  13  -1   13.70    3.40
  10  13   1   12.10    2.70
  10  13   1   12.10    4.00
  11 -13   1   87.99    4.90
  11 -13   1   88.49    5.80
 -11 -13  -1   78.59    5.10
  11  13   1   79.59    6.10
  11  13   1   84.29    5.50
  10 -14  -1   24.90    2.80
 -10 -14   1   20.50    2.70
  10 -14  -1   26.70    3.70
  10  14  -1   20.00    3.70
  10  14  -1   25.80    3.20
  -9 -14   1  183.58    9.50
   9 -14  -1  166.68    8.50
   9 -14  -1  195.48   10.40
   9 -14  -1  163.58   10.00
   9  14  -1  174.98    9.60
   9  14  -1  175.58   10.70
  -9  14   1  159.58    9.00
   8 -14  -1  219.18   10.90
   8 -14  -1  236.88   13.20
  -8  14   1  226.28   11.60
   8  14  -1  219.48   12.20
   8  14  -1  229.38   13.80
   7 -14  -1   86.29    5.90
   7 -14  -1   87.29    7.70
  -7 -14   1   80.09    6.60
   7 -14  -1   82.69    7.70
  -7  14   1   85.29    6.60
   7  14  -1   88.99    9.00
   7  14  -1   75.69    7.30
   6 -14  -1   62.39    7.00
   6 -14  -1   64.19    5.20
   6 -14  -1   61.29    6.80
  -6 -14   1   54.59    5.80
   6  14  -1   58.89   19.00
  -6  14   1   58.89    5.80
   6  14  -1   66.29    7.90
   6  14  -1   55.59    6.80
  -6  14   1   26.60   11.00
   5 -14  -1  404.26   20.20
   5 -14  -1  409.16   20.80
  -5 -14   1  392.46   18.80
   5 -14  -1  360.46   17.60
  -5  14   1  403.86   18.80
   5  14  -1  381.36   19.50
   5  14  -1  412.06   33.60
   5  14  -1  359.56   18.20
   5  14  -1  449.86   38.00
  -5  14   1  410.36   27.10
   5  14  -1  443.16   21.60
  -4 -14   1   46.30    5.40
   4 -14  -1   50.39    6.30
   4 -14  -1   54.29    6.10
  -4  14   1   26.20    8.40
   4  14  -1   39.40    5.10
   4  14  -1   69.79   18.80
  -4  14   1   46.50    5.40
   4  14  -1   44.30   12.60
   3 -14  -1  678.93   29.90
   3  14  -1  601.14   42.10
  -3  14   1  630.44   34.10
   3  14  -1  654.03   37.60
   2 -14  -1   -0.50    2.80
   2 -14  -1   10.50    3.30
   2 -14  -1    6.00    3.40
  -2 -14   1    6.70    3.00
   2  14  -1    7.30    3.30
   2  14  -1   -0.40    8.50
  -2  14   1   12.60    6.90
  -2  14   1    3.30    2.70
  -1 -14   1  663.03   27.90
   1 -14  -1  603.04   27.40
  -1  14   1  637.24   34.30
   1  14  -1  638.94   35.40
  -1  14   1  665.83   28.40
   1  14  -1  643.14   28.30
   0 -14   1  239.88   12.60
   0 -14  -1  252.17   12.90
   0  14   1  238.78   19.30
   0  14  -1  227.58   19.20
   0  14   1  259.47   13.30
   0  14  -1  254.07   13.30
   0  14  -1  256.47   17.90
   1 -14   1  372.26   16.80
  -1 -14  -1  356.66   17.00
   1 -14   1  373.96   18.20
  -1  14  -1  315.97   22.70
   1  14   1  358.56   17.40
  -1  14  -1  368.86   17.50
   1  14   1  332.27   24.00
   2 -14   1   30.30    4.80
   2 -14   1   28.60    4.30
   2 -14   1   21.90    4.20
  -2 -14  -1   33.60    4.60
  -2  14  -1    7.70    7.00
   2  14   1   25.60    4.30
   2  14   1   33.30   10.20
  -2  14  -1   22.00    3.90
   3 -14   1   18.60    5.60
   3 -14   1   27.40    5.30
   3  14   1   19.50   10.70
  -3  14  -1   22.60    7.60
   3  14   1   18.80   17.10
  -4 -14  -1  256.87   14.00
   4 -14   1  269.07   15.30
   4 -14   1  282.97   14.30
   4  14   1  284.97   28.30
   4  14   1  236.28   24.80
   4  14   1  258.07   14.80
   4  14   1  277.97   14.00
  -4  14  -1  306.07   14.40
  -4  14  -1  280.27   20.30
   5 -14   1   49.20    4.90
   5 -14   1   59.39    6.50
   5 -14   1   57.59    6.90
   5 -14   1   63.39    6.80
  -5 -14  -1   59.89    6.10
   5 -14   1   25.80   14.50
   5  14   1   68.99    8.50
   5  14   1   49.30    5.60
   5  14   1   56.79    6.70
  -5  14  -1   57.59    5.80
  -5  14  -1   29.50    9.30
   5  14   1   63.79   16.10
   5  14   1   35.80   23.50
  -6 -14  -1  115.49    7.90
   6 -14   1  109.89    9.10
   6 -14   1  114.29    7.00
   6 -14   1  118.89    9.30
   6 -14   1   98.49    8.30
   6  14   1  110.59    8.70
  -6  14  -1  118.09    7.90
  -6  14  -1  117.89   14.80
   6  14   1  135.79   10.70
   6  14   1   77.19   18.80
   7 -14   1    3.60    3.50
   7 -14   1    0.70    2.90
   7 -14   1    2.40    2.90
  -7 -14  -1    2.10    2.60
  -7  14  -1    0.40    2.60
   7  14   1    0.70    3.70
   7  14   1    4.20    3.80
   8 -14   1  228.18   12.80
   8 -14   1  195.38   10.20
  -8  14  -1  211.48   11.10
   8  14   1  224.18   14.50
   8  14   1  211.88   11.50
   9 -14   1   45.50    3.70
   9 -14   1   47.10    5.30
   9 -14   1   51.49    5.10
  -9 -14  -1   52.39    4.70
  -9  14  -1   47.30    5.80
   9  14   1   44.40    5.40
   9  14   1   43.10    5.50
  10 -14   1  106.29    7.30
  10 -14   1  110.49    5.80
  10 -14   1  124.49    8.10
  10  14   1  123.69    7.80
  10  14   1  101.59    6.80
   9 -15  -1   95.09    6.50
   9 -15  -1   99.39    5.60
  -9 -15   1  114.89    6.30
   9 -15  -1  119.39    6.90
  -9  15   1  115.29    6.40
   9  15  -1  109.49    7.20
   9  15  -1  104.39    6.70
   8 -15  -1  187.08   10.20
   8 -15  -1  165.98    9.10
  -8 -15   1  185.18    9.40
   8 -15  -1  167.38   10.00
   8  15  -1  175.68   10.60
   8  15  -1  166.88   10.20
  -8  15   1  162.38    9.00
   7 -15  -1    2.70    2.20
   7 -15  -1    3.50    2.60
   7 -15  -1    3.10    2.50
  -7 -15   1   -0.40    2.70
  -7  15   1    4.00    2.50
   7  15  -1    8.90    3.80
   7  15  -1   -3.00    2.80
   6 -15  -1  148.29    9.70
   6 -15  -1  126.69    7.40
  -6 -15   1  122.99    8.20
   6 -15  -1  129.09    9.20
   6  15  -1  141.29   10.30
   6  15  -1  133.19    9.10
  -6  15   1  129.39    8.30
  -5 -15   1  115.89    7.90
   5 -15  -1  118.19    9.10
  -5  15   1  114.29    7.90
   5  15  -1  124.59    9.80
   5  15  -1  117.29    8.70
  -4 -15   1  507.05   22.90
   4 -15  -1  495.85   24.00
   4 -15  -1  502.55   22.70
  -4  15   1  489.55   30.20
   4  15  -1  517.55   22.90
   4  15  -1  512.75   59.59
   4  15  -1  493.15   23.50
   4  15  -1  571.34   38.00
  -4  15   1  539.45   23.30
   3 -15  -1   30.00    4.20
  -3 -15   1   27.40    4.00
   3 -15  -1   25.90    4.50
  -3  15   1   30.50    4.40
   3  15  -1   29.80    4.40
   3  15  -1   24.20   14.30
   2 -15  -1  403.16   19.40
  -2 -15   1  385.06   18.10
   2 -15  -1  390.56   18.10
  -2  15   1  366.06   25.20
  -2  15   1  393.46   18.50
   2  15  -1  384.46   18.40
   2  15  -1  349.17   27.20
   1 -15  -1  134.09    8.00
   1 -15  -1  124.19    9.10
  -1 -15   1  125.09    8.20
  -1  15   1  128.49    8.60
  -1  15   1  112.89   14.70
   1  15  -1  135.19    8.90
   1  15  -1  129.99   16.40
   0 -15  -1   56.79    5.50
   0 -15   1   64.59    6.50
   0 -15   1   49.99    5.30
   0  15   1   57.59    5.90
   0  15  -1   52.59   18.40
   0  15  -1   38.30   10.80
   0  15   1   53.89   12.40
   0  15  -1   55.79    5.90
  -1 -15  -1  158.78    9.60
   1 -15   1  171.98   10.80
   1 -15   1  175.28    9.50
   1  15   1  171.18   10.10
   1  15   1  161.48   19.20
  -1  15  -1  158.28   17.50
  -1  15  -1  185.68   17.00
  -1  15  -1  171.88   10.30
   2 -15   1  300.07   15.70
  -2 -15  -1  279.77   14.30
   2 -15   1  298.27   14.80
  -2  15  -1  312.37   15.10
   2  15   1  293.67   14.80
  -2  15  -1  276.47   21.90
   2  15   1  262.97   24.40
   3 -15   1  368.76   19.40
  -3 -15  -1  375.46   17.60
   3 -15   1  376.66   17.70
   3 -15   1  384.76   18.90
   3  15   1  362.16   17.50
  -3  15  -1  368.86   17.80
   3  15   1  375.96   31.10
   3  15   1  346.97   18.10
   4 -15   1   10.20    3.40
  -4 -15  -1    8.80    3.20
   4 -15   1    7.80    3.20
   4 -15   1    6.50    3.50
  -4  15  -1   10.90    3.50
  -4  15  -1    5.30    9.50
   4  15   1    9.10    3.40
   4  15   1    3.10    4.20
  -5 -15  -1  261.67   13.60
   5 -15   1  287.87   15.10
   5 -15   1  246.08   14.90
   5 -15   1  274.27   16.10
  -5  15  -1  276.87   14.00
   5  15   1  298.07   16.20
   5  15   1  256.47   15.00
   6 -15   1   80.99    7.20
  -6 -15  -1   82.69    6.50
   6 -15   1   71.89    7.30
   6  15   1   94.59    8.70
  -6  15  -1   88.39    6.60
   6  15   1   80.49    7.10
   7 -15   1  403.16   19.00
  -7 -15  -1  435.06   20.10
   7 -15   1  329.47   15.40
   7 -15   1  330.77   17.70
   7  15   1  321.77   16.30
  -7  15  -1  346.67   16.40
   7  15   1  354.56   18.30
   8 -15   1    3.80    2.40
   8 -15   1    8.50    2.30
   8 -15   1    3.50    2.70
  -8 -15  -1    3.90    2.20
   8  15   1    6.00    3.20
   8  15   1   -3.10    3.10
  -8  15  -1    2.80    2.20
   9 -15   1  216.68   11.10
   9 -15   1  202.58   11.00
  -9 -15  -1  223.08   10.50
   9 -15   1  210.98   10.20
   9  15   1  233.18   13.30
  -9  15  -1  226.48   10.40
   8 -16  -1   12.00    2.60
   8 -16  -1   12.20    2.60
  -8 -16   1    9.70    2.10
   8  16  -1    7.00    2.80
  -8  16   1   14.30    2.50
  -7 -16   1   53.09    4.40
   7 -16  -1   47.40    5.00
   7 -16  -1   51.19    5.10
  -7  16   1   53.79    4.80
   7  16  -1   48.90    5.80
   7  16  -1   50.49    5.30
  -6 -16   1    3.60    2.20
   6 -16  -1    8.70    3.20
   6 -16  -1    4.60    2.70
   6  16  -1    9.90    3.60
  -6  16   1    4.20    2.50
   6  16  -1    7.60    5.00
  -5 -16   1  322.57   16.50
   5 -16  -1  364.56   17.20
   5 -16  -1  321.07   17.10
  -5  16   1  375.96   17.50
   5  16  -1  317.47   16.10
   5  16  -1  354.86   20.00
   4 -16  -1  148.09    9.50
   4 -16  -1  138.89   10.30
   4 -16  -1  175.68   10.40
  -4 -16   1  154.28    8.70
  -4 -16   1  123.49    9.20
  -4  16   1  137.09    8.80
   4  16  -1  135.29    9.10
   4  16  -1  138.39   10.20
   4  16  -1  124.39    9.10
  -3 -16   1  319.97   15.10
   3 -16  -1  312.97   16.20
   3 -16  -1  281.77   16.20
  -3 -16   1  338.27   16.70
   3  16  -1  328.27   16.90
  -3  16   1  312.87   15.50
   3  16  -1  322.87   15.40
  -2 -16   1  410.96   18.20
  -2 -16   1  394.96   18.60
   2 -16  -1  411.96   19.30
   2 -16  -1  396.76   18.20
  -2  16   1  360.66   18.30
   2  16  -1  388.26   18.40
   1 -16  -1   68.89    6.00
   1 -16  -1   85.39    7.20
  -1 -16   1   89.29    6.90
   1 -16  -1   72.09    6.00
  -1 -16   1   71.49    5.90
  -1  16   1   78.29    6.70
   1  16  -1   74.69    6.60
   0 -16  -1  514.45   23.40
   0 -16  -1  494.85   22.20
   0 -16   1  517.85   22.20
   0 -16   1  513.35   23.40
   0  16  -1  512.55   23.10
   0  16   1  493.45   22.90
  -1 -16  -1    8.70    3.30
   1 -16   1    0.30    4.90
   1 -16   1    8.00    3.20
  -1 -16  -1    6.20    2.90
   1 -16   1    6.00    2.70
  -1  16  -1    5.60    3.20
   1  16   1    2.90    2.60
   2 -16   1  626.44   28.50
   2 -16   1  620.74   27.70
  -2 -16  -1  609.44   26.50
   2 -16   1  619.84   26.80
   2  16   1  597.74   26.80
  -2  16  -1  630.14   27.20
  -2  16  -1  588.04   34.60
   3 -16   1    3.90    2.80
  -3 -16  -1    4.40    2.60
   3 -16   1    4.30    2.90
   3 -16   1    6.90    2.70
  -3  16  -1    6.90    2.90
   3  16   1    5.60    2.90
   4 -16   1  692.83   31.30
  -4 -16  -1  667.63   29.90
   4 -16   1  702.43   29.60
   4 -16   1  731.43   31.20
   4  16   1  754.92   32.10
  -4  16  -1  700.33   30.20
   4  16   1  650.73   29.20
   5 -16   1    0.60    2.30
  -5 -16  -1    0.10    2.20
   5 -16   1   -2.00    2.30
   5  16   1    3.60    3.60
  -6 -16  -1  458.75   21.00
   6 -16   1  480.85   22.20
   6 -16   1  488.45   22.60
  -6  16  -1  486.55   21.30
   6  16   1  481.05   22.70
   7 -16   1   14.70    3.20
  -7 -16  -1   18.20    3.00
   7 -16   1   10.50    2.90
   7  16   1   16.30    3.90
  -7  16  -1   12.10    2.60
  -8 -16  -1  391.46   17.50
   8 -16   1  415.76   18.70
   8 -16   1  444.26   18.70
  -8  16  -1  397.16   17.40
   8  16   1  366.16   19.20
   7  17  -1   67.29    5.40
   6 -17  -1    2.60    2.30
   6 -17  -1    0.60    1.90
  -6 -17   1    3.30    1.90
   6  17  -1    6.70    2.90
  -6  17   1    5.00    2.20
   5 -17  -1   81.29    6.20
  -5 -17   1   76.19    5.40
   5 -17  -1   71.39    6.20
   5  17  -1   78.69    6.90
  -5  17   1   93.69    6.00
  -4 -17   1  200.38   10.70
   4 -17  -1  228.28   11.80
   4 -17  -1  199.88   11.80
   4  17  -1  218.98   12.40
  -4  17   1  218.88   11.20
   3 -17  -1  220.68   12.70
  -3 -17   1  229.68   11.50
  -3 -17   1  230.38   11.80
  -3 -17   1  218.28   11.00
   3 -17  -1  201.98   11.20
   3 -17  -1  270.37   14.90
   3  17  -1  219.18   11.20
  -2 -17   1   10.20    3.10
   2 -17  -1    6.40    3.70
   2 -17  -1    9.70    2.80
  -2 -17   1    8.40    2.70
  -2 -17   1    4.80    3.10
   2 -17  -1    7.40    3.50
   2  17  -1    9.40    3.50
  -2  17   1   13.20    3.10
  -1 -17   1  319.77   15.80
  -1 -17   1  371.86   18.80
   1 -17  -1  356.96   16.80
   1 -17  -1  323.27   15.50
  -1 -17   1  300.27   15.00
   1  17  -1  340.17   16.20
  -1  17   1  348.07   16.10
   0 -17  -1   52.89    5.60
   0 -17  -1   47.90    4.90
   0 -17   1   59.09    6.50
   0 -17   1   54.29    5.40
   0 -17   1   51.79    6.30
   0 -17   1   61.79    6.20
   0 -17  -1   61.29    6.30
   0  17   1   49.40    5.40
   0  17  -1   52.29    5.50
   1 -17   1  304.67   15.70
   1 -17   1  270.07   13.80
   1 -17   1  257.67   14.60
  -1 -17  -1  272.27   13.10
  -1 -17  -1  294.37   15.60
   1  17   1  274.37   14.40
  -1  17  -1  277.57   13.90
  -2 -17  -1   19.00    3.50
   2 -17   1   31.00    5.10
  -2 -17  -1   23.90    3.80
   2 -17   1   18.80    3.30
  -2  17  -1   23.60    3.90
   2  17   1   21.90    3.80
   3 -17   1  342.57   18.10
  -3 -17  -1  356.26   15.80
   3 -17   1  334.77   15.70
   3 -17   1  368.46   17.10
  -3 -17  -1  352.56   16.20
   3  17   1  326.77   15.80
  -4 -17  -1    5.40    2.20
   4 -17   1    4.50    2.80
   4 -17   1    4.70    2.30
  -4  17  -1    6.60    2.70
   4  17   1   12.60    4.00
   5 -17   1  822.12   35.70
  -5 -17  -1  821.22   34.40
   5 -17   1  820.42   35.30
   5  17   1  843.12   36.00
  -5  17  -1  875.31   34.90
  -6 -17  -1   48.00    4.00
   6 -17   1   45.90    4.70
   6 -17   1   48.90    4.70
   6  17   1   44.50    5.20
  -6  17  -1   43.00    4.30
  -5 -18   1    7.80    1.70
   5 -18  -1   10.30    2.70
   5 -18  -1    5.50    2.50
  -5  18   1    5.40    2.90
   5  18  -1   15.60    3.40
  -4 -18   1   54.59    5.00
   4 -18  -1   50.39    4.90
   4 -18  -1   58.59    4.80
   4  18  -1   63.89    5.70
  -4  18   1   59.59    4.80
  -3 -18   1   25.40    3.30
   3 -18  -1   27.20    3.60
   3 -18  -1   24.60    3.70
   3  18  -1   27.60    3.40
   3  18  -1   24.90    4.30
  -3  18   1   27.40    3.60
   2 -18  -1  150.28    8.60
  -2 -18   1  143.89    8.10
   2 -18  -1  148.09    8.90
   2 -18  -1  150.38    8.60
  -2 -18   1  144.89    9.50
  -2 -18   1  152.08    8.10
  -2  18   1  145.79    8.30
   2  18  -1  137.79    8.00
   1 -18  -1   13.10    3.70
   1 -18  -1   10.60    2.80
   1 -18  -1    9.40    3.00
  -1 -18   1    9.40    2.40
  -1 -18   1    9.40    2.70
  -1 -18   1   12.30    2.80
  -1  18   1    8.80    2.70
   1  18  -1    8.90    2.50
   0 -18  -1  124.69    7.00
   0 -18   1  119.79    7.80
   0 -18  -1  120.59    7.90
   0 -18   1  130.19    7.20
   0 -18   1  137.59    7.60
   0 -18  -1  125.89    7.50
   0  18  -1  116.09    7.60
   0  18   1  120.29    7.40
  -1 -18  -1   73.89    5.10
   1 -18   1   67.89    5.50
   1 -18   1   79.89    5.10
  -1 -18  -1   77.59    5.60
  -1 -18  -1   70.09    5.70
   1 -18   1   72.29    5.90
  -1  18  -1   71.19    5.70
   1  18   1   69.49    5.30
   2 -18   1  170.08    9.50
  -2 -18  -1  154.48    8.80
   2 -18   1  154.68    8.40
  -2 -18  -1  167.38    8.40
   2 -18   1  149.69    8.90
  -2 -18  -1  177.28    8.40
  -2 -18  -1  138.59    9.10
  -2  18  -1  158.38    8.90
   2  18   1  155.58    8.50
   3 -18   1  122.49    8.00
  -3 -18  -1  125.49    7.00
   3 -18   1  125.69    7.70
  -3 -18  -1  130.79    7.80
   3  18   1  132.79    8.50
  -3  18  -1  130.39    7.70
  -4 -18  -1  346.07   15.00
   4 -18   1  330.57   15.70
   4 -18   1  340.97   16.10
  -4  18  -1  335.67   15.30
   4  18   1  337.77   16.20
   5 -18   1   10.70    2.50
   5 -18   1   16.00    3.50
  -5 -18  -1   11.10    2.10
   2 -19  -1   61.79    4.70
   2 -19  -1   57.49    4.40
  -2 -19   1   58.39    4.00
   2  19  -1   53.39    5.40
  -2  19   1   56.69    5.00
  -1 -19   1   84.59    6.10
   1 -19  -1  109.09    6.80
   1 -19  -1   96.99    5.90
  -1 -19   1   91.89    5.50
   1  19  -1  104.79    5.80
   0 -19  -1  107.19    6.30
   0 -19   1  115.39    6.90
   0 -19   1  108.09    6.60
   0 -19  -1   94.79    6.80
   0 -19   1  114.89    6.10
   0 -19  -1  116.09    6.70
   0  19  -1  111.19    7.90
   0  19   1  108.89    6.50
   1 -19   1   62.19    5.70
  -1 -19  -1   59.09    4.70
   1 -19   1   63.79    5.00
  -1 -19  -1   60.19    5.30
  -1 -19  -1   61.29    4.30
   1 -19   1   56.99    4.60
  -1  19  -1   79.19    7.10
   1  19   1   72.19    4.70
   1  19   1   70.39    5.50
   2 -19   1  100.99    5.90
   2 -19   1  100.49    6.20
  -2 -19  -1   92.49    5.50
   2  19   1  101.29    7.60
  -2  19  -1   97.99    8.40
  15   0  -2    2.70    1.70
  15   0  -2    4.50    2.00
  14   0  -2 1608.94   63.79
  14   0  -2 1525.25   63.99
  14   0  -2 1620.94   63.29
  13   0  -2   -1.70    2.50
  13   0  -2    4.90    3.20
  13   0  -2    0.10    2.30
  13   0  -2    5.40    2.70
  12   0  -2  659.03   28.40
  12   0  -2  663.63   30.40
  12   0  -2  698.03   30.00
  12   0  -2  678.53   29.50
  12   0  -2  669.23   29.90
  11   0  -2   -0.30    2.70
  11   0  -2    1.00    2.60
  11   0  -2   -0.30    2.30
 -11   0   2    0.20    7.40
  11   0  -2    4.40    3.90
  11   0  -2   -0.40    2.30
  11   0  -2    4.40    3.10
  10   0  -2  401.36   19.50
 -10   0   2  395.06   23.50
  10   0  -2  417.06   20.10
  10   0  -2  413.26   19.60
  10   0  -2  409.26   20.20
  10   0  -2  388.76   22.60
  10   0  -2  391.16   18.40
  10   0  -2  398.76   21.00
  10   0  -2  410.56   19.40
   9   0  -2    6.10    5.30
   9   0  -2    2.20    3.60
   9   0  -2    5.90    2.80
   9   0  -2    3.00    4.60
   9   0  -2    0.40    2.60
   9   0  -2    3.60    3.10
   9   0  -2    8.10    3.80
  -9   0   2    5.50    5.00
   9   0  -2    2.40    2.80
  -8   0   2 2288.37   97.59
   8   0  -2 2355.86   98.59
  -8   0   2 2497.45  101.19
   8   0  -2 2545.15   98.59
   8   0  -2 2498.85   98.39
   8   0  -2 2589.14   98.49
   8   0  -2 2455.25  100.39
   8   0  -2 2527.85   98.99
   8   0  -2 2547.55   98.89
   7   0  -2   -5.10    2.50
   7   0  -2    2.90    3.30
  -7   0   2    4.50    3.40
  -7   0   2    0.70    3.20
   7   0  -2    0.40    2.50
   7   0  -2    4.40    2.90
  -7   0   2   -1.70    3.10
  -6   0   2  889.31   35.70
   6   0  -2  828.82   37.20
  -6   0   2  865.61   37.50
  -6   0   2  891.31   35.90
  -5   0   2    0.70    1.70
  -5   0   2    1.60    2.30
   5   0  -2    0.00    2.50
   5   0  -2    3.30    2.60
  -5   0   2    1.70    2.10
  -4   0   2  102.39    5.90
  -4   0   2  107.99    5.80
   4   0  -2  107.69    6.80
   4   0  -2  103.19    6.70
  -4   0   2   99.89    6.90
  -3   0   2    0.60    1.30
  -3   0   2   -1.50    1.90
   3   0  -2   -1.50    2.10
  -3   0   2    0.30    1.50
  -2   0   2    8.70    1.90
  -2   0   2    6.00    1.30
  -2   0   2    5.30    1.70
  -2   0   2    7.80    1.50
   2   0  -2    7.10    1.80
  -1   0   2    1.90    0.80
   1   0  -2   -0.40    0.80
  -1   0   2    0.50    0.60
  -1   0   2    0.80    0.90
   0   0   2   23.40    1.40
   0   0  -2   24.50    1.20
   0   0   2   25.20    1.30
   0   0   2   23.60    1.40
   0   0  -2   22.80    1.40
   0   0  -2   23.80    1.30
   0   0   2   22.50    1.20
   1   0   2    1.70    0.90
   1   0   2    3.00    0.80
   1   0   2    1.10    0.40
   1   0   2    1.70    0.30
  -1   0  -2    0.90    0.30
   2   0   2 1357.06   54.49
   2   0   2 1356.26   54.09
  -2   0  -2 1428.96   53.19
  -3   0  -2    0.60    0.80
   3   0   2    0.90    1.60
  -3   0  -2    1.00    0.80
   3   0   2    2.40    2.30
   4   0   2   32.90    3.80
  -4   0  -2   31.80    2.20
   4   0   2   42.30    4.80
  -4   0  -2   31.10    2.20
  -5   0  -2    1.80    1.20
  -5   0  -2    1.80    1.10
   5   0   2    1.00    2.00
   5   0   2    3.60    2.90
   6   0   2 1906.01   76.19
   6   0   2 1706.93   75.89
  -6   0  -2 1976.60   72.89
   7   0   2    4.20    3.00
   7   0   2    4.10    2.90
   7   0   2    5.30    4.40
   7   0   2    1.70    2.60
   7   0   2    7.50    2.90
  -7   0  -2    6.70    4.10
   7   0   2    7.70    3.40
   7   0   2    7.70    2.90
   8   0   2 4008.60  155.78
   8   0   2 3975.10  156.38
   8   0   2 3987.20  157.08
   8   0   2 3964.30  154.78
  -8   0  -2 4008.20  158.48
   8   0   2 3993.60  155.68
   8   0   2 3935.71  155.78
   8   0   2 4021.50  155.88
   8   0   2 3856.41  155.28
   8   0   2 3773.72  157.08
   8   0   2 4125.69  155.38
   9   0   2    3.30    3.00
   9   0   2    9.10    3.60
   9   0   2    1.80    3.50
   9   0   2   10.50    3.80
   9   0   2    1.60    4.60
   9   0   2    4.90    3.30
   9   0   2   -1.90    2.70
   9   0   2   -3.00    3.80
   9   0   2    1.40    3.00
  -9   0  -2    4.40    5.40
   9   0   2    6.30    2.60
  10   0   2  300.77   18.60
  10   0   2  340.67   16.10
  10   0   2  311.57   15.90
  10   0   2  296.67   15.40
  10   0   2  318.17   16.90
  10   0   2  288.57   15.70
  10   0   2  297.87   16.00
 -10   0  -2  304.37   20.10
  10   0   2  296.47   15.20
  10   0   2  304.17   14.70
  10   0   2  302.17   18.00
  11   0   2    2.10    2.30
  11   0   2    0.10    3.50
  11   0   2    1.90    3.00
  11   0   2   -2.20    2.70
  11   0   2    2.70    3.40
  11   0   2    3.10    2.80
 -11   0  -2   -6.20    8.70
  11   0   2    1.20    2.40
  12   0   2  244.38   12.70
 -12   0  -2  277.97   31.80
  12   0   2  279.47   15.40
  12   0   2  274.77   14.20
  12   0   2  251.47   14.10
  12   0   2  274.77   14.50
  12   0   2  269.67   14.30
  13   0   2    4.20    3.50
  13   0   2    2.10    2.60
  13   0   2    6.20    2.50
  13   0   2    2.80    2.60
  13   0   2    2.70    2.70
  14   0   2  374.86   17.10
  14   0   2  372.56   17.20
  14   0   2  369.56   17.20
  15   0   2   -0.70    1.90
  15  -1  -2  428.36   18.80
  15   1  -2  454.15   19.20
  14  -1  -2   17.00    2.90
  14  -1  -2   11.40    3.20
  14  -1  -2   12.00    3.90
  14  -1  -2   11.20    2.40
  14   1  -2   15.30    3.20
  14   1  -2   16.00    3.20
  14   1  -2   10.20    2.80
  13  -1  -2  862.81   36.40
  13  -1  -2  858.11   36.10
  13  -1  -2  856.41   37.80
  13  -1  -2  866.21   37.20
  13   1  -2  888.11   37.10
  13   1  -2  880.11   36.40
  13   1  -2  846.02   37.00
  13   1  -2  836.12   36.80
  12  -1  -2   37.50    4.70
  12  -1  -2   37.00    4.80
 -12  -1   2   28.10   12.60
  12  -1  -2   30.50    4.60
  12  -1  -2   36.80    5.70
  12  -1  -2   37.90    4.50
  12   1  -2   32.80    4.40
  12   1  -2   43.70    5.60
  12   1  -2   36.30    5.50
  12   1  -2   44.60    6.30
  12   1  -2   37.90    5.30
  12   1  -2   28.40    3.80
 -12   1   2   26.00   20.60
  11  -1  -2  532.75   23.70
  11  -1  -2  529.25   24.40
  11  -1  -2  571.24   25.50
  11  -1  -2  563.24   24.40
 -11  -1   2  523.75   30.10
  11  -1  -2  490.55   29.70
  11  -1  -2  524.65   25.00
  11  -1  -2  536.55   24.40
  11   1  -2  519.45   24.70
  11   1  -2  536.95   24.90
  11   1  -2  497.05   22.90
  11   1  -2  538.75   25.30
 -11   1   2  542.15   29.20
  11   1  -2  551.54   24.60
  11   1  -2  522.45   25.00
 -10  -1   2   47.80    5.20
 -10  -1   2   40.40    8.30
  10  -1  -2   55.79    5.90
  10  -1  -2   51.79    5.40
  10  -1  -2   57.59    9.10
  10  -1  -2   50.99    6.40
  10  -1  -2   49.60    6.00
  10  -1  -2   49.20    5.90
  10  -1  -2   54.39    6.30
  10   1  -2   48.00    8.70
 -10   1   2   50.69    8.30
  10   1  -2   50.79    6.10
  10   1  -2   57.69    6.50
  10   1  -2   53.09    6.00
  10   1  -2   55.79    5.10
  10   1  -2   61.79    6.90
  10   1  -2   79.69    9.70
  10   1  -2   52.99    6.90
   9  -1  -2  497.05   22.20
  -9  -1   2  501.05   26.70
   9  -1  -2  442.56   23.50
   9  -1  -2  492.75   22.90
   9  -1  -2  499.95   22.60
   9  -1  -2  501.65   25.90
   9  -1  -2  505.75   22.20
   9  -1  -2  515.15   22.60
   9  -1  -2  468.95   22.00
  -9  -1   2  426.66   22.80
   9  -1  -2  505.05   23.40
   9   1  -2  501.45   22.80
   9   1  -2  511.95   23.50
   9   1  -2  507.95   21.70
   9   1  -2  491.45   23.30
   9   1  -2  516.35   24.80
   9   1  -2  501.95   24.60
   9   1  -2  525.75   24.20
  -9   1   2  511.25   25.80
   8  -1  -2   98.39    6.90
   8  -1  -2  103.49    7.60
   8  -1  -2   88.49    9.30
   8  -1  -2  110.99    6.90
  -8  -1   2   94.89    9.90
   8  -1  -2   95.79    7.60
   8  -1  -2   95.89    7.10
   8  -1  -2  111.99    7.30
  -8  -1   2   73.39    9.20
   8  -1  -2   75.29    8.70
   8   1  -2   98.69    7.30
   8   1  -2   96.29    7.50
   8   1  -2  104.49    7.40
   8   1  -2   87.79    8.70
  -8   1   2   86.99    8.10
   8   1  -2   91.19    6.40
   8   1  -2   87.29    7.10
  -8   1   2  111.09    9.80
   8   1  -2   85.49    9.10
   8   1  -2   95.69    7.80
   7  -1  -2 1100.59   45.00
   7  -1  -2 1106.89   47.20
  -7  -1   2 1152.58   47.80
   7  -1  -2 1082.79   44.90
   7  -1  -2 1137.79   45.60
   7  -1  -2 1098.69   45.40
  -7  -1   2 1076.29   45.00
  -7  -1   2 1101.79   45.50
  -7   1   2 1102.09   44.90
  -7   1   2 1041.10   44.90
   7   1  -2 1081.79   46.10
   7   1  -2 1090.39   45.40
   7   1  -2 1086.79   45.20
  -7   1   2 1099.49   46.90
   7   1  -2 1122.89   45.40
  -6  -1   2  751.42   30.80
  -6  -1   2  741.53   30.80
  -6  -1   2  722.03   32.70
   6  -1  -2  718.63   32.30
  -6   1   2  775.02   30.70
   6   1  -2  720.43   31.50
  -6   1   2  702.23   31.90
  -6   1   2  738.53   30.30
  -5  -1   2   10.40    2.50
   5  -1  -2    8.00    3.30
  -5  -1   2    9.10    3.20
  -5   1   2    8.60    2.10
   5   1  -2   10.10    3.00
  -5   1   2    7.20    2.50
  -5   1   2    4.90    2.50
   5   1  -2   10.60    2.80
  -4  -1   2   28.10    3.40
   4  -1  -2   31.90    4.30
   4  -1  -2   34.10    4.20
  -4   1   2   27.60    3.00
   4   1  -2   29.90    3.30
   4   1  -2   30.60    3.60
  -4   1   2   29.50    3.80
   4   1  -2   27.50    3.10
  -4   1   2   25.30    3.00
   4   1  -2   25.70    3.40
  -3  -1   2  361.76   15.20
   3  -1  -2  359.56   16.10
   3  -1  -2  349.77   16.00
   3   1  -2  357.66   15.60
  -3   1   2  368.96   14.90
   3   1  -2  343.67   15.20
  -3   1   2  335.47   15.50
  -3   1   2  369.46   15.20
   3   1  -2  361.66   15.30
   2  -1  -2  294.27   12.20
   2  -1  -2  275.17   12.20
  -2  -1   2  280.77   12.10
   2  -1  -2  276.87   12.60
  -2   1   2  286.37   11.90
  -2   1   2  293.27   12.30
   2   1  -2  287.67   12.30
   2   1  -2  280.17   12.20
  -2   1   2  286.07   12.50
   2   1  -2  287.17   12.20
   2   1  -2  294.17   12.80
   1  -1  -2  152.28    6.60
  -1  -1   2  147.99    6.70
   1  -1  -2  154.98    7.10
   1   1  -2  146.79    6.70
  -1   1   2  152.08    6.70
   1   1  -2  156.28    6.90
  -1   1   2  160.78    6.70
   1   1  -2  154.48    7.00
  -1   1   2  153.98    6.70
   1   1  -2  158.18    6.80
   0  -1   2  543.15   21.20
   0  -1  -2  546.65   21.20
   0  -1   2  505.05   21.00
   0  -1  -2  553.14   21.30
   0   1   2  518.95   21.10
   0   1   2  540.05   21.20
   0   1   2  538.95   21.30
   0   1  -2  551.84   21.30
   0   1  -2  536.95   21.30
   0   1  -2  554.34   21.20
   0   1   2  535.65   21.40
   1  -1   2  121.59    5.00
   1  -1   2  123.79    5.70
   1  -1   2  118.39    5.50
   1  -1   2  118.99    5.20
  -1  -1  -2  123.79    5.20
   1   1   2  119.59    5.40
   1   1   2  120.49    5.30
   1   1   2  121.99    5.30
   1   1   2  122.29    5.10
   1   1   2  119.29    5.70
  -1   1  -2  126.09    5.00
  -2  -1  -2   29.70    2.00
   2  -1   2   32.10    3.30
   2  -1   2   33.30    3.00
   2  -1   2   31.20    1.60
   2  -1   2   32.40    1.70
   2   1   2   32.20    2.20
   2   1   2   27.30    3.30
   2   1   2   32.10    2.30
   2   1   2   29.70    2.30
   2   1   2   30.10    2.80
  -2   1  -2   31.40    1.60
  -3  -1  -2  917.61   35.60
   3  -1   2  878.01   36.70
   3  -1   2  885.81   36.70
   3   1   2  905.31   35.70
   3   1   2  898.91   35.60
   3   1   2  930.61   36.50
  -3   1  -2  916.41   35.10
  -3   1  -2  933.11   35.20
   3   1   2  886.21   37.10
  -4  -1  -2    4.00    1.40
   4  -1   2    0.40    2.00
   4  -1   2    3.20    2.60
   4   1   2    3.20    1.80
   4   1   2    4.90    1.50
   4   1   2    4.90    3.10
   4   1   2    2.10    1.40
  -4   1  -2    4.80    0.90
  -4   1  -2    3.40    1.00
   5  -1   2 2160.28   85.59
  -5  -1  -2 2195.68   83.59
   5  -1   2 2097.59   85.69
   5   1   2 2133.49   84.69
  -6  -1  -2   79.79    4.70
   6  -1   2   92.99    7.80
  -6  -1  -2   81.49    4.90
   6  -1   2   80.19    6.80
   6   1   2   82.39    8.10
   6   1   2   74.99    6.20
   7  -1   2 1628.34   64.89
  -7  -1  -2 1589.84   63.09
   7  -1   2 1637.74   66.59
   7  -1   2 1591.04   64.49
   7  -1   2 1664.33   65.09
   7  -1   2 1641.74   65.69
   7  -1   2 1621.04   65.09
  -7  -1  -2 1616.74   63.09
   7  -1   2 1685.33   65.19
   7   1   2 1620.84   65.79
   7   1   2 1642.54   65.09
   7   1   2 1561.14   65.19
   7   1   2 1643.84   65.29
   7   1   2 1625.64   67.79
   7   1   2 1591.34   65.29
   7   1   2 1609.14   65.59
   7   1   2 1504.95   66.39
  -7   1  -2 1644.94   66.79
   8  -1   2    7.80    3.00
   8  -1   2    1.60    2.70
  -8  -1  -2    6.40    5.30
   8  -1   2    7.70    3.00
   8  -1   2   10.30    2.70
   8  -1   2   10.30    3.70
   8  -1   2    4.30    4.00
   8  -1   2    4.30    2.50
   8  -1   2    3.00    3.00
   8  -1   2    0.40    4.70
   8   1   2    4.90    3.00
   8   1   2    0.50    2.90
   8   1   2    8.80    4.30
   8   1   2    3.80    3.40
   8   1   2    8.70    3.50
  -8   1  -2    6.90    4.50
   8   1   2    4.00    2.90
   8   1   2    5.80    2.80
   8   1   2   11.50    3.50
   8   1   2    6.80    3.70
   9  -1   2 1040.90   44.00
   9  -1   2 1030.50   43.50
   9  -1   2 1116.79   46.50
   9  -1   2 1030.60   44.10
   9  -1   2  971.50   45.10
  -9  -1  -2 1036.00   47.80
   9  -1   2 1099.59   46.50
   9  -1   2 1041.40   43.10
   9  -1   2 1082.99   43.70
   9  -1   2 1047.90   46.30
   9   1   2 1069.89   43.40
   9   1   2  996.70   44.90
   9   1   2 1059.89   44.30
   9   1   2 1008.10   43.50
   9   1   2 1025.00   42.60
   9   1   2 1062.09   44.90
   9   1   2 1024.60   45.90
  -9   1  -2 1104.69   51.49
   9   1   2 1064.99   43.90
  10  -1   2  124.59   11.20
  10  -1   2  125.99    9.80
  10  -1   2  126.59   12.50
  10  -1   2  112.69    8.70
  10  -1   2  124.19    8.50
  10  -1   2  128.59    8.90
  10  -1   2  116.09    7.70
 -10  -1  -2  105.39   13.60
  10  -1   2  124.39    8.60
  10  -1   2  116.39    8.20
  10  -1   2  113.09    8.50
  10   1   2  122.59    9.30
  10   1   2  114.39    8.60
 -10   1  -2  116.49   13.10
  10   1   2  107.29    8.30
  10   1   2  146.99   12.30
  10   1   2  111.09    7.20
  10   1   2  117.59    8.80
  10   1   2  118.89    8.40
  10   1   2  126.79   12.70
  10   1   2  119.39    9.70
 -11  -1  -2  158.68   17.00
  11  -1   2  144.49    8.90
  11  -1   2  138.09    9.80
  11  -1   2  178.18   13.30
  11  -1   2  148.79   16.00
  11  -1   2  146.79    9.60
  11  -1   2  155.88   10.10
  11  -1   2  144.09    9.40
  11  -1   2  140.69    9.60
  11  -1   2  158.88   11.00
  11   1   2  160.38   10.30
  11   1   2  141.89    9.90
 -11   1  -2  147.69   16.80
  11   1   2  134.79    8.40
  11   1   2  141.09    9.70
  11   1   2  189.38   14.00
  11   1   2  163.88   10.80
  11   1   2  164.88   11.30
  12  -1   2   36.70    4.30
  12  -1   2   35.70    4.70
  12  -1   2   48.80    5.50
  12  -1   2   48.20    5.80
 -12  -1  -2   24.80   19.50
  12  -1   2   32.70    4.60
  12  -1   2   52.79    6.90
  12   1   2   42.90    5.80
  12   1   2   44.70    4.50
  12   1   2   56.59    7.00
  12   1   2   46.40    5.70
  12   1   2   50.19    5.90
  12   1   2   49.40    5.90
  13  -1   2  621.84   27.30
  13  -1   2  644.04   27.30
  13  -1   2  650.53   27.70
  13  -1   2  624.74   27.60
  13  -1   2  617.04   27.10
  13   1   2  607.34   27.70
  13   1   2  596.94   27.30
  13   1   2  571.64   25.60
  13   1   2  608.14   27.40
  13   1   2  652.03   28.60
  13   1   2  620.74   27.60
  14  -1   2    8.00    2.50
  14  -1   2    8.30    2.90
  14  -1   2   11.20    3.20
  14  -1   2    5.70    2.50
  14   1   2    9.90    2.80
  14   1   2   10.00    2.80
  14   1   2   10.00    2.90
  14   1   2   12.10    3.10
  14  -2  -2  502.35   22.20
  14  -2  -2  518.75   23.00
  14  -2  -2  546.05   23.10
  14   2  -2  522.35   23.10
  14   2  -2  508.45   22.30
  14   2  -2  504.35   22.60
  13  -2  -2   71.69    6.10
  13  -2  -2   77.99    7.20
  13  -2  -2   82.29    6.10
  13  -2  -2   85.69    6.90
  13   2  -2   88.39    6.90
  13   2  -2   83.29    7.20
  13   2  -2   80.59    6.90
  13   2  -2   77.69    7.00
 -12  -2   2  426.56   37.20
  12  -2  -2  425.46   20.20
  12  -2  -2  455.35   21.50
  12  -2  -2  453.45   34.60
  12  -2  -2  447.26   20.60
  12  -2  -2  429.86   20.50
  12  -2  -2  456.15   20.50
  12   2  -2  444.86   21.60
  12   2  -2  458.25   21.70
  12   2  -2  435.16   21.30
  12   2  -2  440.86   20.90
  12   2  -2  448.56   21.30
  11  -2  -2   19.70    9.00
  11  -2  -2   15.80    3.90
 -11  -2   2   23.40    8.40
  11  -2  -2   13.90    3.60
 -11  -2   2    4.30    3.40
  11  -2  -2   14.80    3.60
  11  -2  -2   14.60    3.30
  11  -2  -2   10.20    3.00
  11   2  -2   11.70    3.60
  11   2  -2   13.50    4.50
 -11   2   2    8.30    8.90
  11   2  -2   14.00    3.80
  11   2  -2   13.60    3.90
  11   2  -2   13.70    3.70
  10  -2  -2  489.05   22.90
  10  -2  -2  479.05   21.70
  10  -2  -2  471.55   21.80
 -10  -2   2  486.55   27.50
  10  -2  -2  445.46   26.20
  10  -2  -2  465.95   21.70
  10  -2  -2  480.05   22.50
  10  -2  -2  469.45   21.80
  10   2  -2  456.95   21.20
  10   2  -2  475.45   22.90
  10   2  -2  469.15   22.50
 -10   2   2  472.55   25.30
  10   2  -2  480.05   22.70
  10   2  -2  465.05   22.30
  10   2  -2  464.15   22.70
  10   2  -2  481.25   24.40
   9  -2  -2    4.80    5.30
  -9  -2   2    9.80    5.40
   9  -2  -2   17.60    6.60
  -9  -2   2   16.00    3.80
   9  -2  -2   21.00    3.90
   9  -2  -2   12.30    3.80
   9  -2  -2   14.80    3.70
   9  -2  -2    5.70    4.70
   9  -2  -2   10.80    3.20
   9  -2  -2   22.90    4.70
   9  -2  -2   14.00    3.20
   9   2  -2   19.60    4.60
   9   2  -2   10.80    3.80
   9   2  -2   20.10    4.80
   9   2  -2   15.20    5.10
   9   2  -2   10.60    5.40
  -9   2   2   18.30    5.70
   9   2  -2   11.10    3.20
   9   2  -2   17.60    4.30
   9   2  -2   12.10    3.50
   8  -2  -2  244.88   12.70
   8  -2  -2  255.27   16.00
   8  -2  -2  256.87   12.80
   8  -2  -2  249.08   12.70
  -8  -2   2  260.97   16.70
   8  -2  -2  270.17   12.90
  -8  -2   2  223.98   14.80
   8  -2  -2  255.47   12.60
   8  -2  -2  261.67   13.40
   8  -2  -2  263.07   13.70
   8   2  -2  244.68   13.40
   8   2  -2  231.78   13.10
  -8   2   2  272.17   15.20
   8   2  -2  253.47   13.30
   8   2  -2  243.18   13.60
   8   2  -2  233.58   13.80
   8   2  -2  249.78   14.90
   8   2  -2  244.38   13.30
   7  -2  -2  119.09    7.20
   7  -2  -2  129.99    9.70
   7  -2  -2  116.39    7.30
   7  -2  -2  112.69    7.80
  -7  -2   2  103.69    9.70
   7  -2  -2  116.99    7.70
  -7  -2   2  106.49    8.60
   7  -2  -2  123.79    9.70
   7  -2  -2  117.59    7.30
   7   2  -2   99.99    7.90
  -7   2   2  107.69    8.70
   7   2  -2  106.99    7.80
   7   2  -2  115.79    8.00
   7   2  -2  111.09    7.70
   7   2  -2   90.49    8.70
  -6  -2   2  748.93   33.70
  -6  -2   2  768.12   31.80
   6  -2  -2  744.63   33.50
   6   2  -2  763.02   31.80
  -6   2   2  775.32   32.60
  -6   2   2  754.12   31.50
  -6   2   2  747.03   31.00
   6   2  -2  725.83   32.30
  -5  -2   2 1947.31   74.49
   5   2  -2 1798.02   74.29
  -5   2   2 1942.51   74.29
   5   2  -2 1852.11   74.59
   5   2  -2 1696.43   74.59
   5   2  -2 1997.30   75.29
  -5   2   2 1909.31   73.89
  -5   2   2 1868.11   74.89
   4  -2  -2 3716.13  147.09
  -4  -2   2 3826.22  145.99
   4   2  -2 3729.53  147.29
   4   2  -2 3591.44  145.79
   4   2  -2 3871.31  146.09
  -4   2   2 3797.62  145.59
   4   2  -2 3856.71  146.19
  -4   2   2 3779.02  146.19
   4   2  -2 3588.54  146.19
   3  -2  -2 1164.08   49.50
  -3  -2   2 1247.68   48.80
   3  -2  -2 1252.67   48.50
   3  -2  -2 1209.88   49.60
   3  -2  -2 1186.48   48.60
   3   2  -2 1265.97   48.90
   3   2  -2 1166.88   48.70
   3   2  -2 1232.08   49.70
  -3   2   2 1260.47   48.80
   3   2  -2 1257.97   48.90
  -3   2   2 1240.18   48.40
  -2  -2   2   18.70    2.30
   2  -2  -2   25.20    3.10
   2   2  -2   19.50    2.50
  -2   2   2   16.90    2.60
  -2   2   2   22.90    2.20
   2   2  -2   24.90    2.50
   2   2  -2   23.80    3.00
  -2   2   2   21.80    2.50
   2   2  -2   17.90    2.40
   1  -2  -2   11.70    1.60
   1  -2  -2   15.50    2.30
  -1  -2   2   11.00    1.80
  -1   2   2    9.60    1.50
  -1   2   2   14.10    2.00
  -1   2   2   15.50    1.70
   1   2  -2   10.40    2.00
   1   2  -2   11.00    1.60
   1   2  -2   10.00    1.70
   1   2  -2   15.90    2.30
   0  -2  -2   89.59    4.30
   0  -2   2   82.89    4.30
   0  -2   2   86.59    4.20
   0   2   2   85.19    4.00
   0   2   2   82.29    4.60
   0   2   2   85.59    4.40
   0   2   2   85.99    4.40
   0   2  -2   88.49    4.50
   0   2  -2   85.99    4.60
   0   2   2   84.89    4.70
   1  -2   2  723.43   30.10
  -1  -2  -2  771.62   30.40
   1  -2   2  772.52   30.30
   1  -2   2  788.32   30.70
   1   2   2  801.62   30.60
   1   2   2  762.02   30.70
   1   2   2  768.02   30.90
  -1   2  -2  751.12   30.60
  -1   2  -2  783.92   30.30
   1   2   2  764.82   30.70
   2  -2   2  497.85   19.50
  -2  -2  -2  507.45   19.90
   2  -2   2  463.95   19.90
   2  -2   2  495.45   20.60
   2  -2   2  481.65   19.60
   2   2   2  504.85   19.30
  -2   2  -2  492.65   19.50
   2   2   2  484.65   20.10
   2   2   2  485.25   20.00
  -2   2  -2  483.75   19.50
   2   2   2  504.25   20.70
   2   2   2  479.65   20.30
   3  -2   2   35.00    3.80
   3  -2   2   30.20    2.40
  -3  -2  -2   31.50    2.70
   3  -2   2   31.00    2.20
   3  -2   2   34.30    3.70
   3   2   2   29.40    3.00
   3   2   2   32.90    2.50
   3   2   2   33.70    4.30
  -3   2  -2   30.80    3.10
  -3   2  -2   27.20    2.20
   3   2   2   31.30    3.90
   3   2   2   31.40    3.20
   4  -2   2   28.10    3.60
  -4  -2  -2   35.00    3.00
   4  -2   2   42.90    4.30
   4   2   2   30.90    3.00
  -4   2  -2   31.20    2.50
   4   2   2   33.80    3.30
  -4   2  -2   31.10    2.20
  -4   2  -2   29.20    3.70
   4   2   2   33.30    4.50
   4   2   2   32.70    3.30
  -5  -2  -2  125.39    6.50
   5  -2   2  130.29    8.20
   5   2   2  117.69    6.70
  -5   2  -2  113.89    7.40
  -5   2  -2  122.59    5.50
  -5   2  -2  112.69    5.40
   5   2   2  122.99    6.80
   5   2   2  118.49    8.80
   5   2   2  125.99    7.00
   6  -2   2  262.67   14.10
  -6  -2  -2  274.37   12.10
   6  -2   2  251.37   14.00
  -6   2  -2  260.07   13.50
   6   2   2  260.97   15.10
   6   2   2  255.47   12.50
   7  -2   2  597.14   28.10
   7  -2   2  585.04   26.00
   7  -2   2  595.64   25.80
  -7  -2  -2  601.64   25.30
  -7  -2  -2  568.84   25.20
   7  -2   2  592.04   26.80
   7  -2   2  630.14   26.10
   7  -2   2  583.14   26.50
   7  -2   2  626.84   26.20
   7   2   2  615.64   26.10
   7   2   2  615.14   27.00
   7   2   2  598.14   26.10
   7   2   2  579.34   27.00
   7   2   2  626.04   27.20
   7   2   2  651.23   26.80
   7   2   2  609.24   28.00
   7   2   2  615.04   29.20
  -7   2  -2  608.74   27.50
   8  -2   2  645.84   28.30
   8  -2   2  637.74   28.20
   8  -2   2  688.63   29.30
   8  -2   2  661.23   28.40
   8  -2   2  669.23   28.40
   8  -2   2  600.54   29.40
   8  -2   2  663.53   28.40
   8  -2   2  638.54   30.80
   8  -2   2  654.33   28.00
   8  -2   2  670.33   28.20
  -8  -2  -2  678.83   32.40
   8   2   2  654.43   29.40
   8   2   2  642.34   28.30
   8   2   2  643.34   28.70
   8   2   2  665.23   29.00
   8   2   2  649.64   29.00
  -8   2  -2  644.54   30.20
   8   2   2  667.63   30.60
   8   2   2  654.53   28.90
   8   2   2  621.94   27.20
   8   2   2  659.13   28.20
   8   2   2  683.43   28.10
   9  -2   2    8.30    3.20
   9  -2   2    5.70    3.00
   9  -2   2   11.40    5.90
   9  -2   2    2.60    4.40
  -9  -2  -2    4.00    5.30
   9  -2   2    5.50    3.70
   9  -2   2    8.60    3.70
   9  -2   2    3.00    2.80
   9  -2   2   12.40    3.30
   9  -2   2    1.70    2.70
   9   2   2    1.20    4.60
   9   2   2   -1.70    3.00
   9   2   2    3.00    2.80
   9   2   2    0.90    6.20
   9   2   2    7.40    3.60
   9   2   2    9.60    4.00
   9   2   2    4.90    5.10
   9   2   2    2.70    3.50
   9   2   2    4.70    2.60
  -9   2  -2    0.80    5.00
  10  -2   2  767.62   33.40
  10  -2   2  771.12   33.20
  10  -2   2  775.42   33.70
  10  -2   2  730.23   36.90
  10  -2   2  815.92   35.00
  10  -2   2  716.13   34.90
  10  -2   2  730.63   33.70
  10  -2   2  807.72   33.70
  10  -2   2  831.52   34.00
  10  -2   2  797.32   33.60
 -10  -2  -2  756.72   39.10
  10   2   2  813.42   34.50
  10   2   2  776.32   34.50
  10   2   2  781.42   34.40
  10   2   2  764.52   35.00
  10   2   2  805.02   36.50
  10   2   2  753.52   32.20
 -10   2  -2  750.42   36.90
  10   2   2  797.72   33.50
  10   2   2  779.12   33.70
  11  -2   2    2.40    8.40
  11  -2   2   20.50    4.20
  11  -2   2   15.70    3.70
  11  -2   2    8.10    4.40
 -11  -2  -2    2.60    8.70
  11  -2   2   19.20    3.50
  11  -2   2   25.50    4.90
  11  -2   2   18.30    4.10
  11  -2   2   22.20    3.80
  11  -2   2   28.40    6.50
  11  -2   2   20.50    4.10
  11   2   2   21.30    4.80
  11   2   2   20.00    5.00
  11   2   2   14.20    3.60
  11   2   2   11.90    3.70
  11   2   2   17.90    4.00
 -11   2  -2   10.00   11.20
  11   2   2   13.80    3.10
  12  -2   2  221.08   12.30
  12  -2   2  217.28   11.80
  12  -2   2  233.78   12.40
  12  -2   2  162.38   20.20
 -12  -2  -2  238.58   23.00
  12  -2   2  222.88   12.70
  12  -2   2  223.98   13.50
  12  -2   2  206.88   12.00
  12  -2   2  230.68   12.40
  12   2   2  241.18   14.00
  12   2   2  229.48   12.50
  12   2   2  222.98   12.90
  12   2   2  239.28   13.50
  12   2   2  214.68   13.00
  12   2   2  273.57   16.70
  13  -2   2   30.00    4.40
  13  -2   2   28.00    3.70
  13  -2   2   38.50    4.60
  13  -2   2   37.70    4.60
  13  -2   2   29.30    3.80
  13   2   2   37.90    5.50
  13   2   2   33.00    4.30
  13   2   2   35.70    4.80
  13   2   2   35.90    4.40
  13   2   2   39.90    5.40
  14  -2   2  204.28    9.90
  14  -2   2  206.28   10.40
  14  -2   2  200.08   10.80
  14  -2   2  189.88   10.20
  14   2   2  202.38   11.10
  14   2   2  199.78   10.40
  14   2   2  212.48   11.10
  14   2   2  216.88   10.90
  14  -3  -2   53.19    5.00
  14  -3  -2   59.19    4.40
  14  -3  -2   49.10    4.20
  14   3  -2   53.19    4.60
  14   3  -2   49.00    5.20
  13  -3  -2   60.19    5.30
  13  -3  -2   73.09    6.90
  13  -3  -2   78.49    6.90
  13   3  -2   68.79    6.50
  13   3  -2   60.19    7.70
  13   3  -2   76.29    6.20
  13   3  -2   60.79    6.50
  12  -3  -2    7.30    3.30
  12  -3  -2    8.10    3.00
  12  -3  -2   11.30    3.20
  12  -3  -2   10.80    3.10
  12  -3  -2    1.60   13.00
 -12  -3   2    1.30    3.10
 -12  -3   2    1.20   11.40
  12   3  -2    2.90    3.30
  12   3  -2    4.40    3.20
  12   3  -2    6.00    3.90
  12   3  -2    3.80    3.30
  12   3  -2    5.30    3.00
 -11  -3   2  640.74   31.40
 -11  -3   2  744.13   39.50
  11  -3  -2  776.22   32.50
  11  -3  -2  772.22   32.80
  11  -3  -2  802.42   32.60
  11  -3  -2  702.93   38.30
  11  -3  -2  731.33   33.10
  11  -3  -2  765.22   32.50
 -11   3   2  722.33   37.50
  11   3  -2  812.72   34.40
  11   3  -2  782.22   33.50
  11   3  -2  764.12   33.60
  11   3  -2  771.02   33.60
  11   3  -2  755.92   33.20
  10  -3  -2  173.18   10.20
  10  -3  -2  163.98   10.50
  10  -3  -2  190.98   15.80
 -10  -3   2  152.98    9.70
 -10  -3   2  172.08   16.00
  10  -3  -2  172.68   10.00
  10  -3  -2  184.88   11.30
  10  -3  -2  157.18   10.20
  10  -3  -2  166.38   10.00
  10  -3  -2  164.88    9.80
  10   3  -2  170.88   13.30
  10   3  -2  169.38   11.00
  10   3  -2  176.38   11.40
 -10   3   2  198.98   15.10
  10   3  -2  169.88   11.50
  10   3  -2  161.28   11.00
  10   3  -2  153.98   10.60
   9  -3  -2  713.43   31.00
   9  -3  -2  650.33   29.90
  -9  -3   2  678.63   29.50
   9  -3  -2  706.93   30.60
   9  -3  -2  680.03   34.50
   9  -3  -2  689.03   30.50
   9  -3  -2  745.83   31.00
  -9  -3   2  740.13   35.70
   9   3  -2  682.43   31.10
  -9   3   2  703.03   32.60
   9   3  -2  673.23   30.90
   9   3  -2  697.03   31.30
   9   3  -2  684.03   32.50
   9   3  -2  698.73   30.80
   8  -3  -2  233.38   11.80
   8  -3  -2  219.58   11.40
   8  -3  -2  210.28   11.30
   8  -3  -2  211.88   14.60
  -8  -3   2  198.08   11.20
   8  -3  -2  217.58   11.40
   8  -3  -2  225.98   15.10
  -8  -3   2  229.58   23.00
   8  -3  -2  223.18   12.00
   8  -3  -2  221.08   12.30
   8   3  -2  228.38   14.10
   8   3  -2  230.68   12.30
   8   3  -2  233.68   12.40
   8   3  -2  197.68   12.20
   8   3  -2  206.98   12.40
  -8   3   2  222.58   13.40
   8   3  -2  214.58   12.50
   8   3  -2  213.48   12.00
   7  -3  -2  391.46   19.20
   7  -3  -2  350.56   16.30
   7  -3  -2  389.26   19.50
  -7  -3   2  354.56   18.10
   7  -3  -2  365.26   19.60
  -7  -3   2  354.56   19.90
   7  -3  -2  354.66   16.40
   7  -3  -2  343.87   16.30
   7   3  -2  360.36   19.40
   7   3  -2  337.77   17.00
  -7   3   2  357.56   17.80
   7   3  -2  344.47   16.60
   7   3  -2  366.46   17.20
   7   3  -2  358.36   17.50
  -7   3   2  350.26   16.90
  -6  -3   2 2316.77   91.19
   6  -3  -2 2285.57   92.89
   6   3  -2 2286.27   91.49
  -6   3   2 2419.76   91.49
   6   3  -2 2288.67   90.29
  -6   3   2 2305.67   91.29
   6   3  -2 2086.69   90.89
   6   3  -2 2353.76   91.19
  -6   3   2 2276.67   90.19
   5  -3  -2  876.81   37.30
  -5  -3   2  879.01   36.00
   5   3  -2  866.61   36.30
  -5   3   2  892.81   35.30
   5   3  -2  830.82   38.60
   5   3  -2  864.91   36.10
  -5   3   2  867.51   35.80
   5   3  -2  838.52   35.00
   4  -3  -2 1600.04   65.09
   4  -3  -2 1547.75   63.69
   4  -3  -2 1603.24   63.59
  -4  -3   2 1618.04   63.99
   4   3  -2 1692.33   64.29
  -4   3   2 1629.84   63.49
   4   3  -2 1582.94   63.79
   4   3  -2 1554.64   65.29
  -4   3   2 1626.24   63.69
   4   3  -2 1560.34   62.99
   4   3  -2 1656.53   64.39
   3  -3  -2  392.86   16.70
   3  -3  -2  384.36   17.70
  -3  -3   2  399.66   17.00
   3  -3  -2  359.06   17.40
  -3   3   2  390.36   16.50
   3   3  -2  391.66   17.20
  -3   3   2  396.86   16.50
   3   3  -2  386.96   17.10
   3   3  -2  384.86   17.90
   3   3  -2  384.56   16.60
  -1  -3   2  460.55   19.60
   1  -3  -2  471.85   19.00
   1   3  -2  448.96   19.20
   1   3  -2  463.95   19.50
  -1   3   2  465.25   19.40
  -1   3   2  423.06   17.90
   1   3  -2  460.25   19.40
  -1   3   2  467.15   18.90
  -1   3   2  456.85   18.70
   0  -3  -2  179.38    8.40
   0  -3   2  189.48    8.10
   0  -3   2  186.78    8.40
   0   3   2  184.08    7.90
   0   3  -2  177.38    8.70
   0   3  -2  177.98    9.00
   0   3   2  191.78    8.60
   0   3   2  181.08    9.00
  -1  -3  -2 1637.34   64.19
   1  -3   2 1631.74   64.29
   1  -3   2 1593.24   63.39
   1   3   2 1604.64   64.59
  -1   3  -2 1613.74   64.49
   1   3   2 1688.53   64.29
   1   3   2 1603.74   64.29
  -1   3  -2 1624.04   64.09
   1   3   2 1792.72   66.89
  -1   3  -2 1602.24   64.39
   2  -3   2 4865.61  196.48
   2  -3   2 5037.60  196.28
   2  -3   2 5110.79  196.08
   2  -3   2 5088.59  197.08
  -2  -3  -2 5183.18  196.68
  -2   3  -2 4978.20  196.28
   2   3   2 5064.19  197.08
   2   3   2 5029.30  196.78
   2   3   2 5279.37  197.18
  -2   3  -2 5201.88  195.48
   2   3   2 5077.39  196.98
   3  -3   2  622.74   25.50
   3  -3   2  617.14   26.90
   3  -3   2  667.13   26.50
  -3  -3  -2  641.34   26.00
   3  -3   2  638.74   25.60
   3   3   2  632.44   26.90
   3   3   2  633.54   24.90
   3   3   2  622.44   27.10
  -3   3  -2  624.54   25.30
   3   3   2  626.34   26.20
   3   3   2  644.14   26.30
  -3   3  -2  643.64   25.50
   4  -3   2  646.64   27.70
   4  -3   2  607.04   25.70
   4  -3   2  628.64   26.70
   4  -3   2  689.23   25.70
  -4  -3  -2  646.04   27.20
   4   3   2  630.24   25.40
   4   3   2  621.94   27.60
  -4   3  -2  629.44   25.70
   4   3   2  639.54   26.60
  -4   3  -2  633.14   26.10
   4   3   2  650.63   28.10
  -5  -3  -2 1546.45   60.39
   5  -3   2 1512.75   62.09
   5  -3   2 1484.25   61.09
   5   3   2 1576.74   60.59
  -5   3  -2 1503.75   59.39
   5   3   2 1500.05   59.69
   5   3   2 1542.05   60.79
  -5   3  -2 1510.85   59.39
   5   3   2 1515.65   62.59
  -5   3  -2 1494.75   60.49
   6  -3   2  891.51   39.00
  -6  -3  -2  935.91   38.40
   6   3   2  865.51   36.30
   6   3   2  881.71   37.30
   6   3   2  916.11   36.80
   6   3   2  905.61   39.70
  -6   3  -2  889.41   37.40
   7  -3   2  704.73   31.10
   7  -3   2  778.62   34.00
   7  -3   2  781.52   32.20
   7  -3   2  734.43   34.40
   7  -3   2  772.02   31.40
   7  -3   2  760.02   31.70
   7  -3   2  700.33   31.50
  -7   3  -2  733.03   32.20
   7   3   2  752.32   32.50
   7   3   2  740.13   31.30
   7   3   2  721.33   31.30
   7   3   2  725.83   33.40
   7   3   2  754.82   30.90
   7   3   2  726.73   31.90
   7   3   2  727.23   32.10
   8  -3   2  413.96   18.80
   8  -3   2  409.76   19.40
   8  -3   2  437.16   19.00
   8  -3   2  343.37   19.80
   8  -3   2  420.76   22.40
   8  -3   2  417.06   19.70
   8  -3   2  410.96   18.70
   8  -3   2  438.46   19.30
   8  -3   2  422.16   18.70
  -8  -3  -2  383.86   19.90
   8  -3   2  397.36   18.90
   8  -3   2  403.06   18.90
   8   3   2  425.76   18.70
   8   3   2  408.86   21.40
   8   3   2  411.56   20.20
   8   3   2  383.56   19.30
   8   3   2  406.66   19.70
   8   3   2  387.26   17.80
  -8   3  -2  389.76   20.20
   8   3   2  410.16   19.60
   8   3   2  413.06   18.80
   9  -3   2  457.05   24.40
   9  -3   2  438.46   20.50
   9  -3   2  475.05   24.80
   9  -3   2  448.76   21.00
   9  -3   2  458.25   20.70
   9  -3   2  466.05   21.90
   9  -3   2  423.66   22.10
   9  -3   2  446.36   20.90
   9  -3   2  466.05   20.90
   9  -3   2  437.56   20.70
  -9  -3  -2  429.56   25.70
   9   3   2  432.56   20.90
   9   3   2  519.15   26.40
   9   3   2  438.86   21.60
   9   3   2  429.16   20.30
   9   3   2  437.86   19.50
   9   3   2  446.36   23.40
   9   3   2  435.06   21.70
  -9   3  -2  481.45   23.50
   9   3   2  454.45   21.70
  10  -3   2   22.40    3.90
  10  -3   2   24.40    4.20
  10  -3   2   27.10    4.40
  10  -3   2   22.70    3.80
 -10  -3  -2   39.50    9.70
  10  -3   2   24.90    4.40
  10  -3   2   10.70    6.30
  10  -3   2   22.10    7.60
  10  -3   2   23.20    4.80
  10  -3   2   16.60    4.20
  10  -3   2   23.50    4.20
  10   3   2   43.60    7.80
  10   3   2   17.40    4.50
 -10   3  -2   26.50    8.70
  10   3   2   19.90    3.40
  10   3   2   21.40    4.10
  10   3   2   16.10    4.90
  10   3   2   20.50    4.50
  10   3   2   22.90    4.70
  11  -3   2   50.09    5.40
 -11  -3  -2   71.29   12.70
  11  -3   2   51.49    5.30
  11  -3   2   37.70    9.70
  11  -3   2   43.20    5.20
  11  -3   2   49.30    5.70
  11  -3   2   48.10    5.60
  11  -3   2   51.79    6.10
  11  -3   2   55.39    6.90
  11  -3   2   44.10    5.90
  11   3   2   60.49    7.30
  11   3   2   46.40    5.60
  11   3   2   45.40    6.10
  11   3   2   55.29    7.20
  11   3   2   58.09    7.40
  12  -3   2  435.56   19.80
 -12  -3  -2  419.86   30.10
  12  -3   2  417.76   19.60
  12  -3   2  396.56   19.50
  12  -3   2  376.96   29.00
  12  -3   2  446.36   19.80
  12  -3   2  442.76   20.00
  12  -3   2  420.56   20.20
  12   3   2  431.06   20.80
  12   3   2  420.06   21.30
  12   3   2  419.36   20.90
  12   3   2  417.46   19.80
  12   3   2  432.46   21.10
  13  -3   2  314.37   15.80
  13  -3   2  325.47   15.80
  13  -3   2  326.77   15.40
  13  -3   2  329.47   15.40
  13   3   2  322.17   16.50
  13   3   2  329.67   17.40
  13   3   2  311.67   18.90
  13   3   2  309.57   16.10
  13   3   2  310.37   16.40
  14  -3   2   61.69    4.70
  14  -3   2   74.49    5.10
  14  -3   2   64.59    4.70
  14  -3   2   74.89    5.60
  14   3   2   72.09    5.90
  14   3   2   58.19    5.80
  14   3   2   56.39    4.50
  14   3   2   65.19    5.60
  14  -4  -2  103.19    6.20
  14  -4  -2  125.79    6.90
  14  -4  -2  120.59    7.20
  14   4  -2  118.09    7.20
  14   4  -2  105.89    7.60
  14   4  -2  124.19    7.80
  13  -4  -2    5.60    2.50
  13  -4  -2    3.00    2.50
  13  -4  -2    4.30    3.10
  13   4  -2    2.70    2.70
  13   4  -2    1.70    2.80
  13   4  -2    4.00    2.80
  13   4  -2    1.50    2.50
  12  -4  -2  156.28    9.50
 -12  -4   2  107.99   15.90
  12  -4  -2   92.39   19.00
  12  -4  -2  144.99    8.80
  12  -4  -2  139.89    8.60
  12  -4  -2  151.68    9.40
 -12  -4   2  147.29    8.80
  12   4  -2  143.49   10.20
  12   4  -2  170.18   10.30
  12   4  -2  150.18    9.30
  12   4  -2  169.28   10.40
  12   4  -2  142.49   10.50
  11  -4  -2   17.00   10.10
  11  -4  -2   27.60    5.40
  11  -4  -2   25.30    5.90
 -11  -4   2   25.60    9.70
  11  -4  -2   38.40    6.30
  11  -4  -2   34.90    6.20
  11   4  -2   26.40    6.00
  11   4  -2   28.10    6.40
  11   4  -2   26.40    5.40
  11   4  -2   33.00    6.30
  10  -4  -2  523.15   23.80
  10  -4  -2  549.05   23.20
  10  -4  -2  508.65   23.50
  10  -4  -2  518.15   23.70
 -10  -4   2  465.55   22.60
  10  -4  -2  517.35   22.90
  10  -4  -2  536.25   23.10
  10  -4  -2  498.85   28.80
 -10  -4   2  538.45   30.40
  10   4  -2  493.15   24.20
  10   4  -2  505.65   24.30
  10   4  -2  499.25   24.10
  10   4  -2  506.55   26.10
  10   4  -2  514.45   25.10
 -10   4   2  517.05   26.70
  10   4  -2  508.25   23.70
   9  -4  -2    6.90    3.40
   9  -4  -2    6.70    3.70
   9  -4  -2    5.90    6.30
   9  -4  -2    6.50    2.60
   9  -4  -2    8.00    3.20
   9  -4  -2    8.20    3.10
  -9  -4   2    4.60    6.00
  -9  -4   2    7.40    3.50
   9  -4  -2    7.50    3.10
   9  -4  -2    4.50    3.00
   9   4  -2    9.90    5.40
   9   4  -2    6.70    3.60
   9   4  -2    1.00    4.00
   9   4  -2    8.80    3.70
   9   4  -2    6.40    4.00
  -9   4   2    6.50    6.40
   9   4  -2    4.60    3.90
   8  -4  -2  110.19    7.90
   8  -4  -2  109.99    7.30
   8  -4  -2  115.39   11.30
   8  -4  -2  107.29    7.20
  -8  -4   2  107.29   11.70
  -8  -4   2  112.69    7.70
   8  -4  -2  118.89    8.40
   8  -4  -2  117.09    8.00
   8  -4  -2  113.99    8.00
   8  -4  -2  105.89    7.20
  -8   4   2  110.49    9.40
   8   4  -2  106.69    8.70
   8   4  -2  118.09   10.50
   8   4  -2  105.69    8.30
   8   4  -2  109.89    9.10
   8   4  -2  115.49    8.50
   8   4  -2  111.69    7.90
   7  -4  -2   56.59    5.00
  -7  -4   2   66.09    8.70
   7  -4  -2   47.40    6.80
   7  -4  -2   57.39    5.70
   7  -4  -2   58.59    5.70
   7  -4  -2   65.79    5.20
   7  -4  -2   61.89    5.70
   7  -4  -2   60.79    5.60
   7   4  -2   57.69    6.80
   7   4  -2   54.19    6.50
  -7   4   2   66.79    6.70
  -7   4   2   61.49    6.50
   7   4  -2   52.49    7.90
   7   4  -2   69.29    6.50
   7   4  -2   55.29    6.00
   7   4  -2   69.19    6.00
   7   4  -2   54.89    6.60
   6  -4  -2   14.80    4.40
   6  -4  -2   20.60    3.50
   6  -4  -2   17.40    3.40
  -6  -4   2   16.60    4.50
   6   4  -2   21.00    2.80
   6   4  -2   16.50    4.40
   6   4  -2   22.80    4.40
  -6   4   2   18.70    4.40
   6   4  -2   20.60    4.00
  -6   4   2   18.30    3.70
   6   4  -2   12.50    4.60
   6   4  -2   17.60    5.10
  -5  -4   2  726.43   29.90
   5  -4  -2  645.04   29.40
   5  -4  -2  680.93   31.00
   5  -4  -2  710.23   29.30
   5   4  -2  719.33   30.10
   5   4  -2  683.53   27.70
   5   4  -2  723.93   31.80
  -5   4   2  702.13   29.00
   5   4  -2  718.83   30.50
   5   4  -2  616.84   29.40
  -5   4   2  695.23   29.00
  -4  -4   2 1801.62   68.99
   4  -4  -2 1650.43   73.79
   4  -4  -2 1716.73   68.49
   4  -4  -2 1680.63   68.69
   4   4  -2 1766.52   69.39
   4   4  -2 1638.24   68.29
  -4   4   2 1735.73   68.29
  -4   4   2 1733.53   67.99
   4   4  -2 1770.82   70.69
   4   4  -2 1721.23   66.79
   4   4  -2 1730.03   69.19
   3  -4  -2 9308.97  373.36
   3  -4  -2 9844.82  374.36
   3  -4  -2 9376.16  373.66
  -3  -4   2 9934.61  373.76
   3   4  -2 9471.35  374.06
   3   4  -2 9999.00  374.16
  -3   4   2 9756.12  373.36
  -3   4   2 9631.14  372.76
   3   4  -2 9740.43  374.86
   3   4  -2 9658.03  373.26
   2  -4  -2  857.21   34.90
  -2  -4   2  835.02   34.50
   2  -4  -2  839.92   34.30
  -2   4   2  773.62   37.50
  -2   4   2  834.42   33.70
   2   4  -2  886.31   35.60
   2   4  -2  853.81   34.10
   2   4  -2  854.71   35.00
   2   4  -2  837.92   34.90
  -2   4   2  861.81   34.30
   1  -4  -2  135.89    7.30
  -1  -4   2  135.49    6.10
   1  -4  -2  132.09    7.00
  -1  -4   2  128.99    7.20
  -1   4   2  138.39    7.20
  -1   4   2  133.89    7.30
   1   4  -2  117.09    7.40
   1   4  -2  135.69    8.10
  -1   4   2  132.59    7.90
   1   4  -2  131.79    7.90
  -1   4   2  128.49    7.10
   0  -4  -2  298.17   12.40
   0  -4  -2  280.67   12.70
   0  -4   2  271.17   12.20
   0  -4   2  279.17   12.60
   0   4  -2  287.37   13.20
   0   4   2  282.47   11.90
   0   4   2  286.87   13.40
   0   4  -2  284.87   12.90
   0   4   2  289.27   13.40
   0   4  -2  266.07   13.30
   0   4   2  292.97   13.00
   1  -4   2  217.78   11.00
   1  -4   2  243.08   10.00
   1  -4   2  261.07   11.50
  -1  -4  -2  257.47   11.40
  -1  -4  -2  251.47   10.30
  -1   4  -2  238.38   12.20
  -1   4  -2  262.67   11.70
  -1   4  -2  257.87   11.40
   1   4   2  245.48   12.00
   1   4   2  256.97   11.80
   1   4   2  245.18   11.90
   1   4   2  237.68   11.50
   2  -4   2   92.49    5.50
   2  -4   2   89.19    6.30
  -2  -4  -2   99.89    5.90
   2  -4   2  100.69    4.80
   2  -4   2  100.39    6.30
   2   4   2   98.89    6.50
   2   4   2   94.89    6.40
   2   4   2  100.89    6.70
   2   4   2   96.39    6.20
  -2   4  -2  107.99    5.70
  -2   4  -2   94.29    6.00
  -3  -4  -2   33.10    3.60
   3  -4   2   34.50    4.20
   3  -4   2   35.20    3.30
   3  -4   2   34.20    4.10
   3  -4   2   31.90    3.40
   3   4   2   30.40    4.00
  -3   4  -2   37.00    4.60
   3   4   2   33.30    4.00
  -3   4  -2   31.20    2.30
   3   4   2   35.30    4.50
   3   4   2   38.90    4.50
   4  -4   2  443.46   18.50
   4  -4   2  391.46   21.00
   4  -4   2  435.46   19.20
  -4  -4  -2  450.75   19.30
   4  -4   2  442.56   18.90
   4   4   2  465.55   19.70
   4   4   2  431.76   19.70
   4   4   2  458.85   20.80
  -4   4  -2  426.26   18.40
  -4   4  -2  443.46   18.60
   4   4   2  443.86   20.60
   5  -4   2 1013.40   40.00
   5  -4   2 1017.80   42.70
  -5  -4  -2 1000.80   41.10
   5  -4   2 1014.30   40.10
   5   4   2 1014.50   43.10
   5   4   2  989.20   42.90
   5   4   2  985.90   41.60
  -5   4  -2 1003.00   40.30
   5   4   2 1026.10   41.40
  -5   4  -2  953.90   40.00
  -6  -4  -2  184.48   10.40
   6  -4   2  173.78   11.60
   6  -4   2  180.68   10.10
   6  -4   2  190.68    9.90
   6  -4   2  174.68    9.50
   6   4   2  190.98   12.60
  -6   4  -2  168.78    9.50
   6   4   2  174.48   11.50
   6   4   2  206.08   13.70
  -6   4  -2  155.38    8.40
   6   4   2  180.78    8.50
   6   4   2  184.38   11.10
   6   4   2  180.78   10.10
   7  -4   2  172.38   14.00
   7  -4   2  167.28    8.80
   7  -4   2  159.48    9.10
   7  -4   2  164.18    9.00
   7  -4   2  151.08   11.50
   7  -4   2  159.38    8.90
   7  -4   2  153.18    8.90
   7  -4   2  153.98    9.90
   7  -4   2  157.48   10.20
   7  -4   2  159.58    9.80
   7   4   2  159.08    9.90
   7   4   2  158.48   10.60
   7   4   2  144.29    9.20
   7   4   2  162.38   10.10
   7   4   2  158.88    9.30
   7   4   2  154.28   11.20
   7   4   2  147.79    9.80
   8  -4   2  240.98   12.40
   8  -4   2  256.37   13.70
   8  -4   2  255.57   12.70
   8  -4   2  248.98   12.70
   8  -4   2  242.68   13.30
   8  -4   2  257.67   16.30
   8  -4   2  257.27   12.40
  -8  -4  -2  219.38   12.70
   8  -4   2  254.87   13.10
   8  -4   2  249.28   12.80
   8  -4   2  237.38   13.10
  -8   4  -2  246.98   14.00
   8   4   2  244.98   13.70
   8   4   2  253.77   13.70
   8   4   2  230.48   15.20
   8   4   2  250.77   14.00
   8   4   2  240.08   14.10
   8   4   2  241.48   12.50
   9  -4   2  624.74   27.50
   9  -4   2  626.34   28.40
   9  -4   2  614.44   27.90
  -9  -4  -2  608.64   33.30
   9  -4   2  654.53   27.60
   9  -4   2  584.74   28.90
   9  -4   2  664.63   32.00
   9  -4   2  599.14   27.40
   9  -4   2  655.83   27.50
   9  -4   2  638.84   27.10
  -9  -4  -2  580.04   26.90
  -9   4  -2  621.54   29.30
   9   4   2  638.04   28.90
   9   4   2  643.74   29.60
   9   4   2  611.74   30.20
   9   4   2  598.94   28.30
   9   4   2  620.54   28.60
  10  -4   2  869.91   35.80
  10  -4   2  829.72   35.30
  10  -4   2  821.12   36.10
  10  -4   2  789.12   40.30
  10  -4   2  783.02   35.50
 -10  -4  -2  833.22   42.80
  10  -4   2  896.81   37.10
  10  -4   2  875.21   35.60
  10  -4   2  846.32   35.90
  10  -4   2  831.42   35.90
  10   4   2  837.72   37.20
  10   4   2  806.82   36.90
  10   4   2  817.72   36.70
  10   4   2  862.71   39.10
  10   4   2  806.02   35.40
  10   4   2  828.22   37.30
  11  -4   2  152.48   10.20
  11  -4   2  159.48   11.10
 -11  -4  -2  171.98   19.10
  11  -4   2  154.68   13.10
  11  -4   2  166.48   17.80
  11  -4   2  170.78   10.30
  11  -4   2  178.08   11.70
  11  -4   2  150.38   10.70
  11  -4   2  173.58   11.50
  11   4   2  115.39   14.60
  11   4   2  166.08   11.00
  11   4   2  155.78   12.70
  11   4   2  176.48   11.80
  11   4   2  166.78   11.70
  12  -4   2  261.77   13.20
  12  -4   2  227.28   13.20
  12  -4   2  254.47   13.50
 -12  -4  -2  275.17   28.30
  12  -4   2  260.87   13.00
  12  -4   2  243.08   13.20
  12   4   2  263.77   13.10
  12   4   2  261.47   14.90
  12   4   2  260.37   14.40
  12   4   2  251.57   14.40
  12   4   2  264.67   14.70
  13  -4   2    7.20    2.70
  13  -4   2    1.90    2.20
  13  -4   2    0.40    2.90
  13  -4   2    3.40    3.60
  13   4   2    0.60    2.90
  13   4   2    1.10    2.50
  13   4   2    2.40    2.60
  13   4   2    3.60    3.50
  14  -4   2   53.99    4.70
  14  -4   2   49.30    4.30
  14  -4   2   50.89    4.10
  14   4   2   52.19    4.30
  14   4   2   50.29    5.20
  14   4   2   60.29    5.50
  14   4   2   52.29    5.20
  14  -5  -2    1.50    1.60
  14  -5  -2    5.30    2.20
  14  -5  -2    1.50    1.80
  14   5  -2   -1.80    2.70
  14   5  -2    4.10    3.60
  14   5  -2    2.50    2.40
 -13  -5   2   24.40    3.80
  13  -5  -2   28.70    4.10
  13  -5  -2   27.90    3.30
  13   5  -2   23.70    3.40
  13   5  -2   27.60    6.00
  13   5  -2   18.80    4.40
  13   5  -2   27.90    4.30
  12  -5  -2  156.28    8.80
 -12  -5   2  149.79    9.10
  12  -5  -2  145.29    9.60
  12  -5  -2  153.48    9.40
  12   5  -2  155.98    9.20
  12   5  -2  141.79   10.90
  12   5  -2  162.58   10.20
  12   5  -2  165.28   10.50
  11  -5  -2   49.30    5.30
  11  -5  -2   61.29    5.50
 -11  -5   2   42.90   10.70
  11  -5  -2   48.50    6.20
  11  -5  -2   68.19    6.10
 -11  -5   2   67.59    6.20
  11  -5  -2   30.70   10.20
  11  -5  -2   61.99    6.30
  11   5  -2   70.89    7.80
  11   5  -2   56.79    7.70
  11   5  -2   79.89    7.40
  11   5  -2   54.59    5.90
  11   5  -2   68.19    7.60
  10  -5  -2   23.80    3.80
  10  -5  -2   21.10    4.00
 -10  -5   2   16.80    4.00
 -10  -5   2   26.70   10.60
  10  -5  -2   16.50    4.00
  10  -5  -2   16.50    4.10
  10  -5  -2   28.50    4.10
  10   5  -2   18.90    4.80
  10   5  -2   20.60    4.00
  10   5  -2   21.30    4.90
  10   5  -2   17.30    4.80
  10   5  -2   24.40    5.70
   9  -5  -2   43.30    5.30
   9  -5  -2   45.90    4.80
   9  -5  -2   47.70    5.50
   9  -5  -2   52.59    6.10
  -9  -5   2   34.60    8.90
   9  -5  -2   53.19    9.90
  -9  -5   2   43.20    5.60
   9  -5  -2   39.70    4.90
  -9   5   2   34.40    4.40
   9   5  -2   39.80    4.90
   9   5  -2   38.20    7.30
   9   5  -2   41.00    6.00
   9   5  -2   44.40    5.80
   9   5  -2   44.40    6.70
   9   5  -2   34.40    5.90
   8  -5  -2   52.99    5.10
   8  -5  -2   57.69    6.20
   8  -5  -2   52.99    6.20
   8  -5  -2   45.90    7.50
   8  -5  -2   71.29    7.60
  -8  -5   2   46.80    5.20
   8  -5  -2   55.89    4.90
   8  -5  -2   51.59    5.20
  -8  -5   2   39.20    7.80
   8  -5  -2   60.09    5.50
   8   5  -2   63.99    6.00
  -8   5   2   55.79    6.80
   8   5  -2   54.29    6.50
   8   5  -2   60.99    7.90
   8   5  -2   62.09    7.00
   8   5  -2   57.99    6.50
   8   5  -2   55.99    7.10
   7  -5  -2    4.30    3.20
   7  -5  -2    2.20    2.60
   7  -5  -2    7.10    4.00
   7  -5  -2    4.20    2.90
   7  -5  -2    4.30    2.80
   7  -5  -2    5.70    2.60
  -7  -5   2    2.90    5.00
   7  -5  -2    3.60    4.20
   7  -5  -2   -0.30    2.20
   7   5  -2    6.70    3.40
  -7   5   2    7.40    3.40
   7   5  -2    4.70    3.10
   7   5  -2    5.10    3.80
   7   5  -2   -0.10    4.40
   7   5  -2    7.60    4.00
   7   5  -2    6.30    3.30
  -7   5   2    7.10    5.70
   6  -5  -2 1543.35   64.69
  -6  -5   2 1554.14   64.29
   6  -5  -2 1533.65   61.39
   6  -5  -2 1641.74   67.09
   6  -5  -2 1483.55   61.99
   6  -5  -2 1545.95   61.79
  -6   5   2 1463.75   62.19
   6   5  -2 1327.37   62.19
   6   5  -2 1616.74   63.69
  -6   5   2 1589.24   62.69
   6   5  -2 1588.14   66.09
   6   5  -2 1677.93   63.59
   6   5  -2 1482.65   62.69
   6   5  -2 1578.54   65.39
   6   5  -2 1490.15   63.59
   5  -5  -2   15.50    4.80
  -5  -5   2   11.20    3.90
   5  -5  -2    8.50    3.80
   5  -5  -2   19.60    4.10
   5   5  -2   11.80    3.90
  -5   5   2   16.80    2.80
   5   5  -2   12.00    3.60
   5   5  -2   17.20    5.20
   5   5  -2   14.10    4.80
  -5   5   2   12.20    3.60
   4  -5  -2 2804.92  119.19
   4  -5  -2 3046.50  120.19
   4  -5  -2 3058.09  119.09
  -4  -5   2 3131.79  119.49
  -4   5   2 2955.10  118.79
   4   5  -2 2979.70  119.99
  -4   5   2 3127.89  118.09
   4   5  -2 3115.39  121.29
   4   5  -2 3033.50  119.89
   4   5  -2 3006.50  118.69
   3  -5  -2   63.09    5.90
  -3  -5   2   66.19    5.60
  -3   5   2   67.99    5.30
  -3   5   2   64.19    4.50
   3   5  -2   72.09    6.90
   3   5  -2   58.99    6.00
   3   5  -2   73.19    5.30
   3   5  -2   74.79    6.20
  -3   5   2   58.49    7.00
   2  -5  -2 1579.34   62.69
   2  -5  -2 1541.65   62.29
  -2  -5   2 1639.74   62.59
   2   5  -2 1505.55   62.89
  -2   5   2 1535.95   61.59
   2   5  -2 1517.85   61.99
  -2   5   2 1552.54   63.09
  -2   5   2 1551.14   62.49
   2   5  -2 1602.74   63.69
  -2   5   2 1611.84   62.39
   2   5  -2 1540.15   63.09
   1  -5  -2   58.19    4.60
  -1  -5   2   49.90    4.30
   1  -5  -2   52.59    4.50
  -1  -5   2   43.50    3.30
  -1   5   2   62.59    4.60
  -1   5   2   51.99    4.40
   1   5  -2   57.39    5.10
  -1   5   2   53.79    6.20
   1   5  -2   48.70    5.30
   0  -5  -2  150.28    7.50
   0  -5  -2  149.69    8.00
   0  -5   2  152.08    8.10
   0  -5   2  150.28    7.40
   0   5  -2  152.48    9.40
   0   5   2  145.19    8.90
   0   5   2  154.18    8.40
   0   5   2  156.18    8.40
   0   5  -2  150.88    8.40
   0   5  -2  143.39    8.50
   0   5   2  152.58    6.90
  -1  -5  -2 1238.48   48.60
   1  -5   2 1197.28   48.30
   1  -5   2 1239.98   48.40
  -1  -5  -2 1196.38   47.20
  -1   5  -2 1205.68   48.90
   1   5   2 1198.48   48.80
   1   5   2 1237.98   48.10
   1   5   2 1181.78   49.20
  -1   5  -2 1165.58   49.20
  -1   5  -2 1217.98   48.70
   1   5   2 1188.58   49.20
  -2  -5  -2 2978.40  114.19
   2  -5   2 2872.91  113.79
   2  -5   2 2980.00  114.39
   2  -5   2 2751.72  114.39
   2   5   2 2808.12  114.49
  -2   5  -2 2950.40  114.09
  -2   5  -2 2848.81  114.29
   2   5   2 2936.51  114.29
   2   5   2 3007.20  115.29
   2   5   2 2982.80  114.89
   3  -5   2  294.47   14.70
   3  -5   2  316.77   15.20
   3  -5   2  311.67   14.20
   3   5   2  307.97   15.20
  -3   5  -2  310.47   14.80
   3   5   2  283.57   18.40
   3   5   2  341.47   16.00
  -3   5  -2  319.07   14.30
   3   5   2  321.67   15.40
   3   5   2  297.47   12.80
   4  -5   2 3010.80  124.89
  -4  -5  -2 3255.97  122.29
   4  -5   2 3215.18  123.29
   4  -5   2 3095.19  121.59
   4   5   2 3190.18  123.39
   4   5   2 3092.79  124.19
   4   5   2 2992.40  122.79
  -4   5  -2 3081.19  121.59
  -4   5  -2 3070.69  120.19
   4   5   2 3080.29  122.69
   5  -5   2    5.30    2.90
   5  -5   2    6.10    2.70
   5  -5   2    5.10    3.70
  -5  -5  -2    5.30    3.20
   5   5   2    5.90    3.90
   5   5   2    2.20    4.10
  -5   5  -2    5.10    2.80
   5   5   2    3.50    3.00
  -5   5  -2    5.80    2.20
   5   5   2    7.40    4.20
   6  -5   2  742.53   33.80
   6  -5   2  745.33   31.80
   6  -5   2  755.72   30.90
   6  -5   2  769.82   31.70
   6  -5   2  753.62   30.90
   6  -5   2  743.43   30.70
   6  -5   2  708.53   31.40
  -6   5  -2  716.73   30.50
   6   5   2  728.33   32.00
   6   5   2  694.43   32.00
   6   5   2  735.93   31.80
   6   5   2  751.92   33.40
  -6   5  -2  736.13   30.40
   6   5   2  779.22   32.40
   7  -5   2    5.10    2.50
   7  -5   2    2.40    2.10
   7  -5   2    4.60    3.00
   7  -5   2    6.10    3.40
   7  -5   2    7.20    2.60
   7  -5   2    2.70    2.90
   7  -5   2   13.80    4.50
   7  -5   2    7.20    3.00
   7  -5   2    4.40    2.80
   7   5   2    2.80    3.20
   7   5   2    2.80    3.30
   7   5   2    6.10    3.60
  -7   5  -2    4.20    3.60
   7   5   2    0.00    3.80
   7   5   2    6.10    3.40
   7   5   2    7.80    3.90
   8  -5   2  258.97   14.50
   8  -5   2  275.87   13.60
   8  -5   2  267.57   13.80
   8  -5   2  252.57   13.00
   8  -5   2  279.57   17.50
   8  -5   2  275.57   14.00
   8  -5   2  292.77   14.70
   8  -5   2  272.27   14.50
   8  -5   2  274.77   13.20
  -8  -5  -2  242.58   13.40
   8  -5   2  274.57   13.50
   8   5   2  252.37   15.00
   8   5   2  264.97   15.40
   8   5   2  285.17   16.80
   8   5   2  267.37   13.40
   8   5   2  269.47   15.00
   8   5   2  267.77   14.60
   9  -5   2    9.40    2.90
  -9  -5  -2   12.30    4.10
   9  -5   2    7.50    5.20
   9  -5   2    7.30    3.50
   9  -5   2   10.60    4.00
   9  -5   2    9.20    3.60
   9  -5   2    9.60    2.80
  -9  -5  -2   -4.70    6.10
   9  -5   2    5.20    2.80
   9  -5   2    8.30    3.00
   9  -5   2    5.60    5.90
   9   5   2    7.90    3.80
   9   5   2   11.10    4.60
   9   5   2   21.00    5.60
   9   5   2    6.90    3.90
   9   5   2   11.50    3.80
   9   5   2    7.50    3.80
  10  -5   2  309.37   16.20
  10  -5   2  307.67   16.10
  10  -5   2  334.87   16.20
  10  -5   2  329.17   16.00
 -10  -5  -2  350.26   28.50
 -10  -5  -2  313.97   15.70
  10  -5   2  347.97   29.80
  10  -5   2  352.06   17.40
  10  -5   2  300.47   15.30
  10  -5   2  315.87   16.70
  10  -5   2  340.57   15.80
  10   5   2  321.37   17.30
  10   5   2  333.87   17.90
  10   5   2  307.27   17.60
  10   5   2  312.97   17.80
  10   5   2  288.67   15.50
  10   5   2  363.66   20.10
  11  -5   2  181.78   10.20
 -11  -5  -2  180.08   19.60
 -11  -5  -2  156.78   10.10
  11  -5   2  145.99   17.80
  11  -5   2  162.18   10.50
  11  -5   2  166.88    9.70
  11  -5   2  166.28   10.40
  11  -5   2  182.88   10.30
  11   5   2  167.78   11.60
  11   5   2  174.68   11.90
  11   5   2  180.18   11.50
  11   5   2  177.58    9.80
  11   5   2  161.18   11.70
  12  -5   2   -1.80    2.90
  12  -5   2    7.80    3.00
  12  -5   2   10.40    3.10
  12  -5   2    4.80    2.40
  12  -5   2    4.60    2.50
  12   5   2    9.00    2.80
  12   5   2    4.30    3.80
  12   5   2   13.70    4.30
  12   5   2    3.30    3.20
  12   5   2    5.80    3.40
  13  -5   2    5.60    2.50
  13  -5   2   -2.20    3.70
  13  -5   2    4.30    1.90
  13   5   2    8.20    4.00
  13   5   2    4.10    2.60
  13   5   2    4.00    3.10
  13   5   2    2.30    3.60
  14  -5   2   17.70    2.60
  14  -5   2   20.40    2.60
  14  -5   2   24.10    3.20
  14   5   2   16.80    3.30
  14   5   2   21.30    3.50
  14   5   2   19.70    3.80
  14  -6  -2   11.50    2.50
  14  -6  -2   13.00    2.30
  14   6  -2   10.10    2.90
  14   6  -2   11.30    4.50
  13  -6  -2    0.50    1.90
  13  -6  -2    1.10    2.10
  13  -6  -2    7.30    2.40
 -13  -6   2    6.10    4.20
  13   6  -2    1.80    3.20
  13   6  -2    5.20    3.70
  13   6  -2    4.30    3.00
  12  -6  -2   23.60    4.00
  12  -6  -2   23.30    3.50
 -12  -6   2   35.70    4.70
  12  -6  -2   26.70    4.70
  12  -6  -2   34.80    4.00
  12   6  -2   33.00    4.50
  12   6  -2   39.40    5.90
  12   6  -2   35.40    5.10
  12   6  -2   28.80    5.50
  11  -6  -2   47.50    4.70
  11  -6  -2   48.20    5.60
  11  -6  -2   46.80    5.30
 -11  -6   2   42.90    5.20
  11  -6  -2   21.20    9.90
 -11  -6   2   45.70   12.70
  11  -6  -2   47.60    6.10
  11   6  -2   35.80    5.10
  11   6  -2   49.60    6.10
  11   6  -2   48.50    5.40
  11   6  -2   48.10    7.20
  10  -6  -2    3.90    2.80
  10  -6  -2    3.20    3.20
  10  -6  -2    7.00    2.80
  10  -6  -2   -0.80    7.60
  10  -6  -2    0.60    3.00
  10  -6  -2    2.60    2.10
 -10  -6   2    0.30    3.00
 -10  -6   2   10.10    8.20
  10   6  -2   10.80    4.20
  10   6  -2    9.30    3.20
  10   6  -2    8.50    4.60
  10   6  -2    9.80    3.90
  10   6  -2    2.60    3.70
 -10   6   2   -1.30    3.10
   9  -6  -2   42.50    5.50
   9  -6  -2   48.60    5.10
   9  -6  -2   21.20    6.90
   9  -6  -2   31.90    8.00
   9  -6  -2   46.70    4.70
   9  -6  -2   41.80    5.10
  -9  -6   2   45.40    5.10
  -9  -6   2   27.50    9.10
   9  -6  -2   45.50    5.80
   9   6  -2   46.90    6.80
  -9   6   2   39.60    5.40
   9   6  -2   46.30    6.20
   9   6  -2   34.50    6.70
   9   6  -2   35.00    6.80
   9   6  -2   39.00    5.00
   9   6  -2   35.10    6.10
   8  -6  -2  165.38   10.40
  -8  -6   2  177.78   10.20
   8  -6  -2  172.08   14.10
   8  -6  -2  169.58    9.10
   8  -6  -2  157.38   11.10
  -8  -6   2  154.08   14.70
   8  -6  -2  154.28   10.60
   8   6  -2  174.18   12.80
   8   6  -2  161.48   11.90
   8   6  -2  147.19   12.40
  -8   6   2  169.68   12.20
   8   6  -2  172.48   12.40
   8   6  -2  155.48   10.90
  -8   6   2  159.18    9.00
   8   6  -2  165.88    9.90
   8   6  -2  176.08   13.90
   7  -6  -2  296.07   15.00
   7  -6  -2  297.97   14.20
  -7  -6   2  285.97   14.40
   7  -6  -2  297.17   15.40
  -7  -6   2  318.17   19.20
   7  -6  -2  280.77   17.70
   7  -6  -2  297.77   14.00
   7  -6  -2  272.67   15.30
   7  -6  -2  298.77   13.70
   7   6  -2  289.97   15.70
   7   6  -2  289.97   16.20
   7   6  -2  299.97   15.10
  -7   6   2  287.87   14.90
   7   6  -2  287.47   14.60
  -7   6   2  301.37   13.90
   7   6  -2  273.77   16.60
   7   6  -2  313.57   18.60
   6  -6  -2   15.10    3.40
   6  -6  -2   13.50    3.20
   6  -6  -2   14.00    5.20
   6  -6  -2   14.20    2.80
  -6  -6   2   13.50    3.50
   6  -6  -2   14.40    6.40
   6  -6  -2   19.40    6.20
  -6   6   2   17.50    3.60
   6   6  -2   15.70    4.00
   6   6  -2   10.60    4.70
   6   6  -2   11.10    5.40
  -6   6   2   13.80    5.70
   6   6  -2    6.40    4.40
   5  -6  -2  535.55   24.40
   5  -6  -2  576.24   25.90
   5  -6  -2  554.44   26.60
   5  -6  -2  596.74   26.90
   5   6  -2  536.75   26.00
   5   6  -2  564.74   28.50
  -5   6   2  548.05   25.50
   5   6  -2  522.55   24.70
   5   6  -2  619.34   26.90
  -5   6   2  612.44   24.20
   4  -6  -2  134.49    9.20
   4  -6  -2  144.09    9.70
   4  -6  -2  141.99   11.40
  -4  -6   2  157.88    9.60
  -4   6   2  140.59    9.10
   4   6  -2  108.39    9.20
   4   6  -2  129.09   10.40
  -4   6   2  130.89    7.50
   4   6  -2  139.39   10.00
   4   6  -2  136.49   10.90
  -3  -6   2 4033.20  163.78
   3  -6  -2 4241.58  160.08
  -3   6   2 4034.30  159.68
  -3   6   2 3988.60  158.18
   3   6  -2 3914.21  158.88
   3   6  -2 4092.39  160.38
   3   6  -2 4301.77  161.88
  -3   6   2 4065.09  162.18
  -3   6   2 3984.40  159.38
  -2  -6   2  520.65   21.70
   2  -6  -2  481.15   21.40
   2  -6  -2  496.55   21.60
  -2   6   2  453.85   20.40
  -2   6   2  468.55   22.90
   2   6  -2  494.25   25.70
   2   6  -2  453.95   21.00
   2   6  -2  475.05   22.40
   2   6  -2  487.65   22.30
  -2   6   2  481.55   21.50
  -1  -6   2 1987.90   78.99
  -1  -6   2 1835.22   77.29
   1  -6  -2 2066.29   78.59
   1  -6  -2 2024.70   78.99
  -1   6   2 1914.81   79.79
   1   6  -2 1932.51   79.69
  -1   6   2 2053.49   79.49
   1   6  -2 2026.20   80.09
  -1   6   2 1985.10   79.09
   1   6  -2 2016.40   79.59
   0  -6   2  273.87   12.60
   0  -6   2  298.57   13.50
   0  -6  -2  277.37   13.50
   0  -6  -2  275.47   12.60
   0   6  -2  271.77   13.80
   0   6   2  288.77   13.90
   0   6  -2  270.57   14.80
   0   6  -2  294.07   14.20
   0   6   2  279.67   14.70
   0   6   2  279.97   13.90
   1  -6   2  176.98    9.50
  -1  -6  -2  187.98    9.80
   1  -6   2  185.38    9.30
  -1  -6  -2  179.08    8.10
   1   6   2  173.68   10.10
   1   6   2  185.08   10.50
  -1   6  -2  180.98   10.00
  -1   6  -2  174.78   11.10
   1   6   2  173.48   10.60
  -1   6  -2  175.88    9.80
  -2  -6  -2   48.20    4.80
   2  -6   2   41.20    4.70
  -2   6  -2   38.70    4.60
  -2   6  -2   39.90    4.70
   2   6   2   39.70    4.90
  -2   6  -2   29.50    6.70
   2   6   2   38.70    5.50
   2   6   2   42.50    5.20
   2   6   2   45.90    5.80
  -3  -6  -2 1288.47   49.80
   3  -6   2 1227.88   49.30
   3  -6   2 1248.58   50.09
   3  -6   2 1139.39   49.80
   3   6   2 1209.78   50.49
   3   6   2 1208.88   50.39
   3   6   2 1161.98   47.80
  -3   6  -2 1182.58   49.80
   3   6   2 1221.08   49.99
  -3   6  -2 1229.38   49.50
   4  -6   2  151.18    9.60
   4  -6   2  118.89    9.40
   4  -6   2  138.79    8.80
  -4  -6  -2  130.19    8.90
  -4   6  -2  143.09    8.80
   4   6   2  142.89   10.00
  -4   6  -2  132.99    8.90
   4   6   2  133.39    9.50
   4   6   2  147.59   10.80
   4   6   2  151.28   10.30
   5  -6   2   66.09    5.60
  -5  -6  -2   94.39    8.10
   5  -6   2   70.59    7.30
   5  -6   2   79.39    5.40
   5  -6   2   64.19    7.40
   5  -6   2   66.69    6.20
   5  -6   2   65.99    6.80
   5   6   2   65.89    8.10
   5   6   2   75.29    8.40
  -5   6  -2   73.99    7.10
  -5   6  -2   83.39    7.30
   5   6   2   68.69    8.60
   5   6   2   76.59    7.80
   5   6   2   81.09    7.50
  -6  -6  -2    8.80    5.90
   6  -6   2    1.70    4.50
   6  -6   2    4.80    3.90
   6  -6   2    8.40    2.60
   6  -6   2    8.80    3.10
   6  -6   2    9.20    3.60
   6  -6   2    8.10    4.00
   6  -6   2    9.70    3.40
   6  -6   2    5.60    3.00
   6  -6   2    7.60    2.80
  -6   6  -2    5.40    4.60
   6   6   2    9.20    5.20
   6   6   2    3.20    3.40
   6   6   2    5.80    3.30
   6   6   2    7.80    3.60
   6   6   2   -0.70    3.50
   6   6   2    7.40    4.10
   7  -6   2  981.70   41.50
   7  -6   2 1045.00   41.20
   7  -6   2 1027.00   39.90
   7  -6   2  990.10   40.10
  -7  -6  -2  943.81   40.20
   7  -6   2  962.30   40.70
   7  -6   2  963.40   43.90
   7  -6   2 1010.60   40.70
   7  -6   2  997.50   40.10
   7  -6   2  920.11   41.40
   7  -6   2  868.31   39.50
   7   6   2  968.70   42.80
   7   6   2  969.80   42.00
   7   6   2  958.10   41.80
   7   6   2  935.31   41.80
   7   6   2  996.70   41.20
  -8  -6  -2   93.79    7.50
   8  -6   2   86.99    6.70
   8  -6   2   95.29    7.30
   8  -6   2   98.39    7.80
   8  -6   2   85.19   10.70
   8  -6   2   92.09    7.50
   8  -6   2  100.39    6.90
   8  -6   2   84.69    8.00
   8  -6   2  100.29    9.40
   8  -6   2   97.89    7.90
   8   6   2   75.39    7.00
   8   6   2   90.39    8.70
   8   6   2   95.89    9.40
   8   6   2   97.99    8.60
   8   6   2  101.79   10.10
   8   6   2   94.79    9.70
   8   6   2   88.99    8.60
  -9  -6  -2  627.74   27.80
   9  -6   2  644.54   27.80
   9  -6   2  642.84   33.10
  -9  -6  -2  590.64   34.40
   9  -6   2  638.14   29.10
   9  -6   2  635.44   27.60
   9  -6   2  615.04   28.90
   9  -6   2  601.94   26.90
   9  -6   2  668.33   27.50
   9  -6   2  620.84   28.20
   9  -6   2  641.34   28.40
   9   6   2  642.64   27.30
   9   6   2  633.14   28.90
   9   6   2  632.84   31.00
   9   6   2  638.54   29.70
   9   6   2  644.24   29.90
   9   6   2  633.74   29.80
  10  -6   2   68.49    6.30
  10  -6   2   53.49    9.60
 -10  -6  -2   53.79    5.70
  10  -6   2   61.79    7.40
  10  -6   2   64.39    5.50
  10  -6   2   52.09    6.70
  10  -6   2   50.19    6.60
  10  -6   2   55.49    5.60
  10  -6   2   65.69    5.80
 -10  -6  -2   38.10   10.80
 -10   6  -2   58.79    9.80
  10   6   2   57.69    7.30
  10   6   2   69.59    7.50
  10   6   2   38.10    6.10
  10   6   2   52.49    6.80
  10   6   2   65.99    5.90
  11  -6   2   58.59    5.60
  11  -6   2   58.99    5.60
  11  -6   2   24.70   10.50
  11  -6   2   49.99    6.40
 -11  -6  -2   57.59    6.60
 -11  -6  -2   62.79   13.10
  11  -6   2   60.49    5.20
  11  -6   2   56.59    6.20
  11   6   2   66.89    9.30
  11   6   2   45.60    6.50
  11   6   2   61.49    7.40
 -11   6  -2   65.89   11.60
  11   6   2   63.89    7.40
  11   6   2   61.19    7.10
  11   6   2   47.20    5.50
  12  -6   2   18.60    3.30
  12  -6   2   10.60    3.50
  12  -6   2   16.80    2.90
 -12  -6  -2   15.20    4.30
  12   6   2   12.80    3.80
  12   6   2   15.00    4.50
  12   6   2    8.00    3.20
  12   6   2   15.40    4.10
  13  -6   2   96.79    6.20
  13  -6   2   96.99    6.70
  13  -6   2   82.39    7.90
  13  -6   2   95.39    5.90
  13   6   2  100.49    7.80
  13   6   2   90.59    7.10
  13   6   2   81.59    7.50
  14  -6   2    5.10    2.20
  14  -6   2    1.90    1.40
  14  -6   2    4.10    1.90
  14   6   2    2.50    2.50
  14   6   2    1.90    2.30
  13  -7  -2   82.69    5.90
  13  -7  -2   76.29    5.20
  13  -7  -2   87.19    6.20
 -13  -7   2   79.19    6.30
  13   7  -2   70.39    6.10
  13   7  -2   70.29    6.80
  12  -7  -2   12.60    2.70
 -12  -7   2   13.40    3.40
  12  -7  -2   14.90    3.10
  12  -7  -2   16.50    4.00
  12  -7  -2   15.60    4.20
  12   7  -2   18.70    5.20
  12   7  -2    7.90    3.80
  12   7  -2   14.30    3.50
  11  -7  -2   60.29    5.40
  11  -7  -2   55.79    6.20
  11  -7  -2   51.89    4.80
  11  -7  -2   58.69   12.90
 -11  -7   2   53.09    5.80
  11  -7  -2   53.19    6.50
 -11  -7   2   61.19   13.20
 -11   7   2   55.29   11.40
  11   7  -2   58.69    7.70
  11   7  -2   60.49    5.70
  11   7  -2   56.89    7.10
  10  -7  -2   20.50    8.80
  10  -7  -2   39.70    5.70
 -10  -7   2   19.70    8.90
  10  -7  -2   31.20    7.90
  10   7  -2   36.40    7.10
  10   7  -2   31.20    9.20
 -10   7   2   27.40    8.00
 -10   7   2   39.60    6.70
   9  -7  -2    7.70    2.50
   9  -7  -2    6.40    3.60
   9  -7  -2    8.40    4.00
  -9  -7   2    4.20    3.30
   9  -7  -2    4.80    2.70
   9  -7  -2    2.00    5.60
  -9  -7   2   10.60    7.60
   9  -7  -2    4.90    4.40
  -9   7   2    5.50    3.00
   9   7  -2    7.00    4.10
   9   7  -2    3.00    4.10
   9   7  -2    5.70    3.60
   9   7  -2    3.90    3.50
   8  -7  -2 1099.29   43.50
   8  -7  -2 1033.50   44.30
  -8  -7   2 1041.60   43.70
   8  -7  -2 1077.49   48.70
   8  -7  -2 1057.89   47.90
   8  -7  -2 1074.09   45.30
   8  -7  -2  961.50   44.50
  -8  -7   2 1050.09   49.90
   8   7  -2  999.70   45.90
   8   7  -2 1100.79   45.80
  -8   7   2 1043.50   42.80
   8   7  -2 1044.70   44.20
   8   7  -2 1039.90   43.30
   8   7  -2 1061.29   47.20
   7  -7  -2  246.28   14.00
   7  -7  -2  236.28   16.10
   7  -7  -2  232.68   12.70
  -7  -7   2  232.98   17.10
  -7  -7   2  237.18   12.40
   7  -7  -2  238.48   11.50
   7  -7  -2  219.48   13.40
   7  -7  -2  237.18   11.90
   7   7  -2  226.48   12.70
   7   7  -2  234.28   13.50
   7   7  -2  227.08   14.30
   7   7  -2  267.57   16.40
  -7   7   2  232.28   11.60
   7   7  -2  225.58   14.60
   7   7  -2  238.08   14.10
   6  -7  -2 1241.08   48.90
  -6  -7   2 1213.38   49.60
   6  -7  -2 1145.99   50.69
   6  -7  -2 1216.08   50.09
   6  -7  -2 1247.68   49.90
   6  -7  -2 1245.38   53.19
  -6   7   2 1198.28   49.50
   6   7  -2 1312.57   56.39
   6   7  -2 1266.47   53.19
   6   7  -2 1241.78   51.29
   6   7  -2 1189.38   51.59
  -6   7   2 1156.78   49.00
  -6   7   2 1165.18   53.79
  -5  -7   2   32.30    6.90
   5  -7  -2   52.89    7.10
  -5  -7   2   25.30    4.20
   5  -7  -2   32.70    9.20
   5  -7  -2   26.10    6.70
  -5   7   2   29.30    4.20
   5   7  -2   36.80    7.40
   5   7  -2   27.50    8.40
   5   7  -2   27.60    6.50
  -5   7   2   32.10    5.20
   5   7  -2   22.90    5.60
  -5   7   2   28.80    6.20
   4  -7  -2 1697.63   70.29
   4  -7  -2 1688.43   69.99
  -4  -7   2 1798.42   70.39
  -4   7   2 1718.83   69.89
   4   7  -2 1797.12   72.99
  -4   7   2 1765.32   70.09
   4   7  -2 1660.23   71.49
   4   7  -2 1730.63   70.99
   4   7  -2 1642.24   68.79
  -4   7   2 1611.54   67.79
  -3  -7   2  427.46   19.90
   3  -7  -2  416.76   19.50
   3  -7  -2  421.66   19.80
   3   7  -2  376.86   20.70
   3   7  -2  408.96   21.70
   3   7  -2  374.16   18.70
  -3   7   2  387.26   19.20
   3   7  -2  429.36   21.70
  -3   7   2  371.96   22.50
  -3   7   2  432.16   20.10
   2  -7  -2 1852.91   74.09
  -2  -7   2 1861.91   74.39
   2  -7  -2 1872.31   74.39
   2   7  -2 1841.62   76.09
   2   7  -2 1909.51   75.59
  -2   7   2 1844.22   74.29
  -2   7   2 1839.12   75.69
   2   7  -2 1833.22   75.29
   2   7  -2 1731.03   73.69
  -2   7   2 1852.41   74.59
   1  -7  -2   25.70    4.00
   1  -7  -2   36.10    4.20
  -1  -7   2   27.80    4.10
  -1   7   2   26.10    4.70
   1   7  -2   32.30    5.40
  -1   7   2   36.50    4.50
   1   7  -2   34.90    5.20
   1   7  -2   33.60    5.30
   0  -7   2  316.67   14.20
   0  -7  -2  307.97   14.10
   0  -7  -2  316.57   15.40
   0  -7   2  312.67   15.20
   0   7   2  318.97   15.70
   0   7  -2  311.17   16.00
   0   7   2  316.67   16.00
   0   7   2  304.27   16.70
   0   7  -2  327.97   16.10
  -1  -7  -2  216.88   11.80
  -1  -7  -2  211.18    9.70
   1  -7   2  223.38   11.70
   1  -7   2  231.78   11.30
  -1   7  -2  233.58   12.20
  -1   7  -2  207.28   14.20
  -1   7  -2  211.58   12.40
   1   7   2  252.67   13.10
   1   7   2  211.98   12.80
   1   7   2  204.78   12.50
  -2  -7  -2 1927.91   77.69
   2  -7   2 1951.80   77.39
   2   7   2 1930.61   79.19
  -2   7  -2 1930.11   77.79
   2   7   2 1903.41   78.59
   2   7   2 1929.41   78.69
  -2   7  -2 1944.31   77.89
   3  -7   2  216.78   12.00
   3  -7   2  230.68   12.20
  -3  -7  -2  224.78   12.40
   3  -7   2  193.68   14.30
   3   7   2  197.18   10.60
   3   7   2  220.88   14.00
   3   7   2  223.48   13.00
  -3   7  -2  229.18   12.20
   3   7   2  201.98   13.40
  -3   7  -2  210.08   12.40
   4  -7   2 1463.25   58.59
   4  -7   2 1368.26   57.59
   4  -7   2 1354.66   58.29
  -4  -7  -2 1476.45   58.39
   4  -7   2 1338.77   57.19
  -4   7  -2 1354.06   57.69
   4   7   2 1371.56   59.39
   4   7   2 1434.26   60.59
   4   7   2 1480.15   59.09
  -4   7  -2 1404.26   58.19
   5  -7   2  344.97   15.10
   5  -7   2  308.37   17.30
   5  -7   2  298.57   16.10
   5  -7   2  334.07   17.30
   5  -7   2  318.77   17.50
  -5  -7  -2  312.87   15.20
   5  -7   2  352.86   17.90
   5  -7   2  345.47   14.70
   5   7   2  283.57   17.30
   5   7   2  328.87   17.90
  -5   7  -2  329.47   17.30
   5   7   2  326.17   17.10
  -5   7  -2  318.17   17.10
   5   7   2  339.37   20.00
   6  -7   2 1031.90   42.60
   6  -7   2 1059.59   44.50
   6  -7   2 1050.99   43.30
   6  -7   2 1101.99   44.70
   6  -7   2 1075.39   42.90
   6  -7   2 1004.80   44.30
   6  -7   2  989.70   44.60
   6  -7   2 1103.89   47.10
   6  -7   2 1092.69   42.60
  -6  -7  -2 1043.60   43.10
   6   7   2 1052.99   44.90
   6   7   2 1076.69   46.10
  -6   7  -2  963.20   44.30
   6   7   2 1081.69   48.70
   6   7   2 1019.80   43.60
   6   7   2 1062.39   45.00
   6   7   2  999.10   45.20
  -6   7  -2 1082.29   45.90
   6   7   2 1011.00   44.50
   7  -7   2  210.48   12.60
   7  -7   2  220.18   10.70
   7  -7   2  221.68   11.10
  -7  -7  -2  214.18   11.60
   7  -7   2  220.38   12.00
   7  -7   2  211.58   14.90
   7  -7   2  206.38   10.80
   7  -7   2  204.68   11.50
   7  -7   2  203.58   12.90
   7   7   2  193.38   12.80
   7   7   2  212.78   13.20
   7   7   2  202.48   14.00
   7   7   2  190.88   12.90
   7   7   2  209.78   12.20
  -7   7  -2  209.28   14.30
   7   7   2  222.48   14.50
   8  -7   2  734.23   29.60
   8  -7   2  685.43   29.80
   8  -7   2  628.34   31.30
   8  -7   2  716.93   29.80
   8  -7   2  692.93   31.70
   8  -7   2  676.63   30.50
  -8  -7  -2  667.03   32.10
   8  -7   2  697.53   34.60
   8  -7   2  715.73   30.60
  -8   7  -2  706.83   33.90
   8   7   2  721.93   33.20
   8   7   2  688.83   32.20
   8   7   2  698.93   31.00
   8   7   2  659.53   31.80
   8   7   2  709.83   32.60
   8   7   2  703.63   33.00
  -9  -7  -2    2.90    3.60
   9  -7   2    9.00    4.00
   9  -7   2    3.90    3.40
   9  -7   2    2.80    6.50
   9  -7   2    5.10    2.50
   9  -7   2    3.70    2.50
   9  -7   2    3.30    2.60
   9  -7   2    7.40    3.90
   9  -7   2    4.60    3.10
  -9  -7  -2    7.30    8.70
   9   7   2    7.40    4.80
   9   7   2   10.20    4.80
   9   7   2    6.40    4.30
   9   7   2    6.70    5.30
   9   7   2    6.40    3.70
  -9   7  -2    4.90    6.10
  10  -7   2  163.38   16.50
  10  -7   2  157.58   13.30
  10  -7   2  159.78   10.90
  10  -7   2  164.58   11.70
 -10  -7  -2  150.38   18.80
  10   7   2  180.08   14.90
  10   7   2  151.38   12.90
  10   7   2  186.78   14.40
  10   7   2  169.68   16.50
  10   7   2  173.68   14.30
 -10   7  -2  184.48   16.10
  11  -7   2  118.39   15.20
  11  -7   2  183.58    9.80
  11  -7   2  155.78   10.70
 -11  -7  -2  196.28   21.70
  11  -7   2  168.98    9.30
  11  -7   2  162.88   10.30
 -11  -7  -2  179.78   10.30
 -11   7  -2  134.69   16.70
  11   7   2  174.08   11.50
  11   7   2  163.18   10.80
  11   7   2  159.38   11.50
  11   7   2  170.98   12.10
  12  -7   2  190.68    9.80
 -12  -7  -2  163.38   10.00
  12  -7   2  194.78   10.10
  12  -7   2  185.98   11.60
  12   7   2  176.58   11.70
  12   7   2  181.88   12.10
  12   7   2  196.98   11.10
  13  -7   2    6.90    2.60
  13  -7   2    5.70    1.90
  13  -7   2   -0.20    3.40
  13  -7   2    3.40    1.70
  13   7   2    6.60    2.80
  13   7   2    4.10    3.20
  13   7   2    5.70    2.90
  13  -8  -2    3.90    2.30
  13  -8  -2    1.20    1.50
 -13  -8   2   -1.20    2.40
  13   8  -2   -0.50    3.20
  13   8  -2    4.00    2.70
  12  -8  -2   92.69    5.70
  12  -8  -2   97.79    6.10
  12  -8  -2   97.29    7.50
  12  -8  -2   95.69    7.20
 -12  -8   2   80.89    6.50
  12   8  -2  102.79    8.10
  12   8  -2   92.09    8.90
  11  -8  -2    4.30    2.30
  11  -8  -2    4.90    3.60
  11  -8  -2    5.40    3.00
 -11  -8   2   11.70    3.40
  11  -8  -2    0.20    2.10
  11   8  -2    3.50    2.90
  11   8  -2    3.50    3.60
  11   8  -2    2.90    4.00
  10  -8  -2   34.40   10.80
  10  -8  -2   35.70    5.00
 -10  -8   2   35.60    5.00
  10  -8  -2   41.00    6.00
  10  -8  -2   40.20    4.60
  10  -8  -2   34.30    4.20
 -10  -8   2   20.40   11.20
  10   8  -2   37.10    6.30
  10   8  -2   39.10    5.20
  10   8  -2   27.90    6.00
 -10   8   2   41.70    4.40
 -10   8   2   29.60    8.70
  -9  -8   2   58.59   11.50
   9  -8  -2   66.09    5.70
   9  -8  -2   63.99    7.70
  -9  -8   2   66.19    6.90
   9  -8  -2   53.59    6.30
   9  -8  -2   61.49    5.30
   9  -8  -2   61.59   10.10
   9  -8  -2   63.49    8.20
  -9   8   2   75.39   10.20
   9   8  -2   60.29    6.80
   9   8  -2   54.49    7.90
  -9   8   2   64.49    5.80
   9   8  -2   76.79    8.80
  -8  -8   2  178.18   11.20
   8  -8  -2  185.28   15.50
   8  -8  -2  190.78   12.90
   8  -8  -2  203.08   10.10
  -8  -8   2  175.28   17.20
   8  -8  -2  183.48   12.60
   8  -8  -2  185.38   10.30
   8  -8  -2  216.88   11.70
   8   8  -2  195.68   15.80
   8   8  -2  201.48   13.70
  -8   8   2  195.48   10.40
  -8   8   2  211.48   15.10
   8   8  -2  188.98   13.20
   8   8  -2  205.08   11.80
  -7  -8   2   49.60    7.00
   7  -8  -2   50.69    6.70
   7  -8  -2   39.00    4.40
   7  -8  -2   51.19    6.00
   7  -8  -2   40.40    4.50
   7  -8  -2   46.60    6.40
  -7  -8   2   29.80    7.60
   7  -8  -2   42.00    7.60
   7   8  -2   40.70    8.60
   7   8  -2   39.90    6.40
   7   8  -2   37.80    5.10
   7   8  -2   69.09    8.40
  -7   8   2   46.40    7.70
  -7   8   2   41.00    4.70
   7   8  -2   35.10    9.90
  -6  -8   2  535.85   24.10
   6  -8  -2  559.34   25.70
   6  -8  -2  561.94   24.60
   6  -8  -2  520.45   23.30
   6  -8  -2  566.54   23.20
   6  -8  -2  550.14   27.60
  -6   8   2  537.45   26.90
   6   8  -2  513.45   24.10
   6   8  -2  569.64   26.30
  -6   8   2  559.54   23.40
   6   8  -2  544.75   31.20
   6   8  -2  528.65   24.10
   5  -8  -2 1187.58   50.89
  -5  -8   2 1235.48   51.39
   5  -8  -2 1250.87   51.59
   5  -8  -2 1248.18   52.79
   5  -8  -2 1334.77   54.69
  -5   8   2 1358.66   54.39
   5   8  -2 1332.17   55.49
  -5   8   2 1202.08   53.29
   5   8  -2 1366.86   58.59
   5   8  -2 1229.38   51.29
  -5   8   2 1196.68   56.89
   4  -8  -2  326.97   15.80
  -4  -8   2  332.97   19.50
  -4  -8   2  386.66   17.70
   4  -8  -2  372.36   18.20
  -4   8   2  358.06   17.90
   4   8  -2  352.26   16.00
   4   8  -2  344.27   19.50
   4   8  -2  356.96   21.30
  -4   8   2  330.87   19.10
   4   8  -2  282.77   17.00
  -4   8   2  310.07   15.10
   4   8  -2  332.77   25.20
  -3  -8   2  748.03   32.50
   3  -8  -2  744.13   31.80
   3  -8  -2  735.03   32.60
  -3  -8   2  732.33   30.00
  -3   8   2  732.43   39.00
   3   8  -2  708.63   33.10
   3   8  -2  684.73   33.80
  -3   8   2  702.03   32.70
  -3   8   2  714.23   31.90
   3   8  -2  659.63   31.00
   3   8  -2  702.43   34.50
   2  -8  -2   23.40    4.70
   2  -8  -2   20.70    3.90
  -2  -8   2   28.20    5.20
  -2   8   2   17.70    8.10
   2   8  -2   29.40    6.10
   2   8  -2   27.30    4.40
  -2   8   2   26.20    4.40
   2   8  -2   33.20    6.60
  -2   8   2   26.40    5.80
   2   8  -2   17.40    6.30
   1  -8  -2 1329.57   53.49
  -1  -8   2 1212.88   50.69
  -1  -8   2 1306.87   53.29
   1  -8  -2 1316.37   52.19
   1   8  -2 1357.16   54.79
  -1   8   2 1246.68   53.79
   1   8  -2 1291.57   54.69
  -1   8   2 1307.87   53.29
   1   8  -2 1245.88   54.29
  -1   8   2 1192.58   54.39
   0  -8   2  108.09    6.80
   0  -8  -2  112.59    8.30
   0  -8   2  105.09    8.30
   0  -8  -2  104.79    6.70
   0   8  -2  109.19    8.70
   0   8   2  100.59   10.40
   0   8  -2  115.99   11.40
   0   8  -2  105.49    9.50
   0   8   2  116.99    9.60
   0   8   2  109.39    8.40
  -1  -8  -2  167.38   11.20
  -1  -8  -2  143.99    7.40
   1  -8   2  149.88    8.90
   1  -8   2  143.39   10.50
  -1   8  -2  160.58   10.10
  -1   8  -2  148.19   13.00
   1   8   2  151.58   11.60
   1   8   2  157.28   10.70
  -1   8  -2  146.39   12.70
   1   8   2  158.58   11.50
  -2  -8  -2   59.59    6.90
   2  -8   2   50.19    6.20
   2  -8   2   59.09    5.90
   2   8   2   44.00    6.90
   2   8   2   73.69    8.10
  -2   8  -2   58.79    6.20
  -2   8  -2   70.49    8.30
   2   8   2   57.99    7.90
  -2   8  -2   69.59   11.30
   3  -8   2   52.89    6.20
  -3  -8  -2   47.80    5.00
  -3  -8  -2   69.69    7.50
   3  -8   2   57.89    6.60
   3   8   2   50.39    5.50
   3   8   2   46.60    8.00
  -3   8  -2   62.19    7.40
   3   8   2   53.79    8.00
  -3   8  -2   61.79    6.40
   3   8   2   71.99    8.50
   4  -8   2   47.40    6.20
   4  -8   2   51.19    6.30
  -4  -8  -2   43.90    6.90
   4  -8   2   56.89    5.10
   4  -8   2   50.09    4.60
   4  -8   2   43.10    7.30
   4  -8   2   63.49    7.00
   4  -8   2   42.60    9.80
  -4   8  -2   49.00    7.40
   4   8   2   52.59    7.10
   4   8   2   64.29    9.70
  -4   8  -2   53.19    6.40
   4   8   2   64.79    8.30
   4   8   2   47.10    7.80
   5  -8   2  239.48   14.20
   5  -8   2  218.58   11.40
   5  -8   2  240.78   10.90
  -5  -8  -2  220.78   11.60
   5  -8   2  219.08   10.70
   5  -8   2  203.38   13.10
   5  -8   2  229.48   12.80
  -5   8  -2  205.28   11.00
   5   8   2  215.18   15.00
   5   8   2  213.08   16.70
   5   8   2  226.18   15.00
   5   8   2  197.48   13.40
  -5   8  -2  233.98   13.80
  -5   8  -2  211.48   16.10
   5   8   2  221.78   12.10
   6  -8   2  476.05   20.00
   6  -8   2  449.36   21.40
   6  -8   2  464.05   20.00
   6  -8   2  461.25   22.30
  -6  -8  -2  431.36   20.50
   6  -8   2  456.85   23.90
   6  -8   2  448.36   20.70
   6  -8   2  452.05   22.10
   6   8   2  446.26   22.50
   6   8   2  435.86   22.10
   6   8   2  429.86   21.00
  -6   8  -2  465.95   23.60
  -6   8  -2  423.46   20.00
   6   8   2  511.35   31.00
   6   8   2  436.96   22.90
   6   8   2  480.05   23.10
   6   8   2  528.95   26.20
   7  -8   2  389.36   18.20
   7  -8   2  410.36   22.10
   7  -8   2  386.36   19.70
   7  -8   2  391.86   17.70
   7  -8   2  352.96   20.10
   7  -8   2  352.06   18.40
   7   8   2  369.06   19.50
  -7   8  -2  365.86   17.20
  -7   8  -2  408.56   21.60
   7   8   2  379.06   20.50
   7   8   2  349.96   19.60
   7   8   2  391.56   22.00
   7   8   2  385.86   18.70
   7   8   2  358.06   20.20
   8  -8   2   13.80    3.10
  -8  -8  -2    8.70    3.40
   8  -8   2    5.10    2.50
   8  -8   2   11.20    4.80
   8  -8   2    6.10    3.50
   8  -8   2    6.10    4.00
   8  -8   2    2.40    2.80
   8  -8   2   12.90    6.70
   8   8   2    6.50    5.10
   8   8   2   11.00    4.80
   8   8   2   10.40    4.00
  -8   8  -2    2.40    5.10
   8   8   2    6.40    3.70
   8   8   2    3.40    4.90
   8   8   2    8.20    6.10
   9  -8   2  709.33   32.10
   9  -8   2  757.02   31.20
  -9  -8  -2  767.42   32.20
   9  -8   2  702.63   33.60
   9  -8   2  682.43   33.50
   9  -8   2  756.42   32.40
  -9  -8  -2  688.83   39.20
   9  -8   2  777.02   31.50
   9  -8   2  757.42   37.60
   9   8   2  756.42   34.80
   9   8   2  715.03   33.80
  -9   8  -2  763.52   36.90
   9   8   2  699.23   33.00
   9   8   2  745.63   34.70
   9   8   2  753.32   32.70
  10  -8   2  201.48   12.90
  10  -8   2  201.28   11.60
 -10  -8  -2  192.78   21.30
 -10  -8  -2  204.28   11.60
  10  -8   2  209.88   10.90
  10  -8   2  222.08   13.20
  10  -8   2  200.48   10.60
  10  -8   2  193.88   18.10
  10   8   2  169.68   12.40
 -10   8  -2  196.78   17.40
  10   8   2  203.78   13.00
  10   8   2  211.48   12.10
  10   8   2  188.38   13.60
  11  -8   2   98.89    7.50
 -11  -8  -2   96.29    7.60
  11  -8   2   83.49    6.20
  11  -8   2   99.59    8.40
  11  -8   2  107.19    6.80
  11   8   2  105.99    8.00
  11   8   2   97.69    9.40
  11   8   2   98.89    8.70
 -12  -8  -2  162.28    9.40
  12  -8   2  148.59    8.40
  12  -8   2  179.58   10.60
  12  -8   2  158.38   10.10
  12  -8   2  171.98    8.90
  12   8   2  167.88   11.10
  12   8   2  166.38   12.10
  12   8   2  172.08    9.80
  13  -8   2   13.20    2.20
  13  -8   2    8.60    2.50
  13  -8   2    8.50    3.50
  13   8   2    6.30    2.50
  13   8   2    8.30    2.80
  13   8   2   12.00    3.40
  13  -9  -2  292.77   12.60
  13  -9  -2  281.37   13.30
 -13  -9   2  278.87   13.00
  13   9  -2  276.77   13.80
  13   9  -2  313.17   14.40
  12  -9  -2   28.10    3.70
  12  -9  -2   33.10    3.50
  12  -9  -2   31.20    4.50
 -12  -9   2   28.00    3.80
  12   9  -2   31.00    4.80
  12   9  -2   34.90    5.20
 -11  -9   2  353.86   16.50
  11  -9  -2  339.57   15.40
  11  -9  -2  349.47   16.70
  11  -9  -2  331.17   18.60
  11   9  -2  331.17   15.90
  11   9  -2  338.07   17.90
 -11   9   2  314.87   15.50
  11   9  -2  330.27   18.20
 -10  -9   2   44.70    5.40
  10  -9  -2   45.20    5.60
  10  -9  -2   39.60    4.40
  10  -9  -2   33.30    6.00
 -10  -9   2   29.70   13.20
  10  -9  -2   14.30    9.70
  10  -9  -2   46.90    6.50
  10  -9  -2   36.20    4.20
  10   9  -2   44.50    6.40
  10   9  -2   48.50    5.80
 -10   9   2   38.40    9.20
 -10   9   2   44.90    4.90
  10   9  -2   25.50    5.40
   9  -9  -2  679.43   37.00
  -9  -9   2  661.23   39.00
   9  -9  -2  822.92   34.80
   9  -9  -2  689.93   32.00
   9  -9  -2  680.53   36.00
  -9   9   2  762.52   37.20
   9   9  -2  794.02   37.70
   9   9  -2  780.62   39.30
   8  -9  -2  166.98    9.00
  -8  -9   2  158.58   10.20
   8  -9  -2  166.18    9.10
   8  -9  -2  163.18   10.20
  -8  -9   2  158.98   19.60
   8  -9  -2  150.48   11.80
   8  -9  -2  173.98   11.90
  -8   9   2  145.59   16.00
   8   9  -2  171.88   16.20
   8   9  -2  154.48   12.40
  -8   9   2  164.28    9.40
   8   9  -2  171.68   12.50
   8   9  -2  159.08   10.00
   7  -9  -2  478.65   21.10
   7  -9  -2  460.25   21.60
  -7  -9   2  478.15   22.30
   7  -9  -2  473.55   24.10
   7  -9  -2  485.85   24.20
   7  -9  -2  486.55   22.50
  -7  -9   2  461.15   27.50
   7  -9  -2  499.15   26.50
  -7   9   2  495.25   21.50
   7   9  -2  512.95   32.00
   7   9  -2  482.55   22.70
   7   9  -2  516.95   27.80
   7   9  -2  470.95   24.40
   7   9  -2  482.45   24.60
  -7   9   2  511.65   26.30
   6  -9  -2  390.56   18.30
   6  -9  -2  443.46   21.40
  -6  -9   2  458.35   22.30
   6  -9  -2  439.36   23.30
   6  -9  -2  410.56   21.60
   6  -9  -2  409.36   18.30
   6   9  -2  425.76   24.60
  -6   9   2  406.96   18.70
   6   9  -2  420.66   27.90
   6   9  -2  379.96   19.10
  -6   9   2  453.85   23.00
   6   9  -2  400.76   19.50
   5  -9  -2  525.85   23.40
   5  -9  -2  539.25   25.00
   5  -9  -2  489.25   22.30
   5  -9  -2  539.25   26.40
  -5  -9   2  535.05   23.40
   5  -9  -2  483.35   23.70
   5   9  -2  538.95   28.10
  -5   9   2  560.74   26.50
  -5   9   2  524.85   22.70
   5   9  -2  547.15   31.00
   5   9  -2  514.25   23.30
   4  -9  -2  879.01   38.20
   4  -9  -2  826.42   35.50
  -4  -9   2  855.31   35.50
  -4   9   2  830.42   35.10
   4   9  -2  839.72   40.00
   4   9  -2  873.41   42.40
  -4   9   2  856.91   38.20
   4   9  -2  853.61   35.70
   3  -9  -2  308.77   15.40
  -3  -9   2  341.67   19.70
   3  -9  -2  358.36   17.70
  -3  -9   2  333.97   15.60
   3   9  -2  310.27   22.30
   3   9  -2  340.77   15.80
  -3   9   2  365.06   20.70
  -3   9   2  326.07   15.30
   3   9  -2  304.87   17.30
  -3   9   2  344.07   17.90
   3   9  -2  328.47   20.00
   3   9  -2  354.46   21.20
   2  -9  -2 1115.39   47.90
  -2  -9   2 1127.79   47.90
   2  -9  -2 1106.09   45.90
   2  -9  -2 1091.09   46.20
  -2  -9   2 1183.88   48.00
  -2   9   2 1101.59   47.20
   2   9  -2 1047.10   49.50
   2   9  -2 1088.39   46.50
  -2   9   2 1090.69   48.70
  -2   9   2 1041.60   49.99
   2   9  -2 1153.88   49.80
   2   9  -2 1076.49   48.90
  -1  -9   2  126.89    7.60
   1  -9  -2  125.69    7.60
   1  -9  -2  132.69   11.10
  -1  -9   2  119.49   10.50
  -1   9   2  134.99   12.10
   1   9  -2  128.59   12.70
   1   9  -2  106.49   13.00
  -1   9   2  133.49    9.50
  -1   9   2  143.89   14.20
   1   9  -2  118.69    7.80
   1   9  -2  127.59   10.60
  -1   9   2  116.29    7.40
   0  -9   2  943.91   41.10
   0  -9  -2 1000.30   41.10
   0  -9  -2 1016.90   43.90
   0  -9  -2 1023.70   41.10
   0  -9   2 1042.90   43.70
   0  -9   2  967.00   41.10
   0   9  -2  992.90   45.20
   0   9   2 1026.60   41.20
   0   9  -2 1042.50   44.40
   0   9  -2 1013.30   41.20
   0   9  -2  993.40   45.70
   0   9   2 1035.40   45.30
   0   9   2 1026.90   44.00
   0   9   2 1024.40   45.10
   1  -9   2  331.47   16.40
  -1  -9  -2  326.17   18.60
  -1  -9  -2  338.37   15.70
   1  -9   2  339.17   18.50
   1   9   2  376.66   19.30
  -1   9  -2  374.06   20.30
  -1   9  -2  328.57   15.60
   1   9   2  348.47   15.80
  -1   9  -2  321.67   23.80
   1   9   2  347.87   20.40
  -1   9  -2  350.46   18.20
  -2  -9  -2  134.39    9.00
   2  -9   2  121.59    8.80
   2  -9   2  122.39   10.70
  -2  -9  -2  138.39   11.40
   2   9   2  124.19   11.80
  -2   9  -2  129.99   12.80
  -2   9  -2  118.79    7.50
  -2   9  -2  125.79    9.50
   2   9   2  139.29   11.40
   2   9   2  130.29   13.40
   2   9   2  122.59    7.90
  -3  -9  -2  308.77   18.10
   3  -9   2  294.47   15.80
   3  -9   2  263.87   14.70
  -3  -9  -2  300.37   14.10
  -3   9  -2  301.27   16.50
   3   9   2  287.87   18.90
  -3   9  -2  279.27   18.80
   3   9   2  280.17   20.40
   3   9   2  334.77   18.40
  -4  -9  -2  240.78   12.20
   4  -9   2  255.07   12.10
   4  -9   2  220.48   13.00
   4  -9   2  247.28   13.70
   4  -9   2  259.67   14.70
  -4   9  -2  222.88   11.80
  -4   9  -2  271.07   15.00
   4   9   2  230.98   17.80
   4   9   2  232.88   16.40
   4   9   2  219.48   14.30
   5  -9   2  483.15   23.10
  -5  -9  -2  480.55   21.60
   5  -9   2  470.45   22.30
   5  -9   2  491.85   21.50
   5  -9   2  470.15   20.60
   5  -9   2  490.65   24.50
   5   9   2  492.75   33.70
   5   9   2  462.55   22.10
   5   9   2  458.15   23.40
  -5   9  -2  458.35   21.00
  -5   9  -2  517.95   24.80
   5   9   2  522.65   31.30
   6  -9   2  953.70   41.20
   6  -9   2  858.41   39.10
   6  -9   2  942.41   40.40
   6  -9   2  914.41   41.90
   6  -9   2  933.61   37.70
   6  -9   2  903.81   37.40
  -6   9  -2  967.60   42.20
   6   9   2  929.31   41.20
   6   9   2  903.01   46.30
  -6   9  -2  889.51   37.80
   6   9   2  883.91   39.90
   6   9   2  857.11   39.80
   6   9   2  916.51   38.70
   6   9   2  959.20   43.40
   7  -9   2  815.52   38.40
  -7  -9  -2  753.12   33.90
   7  -9   2  743.13   34.50
   7  -9   2  835.22   34.30
   7  -9   2  827.62   33.30
   7  -9   2  793.32   36.20
   7  -9   2  807.52   36.10
   7  -9   2  791.42   33.10
   7   9   2  769.12   35.60
  -7   9  -2  857.91   38.30
   7   9   2  767.22   34.20
   7   9   2  801.32   38.90
   7   9   2  809.62   37.00
   7   9   2  758.82   36.20
   7   9   2  813.12   36.50
  -7   9  -2  777.42   37.10
  -8  -9  -2  160.58   10.10
   8  -9   2  167.28   10.10
   8  -9   2  151.88   11.50
   8  -9   2  148.99   11.80
   8  -9   2  170.78    9.10
   8  -9   2  161.98   10.80
   8  -9   2  165.98    9.10
   8   9   2  161.28   10.40
  -8   9  -2  128.39   15.70
  -8   9  -2  156.18    9.60
   8   9   2  168.58   11.70
   8   9   2  166.78   15.00
   8   9   2  165.68   12.60
   8   9   2  167.98   12.90
   8   9   2  148.19   12.00
   9  -9   2  795.02   40.60
   9  -9   2  815.12   36.20
   9  -9   2  807.32   36.60
   9  -9   2  871.91   39.70
  -9  -9  -2  760.02   43.10
   9  -9   2  860.61   40.30
   9  -9   2  822.42   37.00
  -9   9  -2  858.41   40.60
   9   9   2  848.02   38.30
   9   9   2  797.42   38.70
   9   9   2  805.22   39.50
  10  -9   2  196.48   11.10
 -10  -9  -2  200.48   22.30
 -10  -9  -2  189.78   11.10
  10  -9   2  186.58   12.60
  10  -9   2  192.08   18.50
  10  -9   2  194.08   10.10
  10  -9   2  170.88   12.10
  10  -9   2  181.58    9.90
 -10   9  -2  169.18   17.40
  10   9   2  197.28   12.50
  10   9   2  195.28   13.70
  10   9   2  189.48   11.20
  11  -9   2  101.89    6.40
  11  -9   2  102.79    7.10
  11  -9   2   99.79    8.40
  11  -9   2   95.89    8.90
  11   9   2  104.19    9.50
  11   9   2   90.49    8.20
  11   9   2   96.69    7.40
  12  -9   2   45.60    3.90
  12  -9   2   47.80    5.40
 -12  -9  -2   44.40    5.10
  12  -9   2   45.90    4.70
  12   9   2   45.50    5.50
  12   9   2   45.40    4.70
  12   9   2   44.00    5.90
  13  -9   2  408.76   17.60
  13  -9   2  403.26   17.00
  13   9   2  377.76   18.30
  13   9   2  408.56   18.80
  12 -10  -2  236.18   11.40
  12 -10  -2  211.68   11.40
 -12 -10   2  217.58   11.00
  12 -10  -2  236.28   10.90
  12  10  -2  215.08   12.50
  12  10  -2  237.78   12.40
  11 -10  -2   23.80    4.60
  11 -10  -2   19.10    3.20
 -11 -10   2   25.40    3.90
  11 -10  -2   20.70    2.80
 -11  10   2   20.30    3.70
  11  10  -2   19.20    6.00
  11  10  -2   23.90    5.20
  10 -10  -2  134.59   10.50
  10 -10  -2  148.19    9.30
  10 -10  -2  149.39    8.10
 -10 -10   2  146.19    9.40
  10 -10  -2  151.38   10.80
 -10  10   2  141.29    8.80
  10  10  -2  154.78   11.10
  10  10  -2  156.28   11.60
  10  10  -2  145.29    9.00
   9 -10  -2  126.69   15.00
   9 -10  -2  148.49   11.00
   9 -10  -2  109.99   10.00
  -9 -10   2  157.78   17.60
  -9 -10   2  136.59    8.90
   9 -10  -2  110.49    8.30
   9 -10  -2  103.19    7.20
   9  10  -2  119.99   10.20
   9  10  -2  140.79   11.40
  -9  10   2  137.59    8.20
  -9  10   2  129.79   14.20
   9  10  -2  127.29    8.40
  -8 -10   2  640.04   36.50
   8 -10  -2  675.63   29.60
   8 -10  -2  675.83   28.10
   8 -10  -2  614.44   31.30
   8 -10  -2  673.53   31.60
  -8 -10   2  696.23   29.70
   8 -10  -2  671.63   34.40
  -8  10   2  711.63   34.50
  -8  10   2  680.13   28.80
   8  10  -2  650.23   28.90
   8  10  -2  653.43   32.00
   8  10  -2  694.53   31.90
   8  10  -2  650.03   35.80
  -7 -10   2   68.49   10.50
   7 -10  -2   60.89    5.40
   7 -10  -2   52.79    8.20
   7 -10  -2   68.89    8.10
   7 -10  -2   69.39    8.40
  -7 -10   2   72.69    6.80
   7 -10  -2   79.49    6.50
   7  10  -2   66.89    8.30
   7  10  -2   86.69    9.80
   7  10  -2   59.69   11.40
   7  10  -2   60.99   13.40
  -7  10   2   72.09    9.50
  -7  10   2   71.69    6.10
   7  10  -2   58.49    6.90
   6 -10  -2  941.21   41.70
   6 -10  -2 1013.20   44.00
  -6 -10   2  961.10   45.10
   6 -10  -2  989.00   40.00
   6 -10  -2  897.41   38.40
  -6 -10   2  919.01   39.80
  -6  10   2  986.50   43.90
   6  10  -2  925.51   42.50
   6  10  -2  942.81   46.10
   6  10  -2  897.31   39.50
  -6  10   2  955.90   39.30
   6  10  -2  936.81   49.50
   5 -10  -2  232.98   12.30
   5 -10  -2  227.78   13.70
   5 -10  -2  213.28   12.80
  -5 -10   2  231.18   12.10
   5 -10  -2  239.08   15.20
   5  10  -2  211.98   19.50
   5  10  -2  205.18   17.80
   5  10  -2  216.48   12.40
  -5  10   2  229.48   15.00
  -5  10   2  224.48   13.30
  -4 -10   2  885.01   36.20
   4 -10  -2  812.42   36.50
   4 -10  -2  897.61   36.10
  -4  10   2  858.11   35.80
   4  10  -2  850.81   36.30
   4  10  -2  845.22   43.50
   4  10  -2  861.81   41.70
  -4  10   2  872.31   39.30
  -3 -10   2  135.69    8.50
   3 -10  -2  140.69    8.40
   3 -10  -2  134.09   10.50
   3  10  -2  146.39    9.00
  -3  10   2  147.29   11.00
   3  10  -2  147.29   13.80
  -3  10   2  147.89    8.50
   3  10  -2  128.39   16.20
   3  10  -2  156.48   14.20
  -2 -10   2   17.80    8.20
   2 -10  -2    5.70    3.70
   2 -10  -2   -5.60    8.60
   2 -10  -2   10.40    2.90
  -2 -10   2   12.20    3.20
   2  10  -2    7.70    4.30
  -2  10   2   11.20    2.90
  -2  10   2    7.40    4.50
   2  10  -2   11.80    3.10
   2  10  -2   13.10    8.00
   2  10  -2    3.70    5.50
   2  10  -2   12.70   11.90
  -2  10   2   10.30   13.50
   1 -10  -2  307.67   14.40
  -1 -10   2  337.87   19.90
   1 -10  -2  316.97   19.80
  -1 -10   2  314.27   14.60
   1 -10  -2  297.57   15.30
   1  10  -2  310.57   14.70
   1  10  -2  284.87   22.00
  -1  10   2  301.87   14.40
  -1  10   2  291.27   21.90
   1  10  -2  324.87   18.90
  -1  10   2  278.07   21.20
  -1  10   2  301.57   17.20
   0 -10   2  147.79   13.50
   0 -10   2  129.89    8.70
   0 -10  -2  145.39   13.70
   0 -10  -2  144.49    8.30
   0 -10   2  146.69    8.30
   0 -10  -2  140.59    8.70
   0  10  -2  155.78   16.70
   0  10  -2  142.59   16.60
   0  10   2  116.09   13.50
   0  10   2  147.39   11.20
   0  10   2  168.78   23.70
   0  10  -2  159.28   11.80
   0  10  -2  143.19    8.40
   0  10   2  135.19    8.20
  -1 -10  -2   67.99    9.80
  -1 -10  -2   44.80    4.90
   1 -10   2   42.10    5.40
   1  10   2   80.19   12.30
  -1  10  -2   52.99   13.80
   1  10   2   57.69    9.70
   1  10   2   47.10    5.00
  -1  10  -2   51.09    5.00
  -1  10  -2   30.00   10.70
  -1  10  -2   46.50    6.30
   1  10   2   47.00    7.20
   2 -10   2   -1.50    8.70
  -2 -10  -2    3.60    2.60
   2 -10   2   -4.40    3.50
  -2 -10  -2    3.10    8.30
   2 -10   2   -2.10    2.90
   2  10   2    7.30    5.20
  -2  10  -2    3.70    2.50
   2  10   2  -12.60   10.80
  -2  10  -2    6.60    3.70
   2  10   2    2.70    2.90
   2  10   2    4.50    5.90
   3 -10   2    7.60    3.60
  -3 -10  -2    6.00    2.80
   3 -10   2    9.20    3.20
   3 -10   2    2.30    3.70
   3 -10   2   -1.40    3.20
   3  10   2    5.40    4.60
   3  10   2    1.60    6.80
   3  10   2    5.70    5.70
  -3  10  -2   -0.50    2.50
  -3  10  -2    4.70    4.00
   3  10   2    1.00    3.00
   4 -10   2   16.00    4.30
   4 -10   2   11.70    3.00
  -4 -10  -2   15.50    3.50
   4 -10   2   22.20    6.10
   4 -10   2   27.60    4.90
   4  10   2   22.00    7.80
  -4  10  -2   18.30    3.70
  -4  10  -2   22.30    5.20
   4  10   2   16.50    4.10
   4  10   2   13.20    7.30
   5 -10   2    2.20    4.00
   5 -10   2    7.10    2.70
   5 -10   2   10.00    3.00
   5 -10   2    4.10    3.40
   5 -10   2    3.40    4.50
  -5 -10  -2    7.00    2.90
   5 -10   2    6.00    3.70
  -5  10  -2   -2.20    4.00
   5  10   2    7.10    5.10
   5  10   2    3.90    7.20
  -5  10  -2    5.30    3.10
   5  10   2    8.80    4.40
   5  10   2   -5.20    8.50
   6 -10   2  563.34   26.50
   6 -10   2  494.05   24.90
   6 -10   2  538.95   27.80
   6 -10   2  543.55   24.00
  -6 -10  -2  533.05   24.20
   6 -10   2  537.85   26.10
  -6  10  -2  567.14   28.20
  -6  10  -2  545.45   23.70
   6  10   2  532.95   25.60
   6  10   2  522.35   25.80
   6  10   2  502.05   24.10
   6  10   2  554.94   27.30
   6  10   2  553.54   29.90
   6  10   2  560.44   33.90
   7 -10   2  400.96   18.80
  -7 -10  -2  415.96   19.00
   7 -10   2  386.26   17.60
   7 -10   2  382.46   20.70
   7 -10   2  385.86   19.50
   7 -10   2  397.86   23.10
   7 -10   2  398.36   21.10
   7  10   2  386.06   18.80
   7  10   2  366.36   21.70
   7  10   2  397.96   25.10
  -7  10  -2  399.06   18.40
   7  10   2  404.46   20.60
  -7  10  -2  411.76   23.20
   8 -10   2  518.75   28.20
   8 -10   2  539.65   23.20
   8 -10   2  492.05   25.10
   8 -10   2  489.65   25.30
   8 -10   2  500.85   21.80
  -8 -10  -2  483.05   22.90
   8 -10   2  484.95   23.20
  -8  10  -2  492.25   22.30
   8  10   2  498.05   24.60
   8  10   2  494.95   28.60
  -8  10  -2  555.34   28.60
   8  10   2  480.75   25.90
   8  10   2  496.35   22.90
  -9 -10  -2    2.10    9.60
   9 -10   2   21.50    5.00
   9 -10   2   16.40    8.60
  -9 -10  -2   16.90    4.10
   9 -10   2   12.40    3.90
   9 -10   2   22.20    3.30
   9 -10   2   27.60    4.20
   9  10   2   22.00    4.70
  -9  10  -2   22.10    8.30
   9  10   2   12.90    5.20
  -9  10  -2   22.90    3.90
   9  10   2   15.90    4.10
  10 -10   2  416.46   21.40
 -10 -10  -2  424.66   19.80
  10 -10   2  441.36   18.80
  10 -10   2  401.66   21.20
  10 -10   2  422.86   19.70
  10  10   2  393.16   22.10
  10  10   2  430.06   19.50
  10  10   2  441.66   21.20
  11 -10   2   88.39    6.50
  11 -10   2   72.69    7.20
  11 -10   2   72.99    5.10
  11 -10   2   76.49    7.80
 -11 -10  -2   81.29    6.30
  11  10   2   59.79    5.70
  11  10   2   73.29    8.50
  11  10   2   78.79    7.00
  12 -10   2  229.68   10.90
 -12 -10  -2  213.18   10.70
  12 -10   2  206.08   11.30
  12 -10   2  208.68   10.10
  12  10   2  199.28   12.10
  12  10   2  228.58   11.50
  12 -11  -2    9.00    2.10
  12 -11  -2   10.60    3.30
 -12 -11   2   14.40    2.80
  12  11  -2    9.40    2.50
  12  11  -2   14.50    3.50
  11 -11  -2  607.34   25.90
  11 -11  -2  536.55   24.10
  11 -11  -2  609.44   25.00
 -11 -11   2  601.34   25.00
  11  11  -2  580.44   26.00
  11  11  -2  569.84   26.00
 -11  11   2  534.25   24.10
  10 -11  -2    8.30    2.50
  10 -11  -2    7.10    2.80
  10 -11  -2   12.50    4.20
  10 -11  -2   13.50    4.30
 -10 -11   2    8.30    2.90
 -10  11   2    5.10    2.90
  10  11  -2    8.40    3.40
  10  11  -2    4.80    4.10
   9 -11  -2  492.05   28.60
  -9 -11   2  488.85   44.30
  -9 -11   2  501.85   21.90
   9 -11  -2  458.95   21.40
   9 -11  -2  479.45   23.60
   9 -11  -2  453.05   23.40
   9 -11  -2  445.26   20.00
  -9  11   2  473.15   27.90
   9  11  -2  444.06   23.80
  -9  11   2  473.05   21.00
   9  11  -2  455.15   23.20
  -8 -11   2   47.50   11.80
  -8 -11   2   27.10    4.20
   8 -11  -2   23.50    3.40
   8 -11  -2   19.40    4.50
   8 -11  -2   30.20    9.20
   8 -11  -2   30.90    4.40
   8 -11  -2   29.90    6.00
   8  11  -2   18.60    5.10
   8  11  -2   35.20   11.10
   8  11  -2   22.10    5.60
  -8  11   2   26.40    3.90
  -8  11   2   33.30    8.60
   7 -11  -2  825.52   35.40
   7 -11  -2  771.22   37.30
   7 -11  -2  800.42   37.60
  -7 -11   2  850.01   35.70
  -7 -11   2  870.31   42.30
   7 -11  -2  828.32   40.20
   7  11  -2  791.52   46.80
   7  11  -2  845.82   43.20
   7  11  -2  843.22   37.60
  -7  11   2  863.41   40.50
   7  11  -2  846.32   38.50
  -7  11   2  827.62   35.00
   6 -11  -2  161.18   11.70
  -6 -11   2  169.38   10.20
  -6 -11   2  166.88   16.10
   6 -11  -2  147.69   14.10
   6 -11  -2  174.48    9.90
  -6  11   2  173.28   14.10
  -6  11   2  170.88    9.70
   6  11  -2  150.08   17.70
   6  11  -2  169.08   13.00
   6  11  -2  178.18   21.00
   6  11  -2  148.79   10.70
   5 -11  -2  184.48   12.40
  -5 -11   2  183.88   10.80
   5 -11  -2  172.48   13.90
   5 -11  -2  170.68   11.50
   5 -11  -2  197.78   10.60
   5  11  -2  184.18   11.30
  -5  11   2  186.08   10.40
   5  11  -2  183.08   19.90
  -5  11   2  214.98   14.70
   5  11  -2  208.48   18.80
   4 -11  -2   21.00    4.60
   4 -11  -2   18.10    5.30
   4 -11  -2   28.60    5.50
  -4 -11   2   17.50    4.00
   4 -11  -2   18.60    3.50
   4  11  -2   18.10    4.30
  -4  11   2   21.90    3.70
   4  11  -2   17.60    9.40
   4  11  -2   17.30    9.80
  -4  11   2   16.00    5.60
   3 -11  -2  241.58   12.00
   3 -11  -2  198.38   11.70
   3 -11  -2  225.08   12.70
   3 -11  -2  216.78   17.60
  -3 -11   2  242.18   12.80
   3  11  -2  266.97   15.00
  -3  11   2  225.88   15.30
   3  11  -2  261.67   20.30
   3  11  -2  260.77   19.50
  -2 -11   2   45.70    5.20
   2 -11  -2   53.59    6.90
   2 -11  -2   49.90    5.00
   2  11  -2   46.90   12.80
  -2  11   2   41.60    6.20
   2  11  -2   58.39   10.10
  -2  11   2   49.10    5.40
   2  11  -2   45.20    5.30
   2  11  -2   54.79    7.40
   1 -11  -2  473.85   20.80
  -1 -11   2  459.45   20.80
   1 -11  -2  443.26   21.70
  -1  11   2  461.25   20.90
   1  11  -2  466.25   21.10
  -1  11   2  458.55   24.40
   1  11  -2  515.15   26.50
   1  11  -2  496.35   29.00
   0 -11   2  428.66   20.00
   0 -11  -2  466.05   20.30
   0  11  -2  441.46   20.40
   0  11   2  451.75   28.10
   0  11  -2  452.05   24.60
   0  11   2  488.75   24.60
   0  11   2  445.66   20.30
   1 -11   2   61.09    6.70
  -1 -11  -2   68.29    6.00
   1 -11   2   62.49    5.80
   1  11   2   76.79   10.00
  -1  11  -2   74.89    9.10
   1  11   2   74.09    6.30
   1  11   2   56.59   11.70
  -1  11  -2   59.39    5.80
  -2 -11  -2   58.89    5.60
   2 -11   2   50.59    5.60
   2 -11   2   60.89    7.00
  -2  11  -2   45.30    7.30
   2  11   2   61.09    5.90
  -2  11  -2   60.99    5.60
   2  11   2   61.69    9.70
   2  11   2   54.19   10.40
  -3 -11  -2   67.69    6.50
   3 -11   2   74.29    7.10
   3 -11   2  106.49   12.10
   3 -11   2   71.29    5.90
   3  11   2   67.69    7.40
   3  11   2   64.69    6.50
  -3  11  -2   85.69    9.50
   3  11   2  112.99   18.50
   3  11   2   88.69   12.50
  -3  11  -2   70.89    6.40
   4 -11   2    6.10    2.80
  -4 -11  -2    1.60    2.80
   4 -11   2    2.30    3.50
   4 -11   2    5.10    4.90
   4  11   2   -5.30    7.30
   4  11   2   10.70    8.30
  -4  11  -2   -3.10    3.80
   4  11   2   -2.00    5.10
   5 -11   2  366.36   19.30
   5 -11   2  388.56   18.20
   5 -11   2  399.56   20.50
   5 -11   2  423.96   21.30
  -5 -11  -2  398.46   18.70
   5 -11   2  374.06   21.70
  -5  11  -2  426.96   22.80
   5  11   2  405.56   25.30
  -5  11  -2  378.76   18.30
   5  11   2  383.76   19.90
   5  11   2  428.66   28.20
  -6 -11  -2   11.80    3.70
   6 -11   2    4.20    5.70
   6 -11   2    7.40    2.80
   6 -11   2    5.30    4.00
   6 -11   2    4.80    2.90
   6 -11   2    3.90    3.90
   6 -11   2    5.90    4.10
   6  11   2    8.50    5.10
   6  11   2   -0.10    8.40
   6  11   2   12.00   11.10
  -6  11  -2    6.00    2.80
  -6  11  -2   -2.00    5.40
   6  11   2   14.10    4.50
   7 -11   2 1396.76   58.99
  -7 -11  -2 1523.45   60.69
   7 -11   2 1557.64   60.49
   7 -11   2 1524.95   65.29
   7 -11   2 1462.95   62.89
   7 -11   2 1364.16   62.79
   7 -11   2 1425.36   60.89
   7  11   2 1608.64   67.59
   7  11   2 1465.05   61.89
   7  11   2 1415.06   63.59
  -7  11  -2 1574.04   65.99
  -7  11  -2 1514.05   60.19
   7  11   2 1474.65   61.99
  -8 -11  -2   54.39    6.10
  -8 -11  -2   44.00   11.90
   8 -11   2   46.00    5.10
   8 -11   2   38.90    4.40
   8 -11   2   35.00    9.50
   8 -11   2   47.60    7.20
   8 -11   2   56.89    7.70
   8  11   2   42.40    5.20
   8  11   2   32.00    6.50
   8  11   2   44.30    6.20
  -8  11  -2   48.40    5.10
  -8  11  -2   53.69   10.00
   8  11   2   43.40   10.40
   9 -11   2  564.44   32.10
   9 -11   2  504.85   22.30
   9 -11   2  467.65   24.30
  -9 -11  -2  490.25   22.60
   9 -11   2  498.85   21.30
   9 -11   2  478.35   24.30
  -9  11  -2  491.15   21.80
   9  11   2  469.75   23.40
   9  11   2  442.16   24.80
  -9  11  -2  619.54   36.00
   9  11   2  475.15   22.00
  10 -11   2   96.49    9.00
  10 -11   2   97.29    6.00
  10 -11   2   98.19    6.80
  10 -11   2   89.09    8.20
 -10 -11  -2   89.89    7.60
  10  11   2  104.39    9.60
  10  11   2   99.39    7.90
  10  11   2   93.39    7.00
  11 -11   2  322.47   13.90
  11 -11   2  303.27   16.00
 -11 -11  -2  320.07   14.90
  11 -11   2  332.87   14.80
  11 -11   2  307.57   15.80
  11  11   2  294.57   16.50
  11  11   2  322.87   15.50
  12 -11   2    7.30    2.40
  12 -11   2   11.80    2.30
 -12 -11  -2    7.70    2.40
  12 -11   2    5.40    2.80
  12  11   2   10.20    2.50
  12  11   2   12.70    3.50
  11 -12  -2   11.60    3.40
  11 -12  -2    9.70    2.20
 -11 -12   2    4.70    2.20
  11  12  -2    3.20    4.00
  11  12  -2    8.90    2.90
  10 -12  -2  107.69    6.90
  10 -12  -2  110.29    8.30
 -10 -12   2   99.29    7.10
  10 -12  -2   98.39    8.20
  10  12  -2  115.49    8.90
  10  12  -2  109.79    8.20
 -10  12   2  111.49    6.80
   9 -12  -2   53.09    5.10
   9 -12  -2   59.79    6.80
   9 -12  -2   51.59    6.70
  -9 -12   2   53.69    5.60
   9  12  -2   44.40    6.00
  -9  12   2   53.59    5.70
   9  12  -2   51.99    7.30
   8 -12  -2  582.14   25.20
   8 -12  -2  584.44   27.50
  -8 -12   2  553.34   34.90
   8 -12  -2  541.95   31.10
   8 -12  -2  562.04   27.50
   8  12  -2  588.84   27.10
   8  12  -2  578.74   28.10
  -8  12   2  564.14   25.00
  -8  12   2  550.94   31.10
   7 -12  -2   61.19    7.50
   7 -12  -2   95.99   12.30
  -7 -12   2   63.89   13.10
  -7 -12   2   74.69    6.70
   7 -12  -2   71.69    6.10
   7 -12  -2   69.29    7.90
   7  12  -2   71.89   15.90
  -7  12   2   52.59    9.20
   7  12  -2   54.49   13.90
   7  12  -2   80.89    8.30
  -7  12   2   71.39    6.30
   7  12  -2   76.19    9.30
   6 -12  -2  732.93   33.60
  -6 -12   2  682.53   37.50
  -6 -12   2  746.13   31.90
   6 -12  -2  679.83   35.60
   6 -12  -2  739.33   31.40
  -6  12   2  768.02   36.80
   6  12  -2  706.43   40.20
   6  12  -2  751.92   43.40
   6  12  -2  811.52   35.10
   6  12  -2  706.33   33.30
   6  12  -2  707.23   31.30
  -6  12   2  737.13   31.50
   5 -12  -2   -3.40    6.10
  -5 -12   2   -0.40    2.60
   5 -12  -2   -1.70    4.10
   5 -12  -2    5.40    3.30
  -5 -12   2    2.40    8.40
   5 -12  -2    8.00    2.90
   5  12  -2   -2.30    3.40
  -5  12   2    5.00    2.90
   5  12  -2   -0.10   10.30
  -5  12   2    3.50    6.50
   5  12  -2    8.80   10.30
   4 -12  -2  243.28   16.90
   4 -12  -2  279.37   15.50
  -4 -12   2  275.87   14.10
  -4 -12   2  255.07   19.00
   4 -12  -2  277.67   13.40
   4 -12  -2  270.47   14.40
  -4  12   2  285.87   18.20
   4  12  -2  281.67   23.20
   4  12  -2  277.27   22.60
  -4  12   2  258.37   13.70
   4  12  -2  279.97   14.40
   3 -12  -2  102.59    8.00
   3 -12  -2  117.99   11.50
   3 -12  -2  101.79    7.00
  -3 -12   2   98.59    7.50
   3  12  -2  101.29   15.20
   3  12  -2  124.09   15.10
  -3  12   2  114.69   11.30
   3  12  -2   86.59    7.70
  -3  12   2  102.19    7.40
   2 -12  -2  335.17   19.10
  -2 -12   2  361.96   17.00
  -2  12   2  350.56   16.80
   2  12  -2  353.16   20.30
   2  12  -2  348.07   17.20
  -2  12   2  348.67   20.90
   2  12  -2  387.16   24.10
   2  12  -2  372.46   27.40
  -1 -12   2   76.49    6.40
   1 -12  -2   65.99    6.50
   1  12  -2   70.49    6.40
  -1  12   2   89.49   10.30
  -1  12   2   71.29    6.30
   1  12  -2   55.39    8.60
   1  12  -2   62.59   16.80
   1  12  -2   87.29   10.00
   0 -12  -2   21.30    3.80
   0 -12   2   24.80    4.80
   0  12   2   16.50    6.20
   0  12   2   30.10    4.50
   0  12  -2   25.40    4.20
   0  12  -2   24.40    6.40
   0  12   2   34.40   13.00
  -1 -12  -2   49.70    5.40
   1 -12   2   30.80    4.70
   1 -12   2   35.10    9.70
  -1  12  -2   40.60    7.70
   1  12   2   38.90    9.40
   1  12   2   47.10   12.80
   1  12   2   49.20    5.50
  -1  12  -2   31.80    4.60
  -2 -12  -2   50.49    5.50
   2 -12   2   50.99    5.60
   2  12   2   51.49    5.70
  -2  12  -2   49.20    8.50
  -2  12  -2   53.29    5.70
   2  12   2   45.60    6.60
   2  12   2   38.50    9.10
   2  12   2   47.70   13.20
   3 -12   2   83.99    7.80
   3 -12   2   65.89    7.20
   3 -12   2   78.19    7.20
  -3 -12  -2   75.89    6.70
   3 -12   2   78.69   10.00
   3  12   2   82.09   12.30
  -3  12  -2   78.09    6.60
   3  12   2   81.69    7.10
   3  12   2   90.39   13.70
  -3  12  -2   82.59   10.70
   4 -12   2  271.27   16.70
   4 -12   2  236.68   12.60
   4 -12   2  252.17   14.70
  -4 -12  -2  263.07   13.50
   4 -12   2  263.97   14.20
  -4  12  -2  281.07   17.90
   4  12   2  244.18   21.70
   4  12   2  257.97   13.50
   4  12   2  228.78   20.70
  -4  12  -2  262.57   13.30
   5 -12   2  315.57   14.60
   5 -12   2  314.57   16.10
   5 -12   2  298.77   17.40
   5 -12   2  305.37   17.00
  -5 -12  -2  316.87   15.40
   5 -12   2  274.17   18.50
   5  12   2  278.37   23.00
  -5  12  -2  302.87   15.00
   5  12   2  280.87   16.10
   5  12   2  307.37   15.40
   5  12   2  337.07   26.00
   6 -12   2  425.26   22.70
   6 -12   2  450.25   21.60
   6 -12   2  401.66   22.50
   6 -12   2  454.05   25.30
  -6 -12  -2  466.85   21.10
   6 -12   2  436.86   20.40
  -6  12  -2  451.45   20.60
  -6  12  -2  455.55   25.90
   6  12   2  526.85   24.80
   6  12   2  435.16   21.90
   6  12   2  485.25   29.70
   6  12   2  455.05   31.70
   7 -12   2  101.89    9.10
  -7 -12  -2   98.79    7.60
   7 -12   2  100.39    9.40
   7 -12   2  119.29    7.40
  -7 -12  -2   85.59   13.70
   7 -12   2  108.39   13.90
   7 -12   2   98.79    8.50
   7  12   2  102.59   10.70
   7  12   2  103.69    8.90
  -7  12  -2  113.09    7.60
   7  12   2   87.59   14.00
  -7  12  -2  105.79   12.60
  -8 -12  -2  538.25   23.60
   8 -12   2  521.55   23.00
  -8 -12  -2  470.55   32.00
   8 -12   2  536.75   25.70
   8 -12   2  464.05   28.60
   8 -12   2  494.85   25.40
   8  12   2  475.55   42.10
   8  12   2  510.85   24.30
   8  12   2  532.75   26.50
  -8  12  -2  542.95   23.10
  -8  12  -2  521.95   29.50
  -9 -12  -2  118.79    8.10
   9 -12   2  129.29    7.60
   9 -12   2  111.99    9.40
   9 -12   2  110.59    6.90
   9 -12   2  116.89    9.40
   9  12   2  124.79   10.60
  -9  12  -2  111.69    8.70
   9  12   2  128.99    8.80
  10 -12   2  384.76   19.60
  10 -12   2  420.06   19.90
 -10 -12  -2  409.16   18.40
  10 -12   2  408.06   18.00
  10  12   2  378.46   20.20
  10  12   2  409.96   18.90
  11 -12   2    5.10    1.80
  11 -12   2    1.80    2.20
 -11 -12  -2    6.80    2.30
  11  12   2    0.10    2.60
  11  12   2    4.70    3.10
  11 -13  -2  187.48    8.80
 -11 -13   2  194.18    9.20
  11 -13  -2  177.68    9.30
  11  13  -2  192.48    9.50
  11  13  -2  174.38   10.10
  10 -13  -2    0.70    2.50
 -10 -13   2    4.40    2.20
  10 -13  -2    4.10    1.90
  10 -13  -2    1.80    3.40
 -10  13   2    0.00    3.30
  10  13  -2    1.80    3.20
  10  13  -2   -2.20    2.30
   9 -13  -2  619.54   26.80
  -9 -13   2  694.83   29.10
   9 -13  -2  603.54   28.70
   9 -13  -2  634.14   28.50
   9  13  -2  625.54   28.10
  -9  13   2  616.54   26.70
   9  13  -2  625.44   29.00
   8 -13  -2   85.79    7.90
  -8 -13   2   78.69    6.60
   8 -13  -2   81.09    8.00
   8 -13  -2   96.49    6.30
  -8  13   2   73.09    6.40
   8  13  -2   88.49    9.00
   8  13  -2   85.69    7.90
  -7 -13   2  133.39    8.90
   7 -13  -2  146.29   18.50
   7 -13  -2  133.59   10.00
   7 -13  -2  139.59   10.30
   7 -13  -2  135.39    8.20
   7  13  -2  104.49   21.20
   7  13  -2  132.09   10.00
  -7  13   2  135.49    8.50
   7  13  -2  139.69   11.30
  -7  13   2  154.38   15.50
   6 -13  -2  337.37   16.20
   6 -13  -2  336.27   22.60
  -6 -13   2  362.16   17.10
  -6 -13   2  378.96   27.30
   6 -13  -2  290.97   18.10
   6 -13  -2  342.47   18.40
   6  13  -2  340.27   18.20
   6  13  -2  360.06   27.80
  -6  13   2  363.96   16.80
  -6  13   2  338.97   22.20
   6  13  -2  372.26   19.70
   6  13  -2  339.97   30.80
  -5 -13   2  239.08   22.20
   5 -13  -2  190.28   17.40
   5 -13  -2  243.48   12.40
   5 -13  -2  234.38   18.20
   5  13  -2  238.78   23.80
   5  13  -2  238.78   16.70
  -5  13   2  242.48   17.90
   5  13  -2  260.67   24.20
  -4 -13   2   89.79   15.20
   4 -13  -2   83.99    6.60
   4 -13  -2   89.49    7.80
   4 -13  -2  100.69    8.70
  -4 -13   2   96.39    7.50
   4  13  -2  117.79   16.30
  -4  13   2   89.59   11.50
   4  13  -2  101.29    7.90
  -4  13   2  105.39    7.40
   4  13  -2  107.19   18.90
   3 -13  -2  111.39    8.20
  -3 -13   2  134.59    8.60
   3 -13  -2  137.89    8.80
   3 -13  -2  105.39    8.10
   3 -13  -2  116.39   14.30
   3  13  -2  127.39    8.90
  -3  13   2  173.88   15.80
   3  13  -2  150.58   17.60
  -3  13   2  134.29    8.50
   3  13  -2  207.88   24.20
  -2 -13   2   16.80    3.50
   2 -13  -2   12.20    3.30
   2  13  -2   25.50    4.50
   2  13  -2   -0.70   16.80
   2  13  -2    9.80    9.80
  -2  13   2   18.20    3.40
   2  13  -2   20.20    8.80
  -2  13   2    5.80    5.50
  -1 -13   2    4.50    2.70
   1 -13  -2    0.10    2.70
   1  13  -2   -2.40    5.50
   1  13  -2    5.40    3.30
   1  13  -2    2.70    6.70
  -1  13   2    4.60    2.90
  -1  13   2    3.60    5.50
   0 -13  -2  191.58   10.40
   0 -13   2  180.08   10.40
   0  13   2  187.58   15.90
   0  13  -2  194.28   11.00
   0  13  -2  182.68   16.10
   0  13   2  180.08   10.60
  -1 -13  -2   26.00    4.00
   1 -13   2   35.40    4.40
   1  13   2    8.50    7.70
   1  13   2   32.60    8.20
  -1  13  -2   26.30    4.20
   1  13   2   27.60   17.00
   1  13   2   27.80    4.20
  -1  13  -2   22.10    6.50
  -2 -13  -2   78.99    6.70
   2 -13   2   79.39    7.60
   2 -13   2   71.09    6.60
   2  13   2   79.69   12.60
  -2  13  -2   87.69    6.90
   2  13   2   64.19   15.50
  -2  13  -2   85.19   11.30
   2  13   2   81.49    7.00
   3 -13   2  397.36   23.70
   3 -13   2  469.05   21.20
   3 -13   2  455.65   21.90
  -3 -13  -2  433.46   20.60
  -3  13  -2  457.75   20.80
   3  13   2  436.96   28.50
  -3  13  -2  464.25   31.00
   3  13   2  415.36   30.20
   3  13   2  471.35   20.90
   4 -13   2   21.50    4.20
   4 -13   2   27.20    3.80
   4 -13   2   18.10    4.40
  -4 -13  -2   22.50    4.00
   4  13   2   26.00    4.40
   4  13   2   19.50   10.80
   4  13   2   25.40    5.40
  -4  13  -2   26.10    4.40
  -4  13  -2    8.40    7.10
   5 -13   2  439.16   20.60
   5 -13   2  407.76   24.20
   5 -13   2  465.45   25.30
  -5  13  -2  485.25   26.80
   5  13   2  436.66   30.20
   5  13   2  456.35   26.90
   5  13   2  463.95   23.30
   5  13   2  479.55   22.50
   5  13   2  456.55   32.00
   6 -13   2  242.08   13.70
   6 -13   2  251.67   15.00
   6 -13   2  255.37   12.60
  -6 -13  -2  253.77   13.40
   6 -13   2  241.18   19.10
   6 -13   2  268.37   15.50
  -6 -13  -2  228.68   22.40
  -6  13  -2  256.17   13.10
   6  13   2  274.77   16.40
   6  13   2  258.57   23.70
   6  13   2  246.18   14.20
  -6  13  -2  248.18   18.90
   6  13   2  266.67   28.70
   7 -13   2  778.82   35.00
   7 -13   2  701.03   32.30
  -7 -13  -2  818.62   52.79
   7 -13   2  729.33   31.90
   7 -13   2  835.02   48.10
  -7 -13  -2  757.12   32.80
  -7  13  -2  743.73   38.50
   7  13   2  789.82   44.60
  -7  13  -2  763.02   32.40
   7  13   2  796.72   35.80
   7  13   2  730.43   33.20
   8 -13   2    5.50    3.30
   8 -13   2    2.90    2.20
   8 -13   2    4.60    3.40
  -8 -13  -2    5.60    3.10
  -8  13  -2    3.60    2.80
   8  13   2    2.20    3.30
   8  13   2    8.30    4.30
  -9 -13  -2  273.07   14.60
   9 -13   2  287.67   14.00
   9 -13   2  332.57   17.30
   9 -13   2  296.97   16.10
   9  13   2  313.77   16.90
  -9  13  -2  300.37   14.30
   9  13   2  313.67   15.10
 -10 -13  -2    6.80    2.50
  10 -13   2    7.20    2.00
  10 -13   2    9.20    4.10
  10 -13   2    5.40    2.60
  10  13   2    7.90    2.90
  10  13   2    8.00    3.40
  11 -13   2  138.89    7.60
  11 -13   2  140.59    6.60
  11  13   2  120.89    7.40
  11  13   2  112.99    7.80
  10 -14  -2  102.69    6.90
  10 -14  -2  121.49    6.20
 -10 -14   2  134.99    6.90
 -10  14   2  114.19    6.80
  10  14  -2  107.09    7.30
  10  14  -2  122.49    6.80
  -9 -14   2    5.20    2.30
   9 -14  -2    4.50    1.90
   9 -14  -2   10.80    2.90
   9 -14  -2    4.20    2.50
  -9  14   2    7.60    2.50
   9  14  -2    9.80    3.60
   9  14  -2    7.60    2.70
   8 -14  -2  108.19    8.20
   8 -14  -2   88.49    5.90
   8 -14  -2   95.19    9.00
   8  14  -2   89.99    8.50
  -8  14   2   91.89    6.40
   8  14  -2   89.69    7.20
   7 -14  -2   29.60    5.10
   7 -14  -2   32.50    5.40
   7 -14  -2   38.40    4.30
  -7 -14   2   40.20    4.90
   7  14  -2   34.70    5.00
   7  14  -2   27.20    5.30
  -7  14   2   43.00    4.80
  -6 -14   2  141.09    9.00
   6 -14  -2  131.59    8.00
   6 -14  -2  141.09   10.00
   6 -14  -2  152.78   10.20
   6  14  -2  125.69    9.70
  -6  14   2  187.78   22.00
   6  14  -2  132.39   10.70
  -6  14   2  133.99    8.60
   6  14  -2  148.89   30.60
   5 -14  -2  701.63   31.00
  -5 -14   2  781.02   32.30
   5 -14  -2  799.12   33.90
   5  14  -2  727.23   33.10
  -5  14   2  770.92   32.20
   5  14  -2  819.12   34.90
  -5  14   2  727.83   39.30
   5  14  -2  630.84   44.80
   5  14  -2  714.83   31.60
   4 -14  -2  445.96   20.20
  -4 -14   2  461.65   20.40
   4 -14  -2  397.56   19.00
   4 -14  -2  442.46   21.40
   4  14  -2  463.35   36.70
   4  14  -2  435.86   20.20
  -4  14   2  400.16   26.00
   4  14  -2  451.65   31.10
  -4  14   2  419.46   20.00
   3 -14  -2   81.29    8.80
  -3  14   2   94.59   12.20
   3  14  -2   64.79   21.20
   3  14  -2   76.59   14.30
   2 -14  -2   16.40    3.70
  -2 -14   2    4.30    2.80
   2 -14  -2    8.10    3.10
  -2  14   2   11.30    3.30
  -2  14   2    7.10    7.30
   2  14  -2   -0.20    7.80
   2  14  -2    9.90    3.70
  -1 -14   2  621.04   26.90
   1 -14  -2  625.34   26.70
  -1  14   2  648.14   27.50
   1  14  -2  574.34   31.60
   1  14  -2  616.74   27.40
   1  14  -2  589.24   34.40
  -1  14   2  630.94   33.50
   0 -14  -2    1.30    2.60
   0 -14   2    1.00    2.60
   0  14  -2    8.40    7.30
   0  14   2    3.40    2.90
   0  14   2   -6.10    7.50
   0  14  -2    1.30    2.80
   0  14  -2   -2.70    6.80
  -1 -14  -2  366.36   16.70
   1 -14   2  360.56   17.90
   1 -14   2  331.77   16.10
   1  14   2  345.37   16.90
  -1  14  -2  326.17   23.00
  -1  14  -2  360.86   17.10
   1  14   2  313.07   23.20
  -2 -14  -2    2.20    2.80
   2 -14   2    6.30    3.70
   2 -14   2    4.50    3.20
  -2  14  -2    2.80    3.10
  -2  14  -2   -6.40    7.00
   2  14   2   -1.40    8.90
   2  14   2    3.20    2.90
   3 -14   2   14.60    5.50
   3  14   2   32.80   11.60
   3  14   2   -1.90   16.00
  -3  14  -2   12.50    6.50
   4 -14   2  178.18   12.50
  -4 -14  -2  193.18   10.80
   4 -14   2  182.88   11.80
   4 -14   2  187.48   11.00
  -4  14  -2  178.88   10.80
  -4  14  -2  188.48   17.10
   4  14   2  176.58   21.00
   4  14   2  184.18   10.60
   4  14   2  243.08   26.70
   4  14   2  182.28   11.50
  -5 -14  -2  670.93   28.20
  -5 -14  -2  600.14   37.80
   5 -14   2  652.23   29.70
   5 -14   2  600.14   26.70
   5 -14   2  604.94   28.10
   5 -14   2  694.53   30.20
   5  14   2  669.63   30.70
   5  14   2  616.24   28.40
   5  14   2  527.95   43.60
   5  14   2  711.83   40.80
  -5  14  -2  619.24   27.90
  -5  14  -2  696.13   36.80
   6 -14   2   74.09    7.00
   6 -14   2   73.59    5.50
   6 -14   2   75.39    7.60
  -6 -14  -2   68.69    6.20
   6 -14   2   77.59    7.80
  -6  14  -2   82.49    6.60
  -6  14  -2   85.59   13.90
   6  14   2   52.99   17.70
   6  14   2   77.39    8.80
   6  14   2   75.99    7.30
  -7 -14  -2   46.20    5.20
   7 -14   2   42.80    5.90
   7 -14   2   33.20    5.30
  -7  14  -2   36.70    4.50
   7  14   2   29.20    5.90
   7  14   2   38.20    6.50
   8 -14   2  211.98   12.90
   8 -14   2  215.08   10.90
   8  14   2  278.27   15.90
   8  14   2  226.08   11.90
  -8  14  -2  233.88   11.50
   9 -14   2   51.49    5.30
  -9 -14  -2   48.60    4.60
   9 -14   2   50.79    5.30
   9 -14   2   51.19    3.90
   9  14   2   38.90    4.50
   9  14   2   44.80    5.60
  -9  14  -2   65.69    7.30
  10 -14   2  274.47   14.00
  10 -14   2  318.27   15.10
  10 -14   2  299.47   13.20
  10  14   2  347.57   16.30
   9 -15  -2   97.29    6.40
   9 -15  -2  104.69    5.50
  -9 -15   2  112.29    6.10
   9 -15  -2  116.89    6.80
   9  15  -2   88.99    6.10
   9  15  -2   89.49    6.70
  -9  15   2   99.99    5.90
  -8 -15   2  123.49    7.40
   8 -15  -2  132.09    7.90
   8 -15  -2  133.49    8.30
   8 -15  -2  121.39    8.20
   8  15  -2  116.59    7.40
   8  15  -2  123.59    8.60
  -8  15   2  126.99    7.40
   7 -15  -2   13.50    3.60
   7 -15  -2    9.90    3.00
   7 -15  -2   12.20    2.50
  -7 -15   2   10.50    3.50
   7  15  -2   17.50    4.50
  -7  15   2   14.80    3.10
   7  15  -2   12.60    3.50
   6 -15  -2  298.07   13.50
  -6 -15   2  292.17   14.40
   6 -15  -2  317.47   16.00
   6 -15  -2  300.47   15.60
   6  15  -2  263.77   16.00
  -6  15   2  293.07   14.50
   6  15  -2  292.67   16.60
   5 -15  -2  104.29    8.30
   5 -15  -2   96.99    8.40
  -5 -15   2   92.69    7.20
   5  15  -2   99.59    8.10
   5  15  -2  109.99    8.30
  -5  15   2  110.99    7.40
   5  15  -2  104.49    9.10
   4 -15  -2  827.22   35.70
  -4 -15   2  886.21   36.20
  -4 -15   2  839.22   35.90
   4 -15  -2  862.61   37.30
  -4  15   2  861.91   36.30
   4  15  -2  837.72   35.90
   4  15  -2  956.20   50.69
  -4  15   2  786.32   42.40
   3 -15  -2   56.79    6.40
  -3 -15   2   50.99    6.10
   3 -15  -2   49.50    5.80
  -3 -15   2   50.59    5.50
  -3  15   2   55.19    5.80
   3  15  -2   54.69    6.00
   3  15  -2   32.30   15.00
  -3  15   2   62.19   17.30
  -2 -15   2  482.75   21.30
   2 -15  -2  484.45   21.30
  -2 -15   2  457.05   21.60
   2 -15  -2  432.56   20.60
   2 -15  -2  470.05   22.50
   2  15  -2  439.06   30.20
  -2  15   2  495.05   21.80
   2  15  -2  477.55   21.60
  -2  15   2  485.05   28.90
  -1 -15   2   22.40    3.80
  -1 -15   2   45.70    5.70
   1 -15  -2   29.60    4.00
   1  15  -2   32.90    4.70
   1  15  -2   36.10   11.40
  -1  15   2   23.50    3.80
  -1  15   2   20.90   10.10
   0 -15   2  547.35   24.20
   0 -15  -2  506.25   22.80
   0 -15   2  528.85   22.80
   0  15   2  508.55   31.00
   0  15   2  525.35   23.30
   0  15  -2  509.15   31.30
   0  15  -2  511.05   23.50
   0  15  -2  458.55   28.70
  -1 -15  -2   21.50    3.60
   1 -15   2   27.30    4.10
   1 -15   2   27.30    4.70
   1  15   2   36.40    4.70
  -1  15  -2   28.50    9.30
  -1  15  -2   21.20    8.70
  -1  15  -2   20.60    3.90
   1  15   2   26.60   11.10
   2 -15   2  648.04   29.20
   2 -15   2  662.03   28.40
  -2 -15  -2  645.44   28.10
   2  15   2  659.93   28.30
  -2  15  -2  640.94   28.50
   2  15   2  599.94   37.20
  -3 -15  -2   17.70    3.80
   3 -15   2   12.90    3.50
   3 -15   2    9.60    4.20
   3 -15   2   14.20    3.60
  -3  15  -2   13.20    3.20
   3  15   2   10.30    3.20
  -3  15  -2   11.50   12.60
   3  15   2    2.10   13.30
  -4 -15  -2  532.05   23.70
   4 -15   2  529.65   25.00
   4 -15   2  520.15   23.80
   4 -15   2  551.74   25.70
  -4  15  -2  560.34   24.10
  -4  15  -2  497.85   30.90
   4  15   2  575.14   55.69
   4  15   2  510.75   23.20
  -5 -15  -2  674.83   28.20
   5 -15   2  631.24   27.90
   5 -15   2  660.13   29.80
   5 -15   2  642.34   29.40
  -5  15  -2  659.23   28.10
   5  15   2  581.44   29.20
   5  15   2  659.53   30.20
   6 -15   2  329.17   17.70
   6 -15   2  343.77   18.00
   6 -15   2  341.87   17.40
   6  15   2  330.27   18.00
   6  15   2  338.77   16.30
  -6  15  -2  333.17   16.10
  -7 -15  -2   94.79    7.20
   7 -15   2   70.09    5.30
   7 -15   2   77.89    7.10
   7 -15   2   81.49    7.20
  -7  15  -2   77.69    6.20
   7  15   2   88.79    8.20
   7  15   2   79.69    7.90
   8 -15   2   72.99    6.20
   8 -15   2   65.59    4.60
  -8 -15  -2   83.99    5.60
   8 -15   2   78.09    6.30
   8  15   2   77.99    7.00
  -8  15  -2   80.39    5.60
   9 -15   2   39.10    4.20
   9 -15   2   42.80    4.40
  -9 -15  -2   48.70    4.10
   9 -15   2   50.09    4.70
   9  15   2   48.60    5.40
  -9  15  -2   52.19    5.30
   8 -16  -2   16.80    2.90
  -8 -16   2   16.40    2.40
   8 -16  -2   13.90    2.80
   8  16  -2   13.80    3.10
  -8  16   2   17.50    2.60
   7 -16  -2  238.28   12.20
   7 -16  -2  236.28   12.00
  -7 -16   2  220.58   11.20
   7  16  -2  228.78   12.40
  -7  16   2  232.38   11.30
   7  16  -2  209.68   11.20
   6 -16  -2   12.10    3.30
   6 -16  -2   12.00    3.30
  -6 -16   2    9.40    2.70
   6  16  -2   13.30    4.10
  -6  16   2    9.70    3.00
   6  16  -2   10.50    3.30
  -5 -16   2  114.29    9.10
   5 -16  -2  112.09    8.10
   5 -16  -2  112.59    8.40
   5  16  -2  123.49    8.00
  -5  16   2   98.29    9.60
   4 -16  -2   51.49    6.40
   4 -16  -2   50.39    5.70
  -4 -16   2   52.69    5.10
   4  16  -2   63.59    7.50
   4  16  -2   57.29    6.30
  -4  16   2   59.69    5.60
   4  16  -2   56.49    7.20
  -3 -16   2 1184.78   48.70
   3 -16  -2 1139.19   48.30
  -3 -16   2 1090.09   48.40
   3 -16  -2 1185.58   47.80
  -3 -16   2 1108.89   47.10
   3  16  -2 1164.18   47.30
  -3  16   2 1186.58   47.60
   2 -16  -2   54.89    6.10
   2 -16  -2   51.49    5.40
  -2 -16   2   57.89    5.30
  -2 -16   2   59.59    5.90
   2  16  -2   65.59    5.90
  -2  16   2   60.69    6.00
  -1 -16   2  410.46   18.20
   1 -16  -2  400.96   18.20
   1 -16  -2  390.96   17.70
  -1 -16   2  399.26   18.70
   1 -16  -2  399.66   19.20
   1  16  -2  388.46   18.70
  -1  16   2  367.46   18.50
   0 -16  -2   93.59    7.40
   0 -16  -2   98.29    6.60
   0 -16   2   89.49    7.10
   0 -16   2   74.09    6.30
   0  16   2   79.49    6.80
   0  16  -2   86.49    7.10
  -1 -16  -2  163.48    9.00
   1 -16   2  150.78    9.20
   1 -16   2  159.78   10.00
   1  16   2  146.79    9.30
  -1  16  -2  156.88    9.70
   2 -16   2    2.90    2.50
   2 -16   2   -2.00    2.30
  -2 -16  -2    2.00    2.30
   2 -16   2    3.00    2.90
   2  16   2    4.10    2.90
  -2  16  -2    4.70    2.60
  -2  16  -2    5.60   12.90
   3 -16   2  879.61   37.20
  -3 -16  -2  883.91   36.00
   3 -16   2  845.22   37.60
   3 -16   2  859.71   36.10
   3  16   2  824.92   35.70
  -3  16  -2  853.11   36.30
   4 -16   2   87.99    7.60
  -4 -16  -2   86.79    6.40
   4 -16   2   78.49    7.00
   4 -16   2   84.99    6.50
   4  16   2  101.49    8.40
  -4  16  -2   93.99    7.00
   4  16   2   69.29    6.40
   5 -16   2  280.67   15.20
   5 -16   2  341.07   16.00
   5 -16   2  293.67   13.70
  -5 -16  -2  299.07   16.90
  -5 -16  -2  239.68   14.20
  -5  16  -2  230.28   14.60
   5  16   2  307.87   16.40
   6 -16   2   21.40    4.00
  -6 -16  -2   19.60    3.20
   6 -16   2   18.70    3.90
  -6  16  -2   13.50    3.00
   6  16   2   23.20    4.60
   7 -16   2  530.45   25.00
   7 -16   2  582.24   25.00
  -7 -16  -2  576.44   24.00
  -7  16  -2  555.54   24.00
   7  16   2  568.24   25.40
  -8 -16  -2   44.90    3.80
   8 -16   2   45.90    4.30
   8 -16   2   45.60    4.70
   8  16   2   49.10    6.20
  -8  16  -2   46.80    4.00
  -6 -17   2  238.18   11.00
   6 -17  -2  238.48   11.80
   6 -17  -2  221.08   11.90
   6  17  -2  228.38   12.20
  -6  17   2  231.18   11.30
   5 -17  -2   60.19    5.30
   5 -17  -2   59.09    5.50
  -5 -17   2   56.19    4.60
   5  17  -2   58.29    6.10
  -5  17   2   63.49    5.20
   4 -17  -2  723.63   30.30
   4 -17  -2  700.63   29.80
  -4 -17   2  651.03   28.70
   4  17  -2  633.84   29.80
  -4  17   2  706.93   29.20
   4  17  -2  682.73   30.30
   3 -17  -2   47.20    7.20
   3 -17  -2   61.09    6.00
  -3 -17   2   70.09    5.40
  -3 -17   2   70.79    6.10
   3  17  -2   64.69    5.50
  -3  17   2   83.99    8.20
  -2 -17   2  450.75   20.70
   2 -17  -2  440.56   19.80
   2 -17  -2  459.05   22.70
  -2 -17   2  439.36   19.80
  -2 -17   2  466.15   20.40
   2  17  -2  482.45   21.70
  -2  17   2  450.05   20.60
   1 -17  -2   61.19    5.30
  -1 -17   2   58.49    5.10
  -1 -17   2   54.99    5.90
  -1 -17   2   58.99    5.50
   1 -17  -2   69.19    6.10
  -1  17   2   63.89    5.70
   1  17  -2   64.99    5.80
   0 -17  -2  323.37   14.90
   0 -17   2  326.97   16.70
   0 -17  -2  310.47   16.70
   0 -17   2  316.07   16.00
   0 -17  -2  312.57   15.10
   0 -17   2  375.66   17.40
   0  17   2  317.57   15.50
   0  17  -2  310.57   15.60
   1 -17   2    2.50    3.00
  -1 -17  -2   -1.30    2.30
  -1 -17  -2    4.40    2.90
   1 -17   2    3.40    2.70
   1 -17   2    0.20    2.80
   1  17   2   -0.80    3.10
  -1  17  -2    1.40    2.60
   2 -17   2  482.25   22.10
   2 -17   2  548.15   24.60
   2 -17   2  580.84   24.90
  -2 -17  -2  520.55   22.50
  -2 -17  -2  495.65   22.30
  -2  17  -2  436.06   22.40
   2  17   2  479.95   21.90
   3 -17   2  205.88   10.70
   3 -17   2  223.78   12.40
   3 -17   2  215.38   11.70
  -3 -17  -2  214.88   11.10
  -3 -17  -2  206.18   10.70
  -3  17  -2  234.28   12.60
   3  17   2  192.48   10.60
   3  17   2  226.98   13.50
   4 -17   2  663.13   28.30
   4 -17   2  667.83   28.40
  -4 -17  -2  584.44   28.80
  -4 -17  -2  632.04   27.20
   4 -17   2  616.14   28.50
  -4 -17  -2  627.64   28.40
   4  17   2  699.63   29.20
  -4  17  -2  675.33   27.80
  -5 -17  -2   99.49    6.20
   5 -17   2   92.19    6.60
   5 -17   2   80.19    6.80
  -5  17  -2   83.99    6.10
   5  17   2   92.29    7.40
  -6 -17  -2  157.38    8.20
   6 -17   2  161.68    9.00
   6 -17   2  154.98    9.20
  -6  17  -2  170.98    8.70
   6  17   2  151.68    9.40
  -5 -18   2  565.94   24.00
   5 -18  -2  556.94   25.40
   5 -18  -2  594.74   25.30
  -5  18   2  644.04   25.50
   5  18  -2  567.74   25.20
  -4 -18   2   10.20    2.90
   4 -18  -2   13.20    3.20
   4 -18  -2   15.50    2.70
   4  18  -2   12.20    3.10
  -4  18   2   21.00    3.00
   3 -18  -2  627.54   26.10
   3 -18  -2  584.44   26.20
   3  18  -2  606.14   26.50
   3  18  -2  556.54   24.90
  -3  18   2  623.84   25.60
  -2 -18   2    2.90    2.90
  -2 -18   2   -0.20    1.90
   2 -18  -2    0.50    2.00
  -2 -18   2    2.00    2.40
   2 -18  -2   -1.90    1.90
   2  18  -2   -1.10    2.00
  -2  18   2    1.70    2.20
  -1 -18   2  613.54   25.60
  -1 -18   2  603.54   24.90
   1 -18  -2  594.84   24.50
  -1 -18   2  591.94   26.40
   1 -18  -2  488.85   25.30
   1 -18  -2  586.24   25.30
  -1  18   2  588.14   25.00
   1  18  -2  597.04   25.00
   0 -18   2    6.30    2.50
   0 -18  -2    5.00    2.80
   0 -18   2    9.30    2.60
   0 -18  -2    8.90    2.50
   0 -18   2    7.30    2.30
   0 -18  -2    3.50    2.20
   0  18  -2    7.30    2.70
   0  18   2    7.00    2.60
  -1 -18  -2  344.77   17.50
  -1 -18  -2  390.96   16.80
  -1 -18  -2  381.96   17.20
   1 -18   2  370.46   16.90
   1 -18   2  385.66   17.50
   1 -18   2  422.56   18.20
  -1  18  -2  393.16   17.50
   1  18   2  362.76   17.00
  -2 -18  -2   43.40    4.90
  -2 -18  -2   65.69    6.10
   2 -18   2   54.09    4.80
  -2 -18  -2   54.19    4.30
  -2 -18  -2   56.19    4.40
   2 -18   2   57.39    5.30
   2  18   2   53.19    5.30
  -2  18  -2   52.99    5.10
   3 -18   2  102.59    6.90
  -3 -18  -2   92.19    5.80
   3 -18   2   92.29    6.20
  -3 -18  -2   91.59    6.10
   3 -18   2   94.49    6.50
  -3 -18  -2  104.69    6.50
   3  18   2   99.09    7.40
[truncated: 2,997,285 more chars]
