# Supplementary material for: Phenanthroline-carbolong interface suppress chemical interactions with active layer enabling long-time stable organic solar cells
Source: Nat Commun. 2023 Jun 16;14:3571. doi: 10.1038/s41467-023-39223-9 (PMC10272153; doi:10.1038/s41467-023-39223-9)
Supplement: Supplementary file 6 — Source Data [file 41467_2023_39223_MOESM6_ESM.xlsx]

## Sheet: Figure 2a
Wavelength	Normalized absorption
nm	a.u.
	SPC	DPC
350	0.725	0.97059
350.5	0.725	0.97059
351	0.725	0.97059
351.5	0.725	0.97059
352	0.725	0.97059
352.5	0.725	0.94118
353	0.725	0.94118
353.5	0.725	0.94118
354	0.725	0.94118
354.5	0.725	0.94118
355	0.725	0.94118
355.5	0.725	0.91176
356	0.725	0.91176
356.5	0.7	0.91176
357	0.7	0.91176
357.5	0.7	0.91176
358	0.7	0.91176
358.5	0.7	0.91176
359	0.7	0.91176
359.5	0.7	0.91176
360	0.7	0.88235
360.5	0.7	0.88235
361	0.7	0.88235
361.5	0.7	0.88235
362	0.7	0.88235
362.5	0.7	0.88235
363	0.7	0.85294
363.5	0.7	0.85294
364	0.7	0.85294
364.5	0.7	0.85294
365	0.7	0.85294
365.5	0.7	0.85294
366	0.7	0.85294
366.5	0.7	0.85294
367	0.7	0.85294
367.5	0.7	0.85294
368	0.7	0.85294
368.5	0.7	0.85294
369	0.7	0.85294
369.5	0.7	0.85294
370	0.725	0.85294
370.5	0.725	0.85294
371	0.725	0.85294
371.5	0.725	0.85294
372	0.725	0.85294
372.5	0.725	0.85294
373	0.725	0.85294
373.5	0.725	0.85294
374	0.725	0.85294
374.5	0.725	0.85294
375	0.725	0.85294
375.5	0.725	0.85294
376	0.725	0.85294
376.5	0.725	0.85294
377	0.725	0.85294
377.5	0.725	0.85294
378	0.725	0.85294
378.5	0.725	0.85294
379	0.725	0.85294
379.5	0.725	0.85294
380	0.725	0.85294
380.5	0.7	0.85294
381	0.7	0.85294
381.5	0.7	0.85294
382	0.7	0.85294
382.5	0.7	0.85294
383	0.7	0.85294
383.5	0.675	0.82353
384	0.675	0.82353
384.5	0.675	0.82353
385	0.675	0.82353
385.5	0.675	0.82353
386	0.65	0.82353
386.5	0.65	0.82353
387	0.65	0.82353
387.5	0.65	0.82353
388	0.625	0.82353
388.5	0.625	0.79412
389	0.625	0.79412
389.5	0.625	0.79412
390	0.6	0.79412
390.5	0.6	0.79412
391	0.6	0.79412
391.5	0.6	0.76471
392	0.575	0.76471
392.5	0.575	0.76471
393	0.575	0.76471
393.5	0.575	0.76471
394	0.55	0.76471
394.5	0.55	0.76471
395	0.55	0.76471
395.5	0.525	0.76471
396	0.525	0.76471
396.5	0.525	0.73529
397	0.5	0.73529
397.5	0.5	0.73529
398	0.5	0.73529
398.5	0.475	0.73529
399	0.475	0.73529
399.5	0.475	0.73529
400	0.475	0.70588
400.5	0.45	0.70588
401	0.45	0.70588
401.5	0.45	0.70588
402	0.45	0.70588
402.5	0.425	0.70588
403	0.425	0.67647
403.5	0.425	0.67647
404	0.425	0.67647
404.5	0.4	0.67647
405	0.4	0.67647
405.5	0.4	0.67647
406	0.4	0.67647
406.5	0.4	0.67647
407	0.4	0.67647
407.5	0.375	0.67647
408	0.375	0.67647
408.5	0.375	0.64706
409	0.375	0.64706
409.5	0.375	0.64706
410	0.35	0.64706
410.5	0.35	0.64706
411	0.35	0.64706
411.5	0.35	0.64706
412	0.35	0.64706
412.5	0.35	0.64706
413	0.325	0.64706
413.5	0.325	0.64706
414	0.325	0.61765
414.5	0.325	0.61765
415	0.325	0.61765
415.5	0.325	0.61765
416	0.325	0.61765
416.5	0.3	0.61765
417	0.3	0.58824
417.5	0.3	0.58824
418	0.3	0.58824
418.5	0.3	0.58824
419	0.3	0.58824
419.5	0.3	0.58824
420	0.3	0.58824
420.5	0.3	0.58824
421	0.275	0.58824
421.5	0.275	0.55882
422	0.275	0.55882
422.5	0.275	0.55882
423	0.275	0.55882
423.5	0.275	0.55882
424	0.275	0.55882
424.5	0.275	0.55882
425	0.275	0.52941
425.5	0.275	0.52941
426	0.25	0.52941
426.5	0.25	0.52941
427	0.25	0.52941
427.5	0.25	0.52941
428	0.25	0.52941
428.5	0.25	0.52941
429	0.25	0.52941
429.5	0.25	0.52941
430	0.25	0.5
430.5	0.25	0.5
431	0.225	0.5
431.5	0.225	0.5
432	0.225	0.5
432.5	0.225	0.5
433	0.225	0.5
433.5	0.225	0.5
434	0.225	0.5
434.5	0.225	0.5
435	0.225	0.5
435.5	0.225	0.47059
436	0.225	0.47059
436.5	0.225	0.47059
437	0.225	0.47059
437.5	0.225	0.47059
438	0.225	0.47059
438.5	0.225	0.47059
439	0.225	0.47059
439.5	0.225	0.47059
440	0.225	0.47059
440.5	0.225	0.47059
441	0.225	0.44118
441.5	0.225	0.44118
442	0.225	0.44118
442.5	0.225	0.44118
443	0.225	0.44118
443.5	0.225	0.44118
444	0.225	0.44118
444.5	0.225	0.44118
445	0.225	0.44118
445.5	0.225	0.44118
446	0.225	0.44118
446.5	0.225	0.44118
447	0.225	0.44118
447.5	0.225	0.44118
448	0.225	0.44118
448.5	0.225	0.44118
449	0.225	0.44118
449.5	0.225	0.44118
450	0.225	0.44118
450.5	0.225	0.44118
451	0.225	0.44118
451.5	0.225	0.41176
452	0.225	0.41176
452.5	0.2	0.41176
453	0.2	0.41176
453.5	0.2	0.41176
454	0.225	0.41176
454.5	0.225	0.41176
455	0.225	0.41176
455.5	0.225	0.41176
456	0.225	0.41176
456.5	0.225	0.41176
457	0.225	0.41176
457.5	0.225	0.41176
458	0.225	0.41176
458.5	0.225	0.41176
459	0.225	0.41176
459.5	0.225	0.41176
460	0.225	0.41176
460.5	0.225	0.41176
461	0.225	0.41176
461.5	0.225	0.41176
462	0.225	0.41176
462.5	0.225	0.38235
463	0.225	0.38235
463.5	0.225	0.38235
464	0.225	0.38235
464.5	0.225	0.38235
465	0.225	0.38235
465.5	0.25	0.38235
466	0.25	0.38235
466.5	0.25	0.38235
467	0.25	0.38235
467.5	0.25	0.38235
468	0.25	0.38235
468.5	0.25	0.38235
469	0.25	0.38235
469.5	0.25	0.38235
470	0.275	0.38235
470.5	0.275	0.38235
471	0.275	0.38235
471.5	0.275	0.38235
472	0.275	0.38235
472.5	0.275	0.38235
473	0.275	0.38235
473.5	0.3	0.38235
474	0.3	0.41176
474.5	0.3	0.41176
475	0.3	0.41176
475.5	0.3	0.41176
476	0.3	0.41176
476.5	0.3	0.41176
477	0.3	0.41176
477.5	0.3	0.41176
478	0.325	0.41176
478.5	0.325	0.41176
479	0.325	0.41176
479.5	0.325	0.41176
480	0.325	0.41176
480.5	0.325	0.41176
481	0.35	0.41176
481.5	0.35	0.41176
482	0.35	0.41176
482.5	0.35	0.41176
483	0.35	0.41176
483.5	0.35	0.41176
484	0.375	0.44118
484.5	0.375	0.44118
485	0.375	0.44118
485.5	0.375	0.44118
486	0.375	0.44118
486.5	0.375	0.44118
487	0.4	0.44118
487.5	0.4	0.44118
488	0.4	0.44118
488.5	0.4	0.44118
489	0.4	0.44118
489.5	0.425	0.44118
490	0.425	0.47059
490.5	0.425	0.47059
491	0.425	0.47059
491.5	0.425	0.47059
492	0.45	0.47059
492.5	0.45	0.47059
493	0.45	0.47059
493.5	0.45	0.47059
494	0.475	0.5
494.5	0.475	0.5
495	0.475	0.5
495.5	0.475	0.5
496	0.5	0.5
496.5	0.5	0.5
497	0.5	0.5
497.5	0.5	0.52941
498	0.525	0.52941
498.5	0.525	0.52941
499	0.525	0.52941
499.5	0.525	0.52941
500	0.525	0.52941
500.5	0.55	0.55882
501	0.55	0.55882
501.5	0.55	0.55882
502	0.575	0.55882
502.5	0.575	0.55882
503	0.575	0.55882
503.5	0.575	0.58824
504	0.6	0.58824
504.5	0.6	0.58824
505	0.6	0.58824
505.5	0.6	0.58824
506	0.625	0.58824
506.5	0.625	0.61765
507	0.625	0.61765
507.5	0.65	0.61765
508	0.65	0.61765
508.5	0.65	0.61765
509	0.65	0.61765
509.5	0.675	0.64706
510	0.675	0.64706
510.5	0.675	0.64706
511	0.7	0.64706
511.5	0.7	0.64706
512	0.7	0.64706
512.5	0.7	0.67647
513	0.725	0.67647
513.5	0.725	0.67647
514	0.725	0.67647
514.5	0.75	0.67647
515	0.75	0.67647
515.5	0.75	0.70588
516	0.775	0.70588
516.5	0.775	0.70588
517	0.775	0.70588
517.5	0.775	0.70588
518	0.8	0.73529
518.5	0.8	0.73529
519	0.8	0.73529
519.5	0.8	0.73529
520	0.825	0.73529
520.5	0.825	0.73529
521	0.825	0.76471
521.5	0.85	0.76471
522	0.85	0.76471
522.5	0.85	0.76471
523	0.85	0.76471
523.5	0.875	0.76471
524	0.875	0.79412
524.5	0.875	0.79412
525	0.875	0.79412
525.5	0.875	0.79412
526	0.9	0.79412
526.5	0.9	0.79412
527	0.9	0.82353
527.5	0.9	0.82353
528	0.9	0.82353
528.5	0.925	0.82353
529	0.925	0.82353
529.5	0.925	0.82353
530	0.925	0.85294
530.5	0.925	0.85294
531	0.95	0.85294
531.5	0.95	0.85294
532	0.95	0.85294
532.5	0.95	0.85294
533	0.95	0.88235
533.5	0.95	0.88235
534	0.95	0.88235
534.5	0.975	0.88235
535	0.975	0.88235
535.5	0.975	0.88235
536	0.975	0.88235
536.5	0.975	0.91176
537	0.975	0.91176
537.5	0.975	0.91176
538	0.975	0.91176
538.5	1	0.91176
539	1	0.91176
539.5	1	0.94118
540	1	0.94118
540.5	1	0.94118
541	1	0.94118
541.5	1	0.94118
542	1	0.94118
542.5	1	0.94118
543	1	0.94118
543.5	1	0.94118
544	1	0.97059
544.5	1	0.97059
545	1	0.97059
545.5	1	0.97059
546	1	0.97059
546.5	1	0.97059
547	1	0.97059
547.5	1	0.97059
548	1	0.97059
548.5	0.975	1
549	0.975	1
549.5	0.975	1
550	0.975	1
550.5	0.975	1
551	0.975	1
551.5	0.975	1
552	0.975	1
552.5	0.95	1
553	0.95	1
553.5	0.95	1
554	0.95	1
554.5	0.95	1
555	0.925	1
555.5	0.925	1
556	0.925	1
556.5	0.925	1
557	0.925	1
557.5	0.9	1
558	0.9	1
558.5	0.9	1
559	0.875	1
559.5	0.875	1
560	0.875	1
560.5	0.875	1
561	0.85	1
561.5	0.85	1
562	0.85	1
562.5	0.825	1
563	0.825	1
563.5	0.825	1
564	0.8	1
564.5	0.8	1
565	0.775	1
565.5	0.775	1
566	0.775	1
566.5	0.75	1
567	0.75	1
567.5	0.75	1
568	0.725	1
568.5	0.725	1
569	0.7	1
569.5	0.7	0.97059
570	0.7	0.97059
570.5	0.675	0.97059
571	0.675	0.97059
571.5	0.65	0.97059
572	0.65	0.97059
572.5	0.65	0.97059
573	0.625	0.97059
573.5	0.625	0.97059
574	0.6	0.97059
574.5	0.6	0.97059
575	0.6	0.97059
575.5	0.575	0.97059
576	0.575	0.97059
576.5	0.55	0.97059
577	0.55	0.97059
577.5	0.55	0.97059
578	0.525	0.94118
578.5	0.525	0.94118
579	0.525	0.94118
579.5	0.5	0.94118
580	0.5	0.94118
580.5	0.5	0.94118
581	0.475	0.94118
581.5	0.475	0.94118
582	0.475	0.94118
582.5	0.45	0.91176
583	0.45	0.91176
583.5	0.45	0.91176
584	0.425	0.91176
584.5	0.425	0.91176
585	0.425	0.91176
585.5	0.4	0.91176
586	0.4	0.91176
586.5	0.4	0.88235
587	0.4	0.88235
587.5	0.375	0.88235
588	0.375	0.88235
588.5	0.375	0.88235
589	0.375	0.88235
589.5	0.35	0.88235
590	0.35	0.85294
590.5	0.35	0.85294
591	0.35	0.85294
591.5	0.325	0.85294
592	0.325	0.85294
592.5	0.325	0.85294
593	0.325	0.85294
593.5	0.3	0.82353
594	0.3	0.82353
594.5	0.3	0.82353
595	0.3	0.82353
595.5	0.3	0.82353
596	0.275	0.82353
596.5	0.275	0.79412
597	0.275	0.79412
597.5	0.275	0.79412
598	0.275	0.79412
598.5	0.25	0.79412
599	0.25	0.79412
599.5	0.25	0.76471
600	0.25	0.76471
600.5	0.25	0.76471
601	0.225	0.76471
601.5	0.225	0.76471
602	0.225	0.73529
602.5	0.225	0.73529
603	0.225	0.73529
603.5	0.225	0.73529
604	0.2	0.73529
604.5	0.2	0.73529
605	0.2	0.73529
605.5	0.2	0.70588
606	0.2	0.70588
606.5	0.2	0.70588
607	0.2	0.70588
607.5	0.175	0.70588
608	0.175	0.67647
608.5	0.175	0.67647
609	0.175	0.67647
609.5	0.175	0.67647
610	0.175	0.67647
610.5	0.175	0.64706
611	0.175	0.64706
611.5	0.175	0.64706
612	0.15	0.64706
612.5	0.15	0.64706
613	0.15	0.64706
613.5	0.15	0.61765
614	0.15	0.61765
614.5	0.15	0.61765
615	0.15	0.61765
615.5	0.15	0.61765
616	0.15	0.58824
616.5	0.125	0.58824
617	0.125	0.58824
617.5	0.125	0.58824
618	0.125	0.58824
618.5	0.125	0.55882
619	0.125	0.55882
619.5	0.125	0.55882
620	0.125	0.55882
620.5	0.125	0.55882
621	0.125	0.55882
621.5	0.125	0.52941
622	0.1	0.52941
622.5	0.1	0.52941
623	0.1	0.52941
623.5	0.1	0.52941
624	0.1	0.5
624.5	0.1	0.5
625	0.1	0.5
625.5	0.1	0.5
626	0.1	0.5
626.5	0.1	0.5
627	0.1	0.47059
627.5	0.1	0.47059
628	0.1	0.47059
628.5	0.1	0.47059
629	0.075	0.47059
629.5	0.075	0.47059
630	0.075	0.44118
630.5	0.075	0.44118
631	0.075	0.44118
631.5	0.075	0.44118
632	0.075	0.44118
632.5	0.075	0.44118
633	0.075	0.41176
633.5	0.075	0.41176
634	0.075	0.41176
634.5	0.075	0.41176
635	0.075	0.41176
635.5	0.075	0.41176
636	0.075	0.41176
636.5	0.075	0.38235
637	0.075	0.38235
637.5	0.075	0.38235
638	0.05	0.38235
638.5	0.05	0.38235
639	0.05	0.38235
639.5	0.05	0.38235
640	0.05	0.38235
640.5	0.05	0.35294
641	0.05	0.35294
641.5	0.05	0.35294
642	0.05	0.35294
642.5	0.05	0.35294
643	0.05	0.35294
643.5	0.05	0.35294
644	0.05	0.35294
644.5	0.05	0.32353
645	0.05	0.32353
645.5	0.05	0.32353
646	0.05	0.32353
646.5	0.05	0.32353
647	0.05	0.32353
647.5	0.05	0.32353
648	0.05	0.32353
648.5	0.05	0.32353
649	0.05	0.32353
649.5	0.05	0.32353
650	0.05	0.29412
650.5	0.05	0.29412
651	0.05	0.29412
651.5	0.05	0.29412
652	0.05	0.29412
652.5	0.05	0.29412
653	0.05	0.29412
653.5	0.05	0.29412
654	0.05	0.29412
654.5	0.05	0.29412
655	0.05	0.26471
655.5	0.05	0.26471
656	0.05	0.26471
656.5	0.05	0.26471
657	0.05	0.26471
657.5	0.05	0.26471
658	0.05	0.26471
658.5	0.025	0.26471
659	0.025	0.26471
659.5	0.025	0.26471
660	0.025	0.26471
660.5	0.025	0.26471
661	0.025	0.26471
661.5	0.025	0.23529
662	0.025	0.23529
662.5	0.025	0.23529
663	0.025	0.23529
663.5	0.025	0.23529
664	0.025	0.23529
664.5	0.025	0.23529
665	0.025	0.23529
665.5	0.025	0.23529
666	0.025	0.23529
666.5	0.025	0.23529
667	0.025	0.23529
667.5	0.025	0.23529
668	0.025	0.23529
668.5	0.025	0.23529
669	0.025	0.23529
669.5	0.025	0.23529
670	0.025	0.23529
670.5	0.025	0.23529
671	0.025	0.23529
671.5	0.025	0.23529
672	0.025	0.23529
672.5	0.025	0.20588
673	0.025	0.20588
673.5	0.025	0.20588
674	0.025	0.20588
674.5	0.025	0.20588
675	0.025	0.20588
675.5	0.025	0.20588
676	0.025	0.20588
676.5	0.025	0.20588
677	0.025	0.20588
677.5	0.025	0.20588
678	0.025	0.20588
678.5	0.025	0.20588
679	0.025	0.20588
679.5	0.025	0.20588
680	0.025	0.20588
680.5	0.025	0.20588
681	0.025	0.20588
681.5	0.025	0.20588
682	0.025	0.20588
682.5	0.025	0.20588
683	0.025	0.17647
683.5	0.025	0.17647
684	0.025	0.17647
684.5	0.025	0.17647
685	0.025	0.17647
685.5	0.025	0.17647
686	0.025	0.17647
686.5	0.025	0.17647
687	0.025	0.17647
687.5	0.025	0.17647
688	0.025	0.17647
688.5	0.025	0.17647
689	0.025	0.17647
689.5	0.025	0.17647
690	0.025	0.17647
690.5	0.025	0.17647
691	0.025	0.17647
691.5	0.025	0.17647
692	0.025	0.17647
692.5	0.025	0.17647
693	0.025	0.17647
693.5	0.025	0.17647
694	0.025	0.17647
694.5	0.025	0.14706
695	0.025	0.14706
695.5	0.025	0.14706
696	0.025	0.14706
696.5	0.025	0.14706
697	0.025	0.14706
697.5	0.025	0.14706
698	0.025	0.14706
698.5	0.025	0.14706
699	0.025	0.14706
699.5	0.025	0.14706
700	0.025	0.14706
700.5	0.025	0.14706
701	0.025	0.14706
701.5	0.025	0.14706
702	0.025	0.14706
702.5	0.025	0.14706
703	0.025	0.14706
703.5	0.025	0.14706
704	0.025	0.14706
704.5	0.025	0.14706
705	0.025	0.14706
705.5	0.025	0.14706
706	0.025	0.14706
706.5	0.025	0.14706
707	0.025	0.14706
707.5	0.025	0.14706
708	0.025	0.11765
708.5	0.025	0.11765
709	0.025	0.11765
709.5	0.025	0.11765
710	0.025	0.11765
710.5	0.025	0.11765
711	0.025	0.11765
711.5	0.025	0.11765
712	0.025	0.11765
712.5	0.025	0.11765
713	0.025	0.11765
713.5	0.025	0.11765
714	0.025	0.11765
714.5	0.025	0.11765
715	0.025	0.11765
715.5	0.025	0.11765
716	0.025	0.11765
716.5	0.025	0.11765
717	0.025	0.11765
717.5	0.025	0.11765
718	0.025	0.11765
718.5	0.025	0.11765
719	0.025	0.11765
719.5	0.025	0.11765
720	0.025	0.11765
720.5	0.025	0.11765
721	0.025	0.11765
721.5	0.025	0.11765
722	0.025	0.11765
722.5	0.025	0.11765
723	0.025	0.11765
723.5	0.025	0.11765
724	0.025	0.11765
724.5	0.025	0.11765
725	0.025	0.11765
725.5	0.025	0.11765
726	0.025	0.11765
726.5	0.025	0.11765
727	0.025	0.11765
727.5	0.025	0.08824
728	0.025	0.08824
728.5	0.025	0.08824
729	0.025	0.08824
729.5	0.025	0.08824
730	0.025	0.08824
730.5	0.025	0.08824
731	0.025	0.08824
731.5	0.025	0.08824
732	0.025	0.08824
732.5	0.025	0.08824
733	0.025	0.08824
733.5	0.025	0.08824
734	0.025	0.08824
734.5	0.025	0.08824
735	0.025	0.08824
735.5	0	0.08824
736	0.025	0.08824
736.5	0	0.08824
737	0	0.08824
737.5	0	0.08824
738	0	0.08824
738.5	0	0.08824
739	0	0.08824
739.5	0	0.08824
740	0	0.08824
740.5	0	0.08824
741	0	0.08824
741.5	0	0.08824
742	0	0.08824
742.5	0	0.08824
743	0	0.08824
743.5	0	0.08824
744	0	0.08824
744.5	0	0.08824
745	0	0.05882
745.5	0	0.05882
746	0	0.05882
746.5	0	0.05882
747	0	0.05882
747.5	0	0.05882
748	0	0.05882
748.5	0	0.05882
749	0	0.05882
749.5	0	0.05882
750	0	0.05882
750.5	0	0.05882
751	0	0.05882
751.5	0	0.05882
752	0	0.05882
752.5	0	0.05882
753	0	0.05882
753.5	0	0.05882
754	0	0.05882
754.5	0	0.05882
755	0	0.05882
755.5	0	0.05882
756	0	0.05882
756.5	0	0.05882
757	0	0.05882
757.5	0	0.05882
758	0	0.05882
758.5	0	0.05882
759	0	0.05882
759.5	0	0.05882
760	0	0.05882
760.5	0	0.05882
761	0	0.05882
761.5	0	0.05882
762	0	0.05882
762.5	0	0.05882
763	0	0.05882
763.5	0	0.05882
764	0	0.05882
764.5	0	0.05882
765	0	0.05882
765.5	0	0.05882
766	0	0.05882
766.5	0	0.05882
767	0	0.05882
767.5	0	0.05882
768	0	0.05882
768.5	0	0.05882
769	0	0.05882
769.5	0	0.05882
770	0	0.02941
770.5	0	0.02941
771	0	0.02941
771.5	0	0.02941
772	0	0.02941
772.5	0	0.02941
773	0	0.02941
773.5	0	0.02941
774	0	0.02941
774.5	0	0.02941
775	0	0.02941
775.5	0	0.02941
776	0	0.02941
776.5	0	0.02941
777	0	0.02941
777.5	0	0.02941
778	0	0.02941
778.5	0	0.02941
779	0	0.02941
779.5	0	0.02941
780	0	0.02941
780.5	0	0.02941
781	0	0.02941
781.5	0	0.02941
782	0	0.02941
782.5	0	0.02941
783	0	0.02941
783.5	0	0.02941
784	0	0.02941
784.5	0	0.02941
785	0	0.02941
785.5	0	0.02941
786	0	0.02941
786.5	0	0.02941
787	0	0.02941
787.5	0	0.02941
788	0	0.02941
788.5	0	0.02941
789	0	0.02941
789.5	0	0.02941
790	0	0.02941
790.5	0	0.02941
791	0	0.02941
791.5	0	0.02941
792	0	0.02941
792.5	0	0.02941
793	0	0.02941
793.5	0	0.02941
794	0	0.02941
794.5	0	0.02941
795	0	0.02941
795.5	0	0.02941
796	0	0.02941
796.5	0	0.02941
797	0	0.02941
797.5	0	0.02941
798	0	0.02941
798.5	0	0.02941
799	0	0.02941
799.5	0	0.02941
800	0	0.02941
800.5	0	0.02941
801	0	0.02941
801.5	0	0.02941
802	0	0.02941
802.5	0	0.02941
803	0	0.02941
803.5	0	0
804	0	0
804.5	0	0
805	0	0
805.5	0	0
806	0	0
806.5	0	0
807	0	0
807.5	0	0
808	0	0
808.5	0	0
809	0	0
809.5	0	0
810	0	0
810.5	0	0
811	0	0
811.5	0	0
812	0	0
812.5	0	0
813	0	0
813.5	0	0
814	0	0
814.5	0	0
815	0	0
815.5	0	0
816	0	0
816.5	0	0
817	0	0
817.5	0	0
818	0	0
818.5	0	0
819	0	0
819.5	0	0
820	0	0
820.5	0	0
821	0	0
821.5	0	0
822	0	0
822.5	0	0
823	0	0
823.5	0	0
824	0	0
824.5	0	0
825	0	0
825.5	0	0
826	0	0
826.5	0	0
827	0	0
827.5	0	0
828	0	0
828.5	0	0
829	0	0
829.5	0	0
830	0	0
830.5	0	0
831	0	0
831.5	0	0
832	0	0
832.5	0	0
833	0	0
833.5	0	0
834	0	0
834.5	0	0
835	0	0
835.5	0	0
836	0	0
836.5	0	0
837	0	0
837.5	0	0
838	0	0
838.5	0	0
839	0	0
839.5	0	0
840	0	0
840.5	0	0
841	0	0
841.5	0	0
842	0	0
842.5	0	0
843	0	0
843.5	0	0
844	0	0
844.5	0	0
845	0	0
845.5	0	0
846	0	0
846.5	0	0
847	0	0
847.5	0	0
848	0	0
848.5	0	0
849	0	0
849.5	0	0
850	0	0
850.5	0	0
851	0	0
851.5	0	0
852	0	0
852.5	0	0
853	0	0
853.5	0	0
854	0	0
854.5	0	0
855	0	0
855.5	0	0
856	0	0
856.5	0	0
857	0	0
857.5	0	0
858	0	0
858.5	0	0
859	0	0
859.5	0	0
860	0	0
860.5	0	0
861	0	0
861.5	0	0
862	0	0
862.5	0	0
863	0	0
863.5	0	0
864	0	0
864.5	0	0
865	0	0
865.5	0	0
866	0	0
866.5	0	0
867	0	0
867.5	0	0
868	0	0
868.5	0	0
869	0	0
869.5	0	0
870	0	0
870.5	0	0
871	0	0
871.5	0	0
872	0	0
872.5	0	0
873	0	0
873.5	0	0
874	0	0
874.5	0	0
875	0	0
875.5	0	0
876	0	0
876.5	0	0
877	0	0
877.5	0	0
878	0	0
878.5	0	0
879	0	0
879.5	0	0
880	0	0
880.5	0	0
881	0	0
881.5	0	0
882	0	0
882.5	0	0
883	0	0
883.5	0	0
884	0	0
884.5	0	0
885	0	0
885.5	0	0
886	0	0
886.5	0	0
887	0	0
887.5	0	0
888	0	0
888.5	0	0
889	0	0
889.5	0	0
890	0	0
890.5	0	0
891	0	0
891.5	0	0
892	0	0
892.5	0	0
893	0	0
893.5	0	0
894	0	0
894.5	0	0
895	0	0
895.5	0	0
896	0	0
896.5	0	0
897	0	0
897.5	0	0
898	0	0
898.5	0	0
899	0	0
899.5	0	0
900	0	0
900.5	0	0
901	0	0
901.5	0	0
902	0	0
902.5	0	0
903	0	0
903.5	0	0
904	0	0
904.5	0	0
905	0	0
905.5	0	0
906	0	0
906.5	0	0
907	0	0
907.5	0	0
908	0	0
908.5	0	0
909	0	0
909.5	0	0
910	0	0
910.5	0	0
911	0	0
911.5	0	0
912	0	0
912.5	0	0
913	0	0
913.5	0	0
914	0	0
914.5	0	0
915	0	0
915.5	0	0
916	0	0
916.5	0	0
917	0	0
917.5	0	0
918	0	0
918.5	0	0
919	0	0
919.5	0	0
920	0	0
920.5	0	0
921	0	0
921.5	0	0
922	0	0
922.5	0	0
923	0	0
923.5	0	0
924	0	0
924.5	0	0
925	0	0
925.5	0	0
926	0	0
926.5	0	0
927	0	0
927.5	0	0
928	0	0
928.5	0	0
929	0	0
929.5	0	0
930	0	0
930.5	0	0
931	0	0
931.5	0	0
932	0	0
932.5	0	0
933	0	0
933.5	0	0
934	0	0
934.5	0	0
935	0	0
935.5	0	0
936	0	0
936.5	0	0
937	0	0
937.5	0	0
938	0	0
938.5	0	0
939	0	0
939.5	0	0
940	0	0
940.5	0	0
941	0	0
941.5	0	0
942	0	0
942.5	0	0
943	0	0
943.5	0	0
944	0	0
944.5	0	0
945	0	0
945.5	0	0
946	0	0
946.5	0	0
947	0	0
947.5	0	0
948	0	0
948.5	0	0
949	0	0
949.5	0	0
950	0	0
950.5	0	0
951	0	0
951.5	0	0
952	0	0
952.5	0	0
953	0	0
953.5	0	0
954	0	0
954.5	0	0
955	0	0
955.5	0	0
956	0	0
956.5	0	0
957	0	0
957.5	0	0
958	0	0
958.5	0	0
959	0	0
959.5	0	0
960	0	0
960.5	0	0
961	0	0
961.5	0	0
962	0	0
962.5	0	0
963	0	0
963.5	0	0
964	0	0
964.5	0	0
965	0	0
965.5	0	0
966	0	0
966.5	0	0
967	0	0
967.5	0	0
968	0	0
968.5	0	0
969	0	0
969.5	0	0
970	0	0
970.5	0	0
971	0	0
971.5	0	0
972	0	0
972.5	0	0
973	0	0
973.5	0	0
974	0	0
974.5	0	0
975	0	0
975.5	0	0
976	0	0
976.5	0	0
977	0	0
977.5	0	0
978	0	0
978.5	0	0
979	0	0
979.5	0	0
980	0	0
980.5	0	0
981	0	0
981.5	0	0
982	0	0
982.5	0	0
983	0	0
983.5	0	0
984	0	0
984.5	0	0
985	0	0
985.5	0	0
986	0	0
986.5	0	0
987	0	0
987.5	0	0
988	0	0
988.5	0	0
989	0	0
989.5	0	0
990	0	0
990.5	0	0
991	0	0
991.5	0	0
992	0	0
992.5	0	0
993	0	0
993.5	0	0
994	0	0
994.5	0	0
995	0	0
995.5	0	0
996	0	0
996.5	0	0
997	0	0
997.5	0	0
998	0	0
998.5	0	0
999	0	0
999.5	0	0
1000	0	0

## Sheet: Figure 2c
Voltage	Current Density
V	mA cm-2
	BCP	SPC	DPC
-1.5	-0.16795	-0.18648	-0.24592
-1.48	-0.16582	-0.18418	-0.24288
-1.46	-0.16372	-0.1817	-0.23994
-1.44	-0.16159	-0.17931	-0.23676
-1.42	-0.15937	-0.17661	-0.23355
-1.4	-0.15715	-0.17396	-0.23043
-1.38	-0.15487	-0.17144	-0.22714
-1.36	-0.1526	-0.16897	-0.22375
-1.34	-0.15036	-0.16652	-0.22059
-1.32	-0.14819	-0.16402	-0.21739
-1.3	-0.14602	-0.16162	-0.21412
-1.28	-0.14381	-0.15923	-0.211
-1.26	-0.14162	-0.15687	-0.20775
-1.24	-0.13936	-0.15437	-0.20451
-1.22	-0.13716	-0.15194	-0.2013
-1.2	-0.13493	-0.14947	-0.19803
-1.18	-0.13323	-0.14706	-0.19481
-1.16	-0.13099	-0.14454	-0.1917
-1.14	-0.12878	-0.14214	-0.18848
-1.12	-0.12655	-0.13963	-0.18531
-1.1	-0.12433	-0.1374	-0.18221
-1.08	-0.12169	-0.13492	-0.17895
-1.06	-0.1195	-0.13251	-0.17568
-1.04	-0.1174	-0.12995	-0.17242
-1.02	-0.11518	-0.12752	-0.16913
-1	-0.11304	-0.12491	-0.1659
-0.98	-0.11085	-0.12248	-0.1627
-0.96	-0.10861	-0.11992	-0.15944
-0.94	-0.10606	-0.1176	-0.15622
-0.92	-0.10382	-0.11515	-0.15307
-0.9	-0.10153	-0.11264	-0.14973
-0.88	-0.09926	-0.11016	-0.14644
-0.86	-0.09703	-0.10773	-0.14312
-0.84	-0.09509	-0.10515	-0.13979
-0.82	-0.09284	-0.10265	-0.13635
-0.8	-0.09059	-0.10018	-0.13314
-0.78	-0.08834	-0.09765	-0.12977
-0.76	-0.0861	-0.09516	-0.12653
-0.74	-0.08384	-0.09266	-0.12329
-0.72	-0.08157	-0.09016	-0.12015
-0.7	-0.07934	-0.08769	-0.11679
-0.68	-0.0771	-0.0852	-0.11357
-0.66	-0.07484	-0.0827	-0.11034
-0.64	-0.07258	-0.0802	-0.10702
-0.62	-0.07034	-0.07772	-0.10367
-0.6	-0.06809	-0.07523	-0.10041
-0.58	-0.06582	-0.07272	-0.09712
-0.56	-0.06356	-0.0702	-0.09373
-0.54	-0.06131	-0.06772	-0.09046
-0.52	-0.05905	-0.06522	-0.08715
-0.5	-0.05679	-0.0627	-0.08381
-0.48	-0.05453	-0.06021	-0.08047
-0.46	-0.05226	-0.05771	-0.07716
-0.44	-0.05001	-0.05522	-0.07383
-0.42	-0.04775	-0.05272	-0.07048
-0.4	-0.04549	-0.05022	-0.06715
-0.38	-0.0432	-0.0477	-0.06382
-0.36	-0.04094	-0.04521	-0.06048
-0.34	-0.03869	-0.04271	-0.05715
-0.32	-0.03641	-0.04019	-0.0538
-0.3	-0.03412	-0.03766	-0.05043
-0.28	-0.03187	-0.03517	-0.04709
-0.26	-0.02962	-0.03268	-0.04376
-0.24	-0.02733	-0.03016	-0.0404
-0.22	-0.02506	-0.02763	-0.03702
-0.2	-0.02281	-0.02515	-0.0337
-0.18	-0.02054	-0.02264	-0.03036
-0.16	-0.01825	-0.02011	-0.02698
-0.14	-0.01597	-0.0176	-0.0236
-0.12	-0.01372	-0.01509	-0.02026
-0.1	-0.01149	-0.01259	-0.01689
-0.08	-0.00922	-0.01009	-0.01348
-0.06	-0.00697	-0.00762	-0.01022
-0.04	-0.00472	-0.00513	-0.00687
-0.02	-0.00243	-0.00262	-0.00348
0	-0.000101732	-9.47105e-05	-0.000139098
0.02	0.00216	0.00243	0.00317
0.04	0.00447	0.00499	0.00668
0.06	0.00678	0.00755	0.01008
0.08	0.00908	0.01009	0.01347
0.1	0.01138	0.01265	0.01692
0.12	0.01369	0.0152	0.02038
0.14	0.01598	0.01774	0.02377
0.16	0.01827	0.02027	0.02714
0.18	0.02056	0.02279	0.03052
0.2	0.02283	0.02531	0.03391
0.22	0.0251	0.02782	0.03729
0.24	0.02739	0.03035	0.04065
0.26	0.02969	0.03288	0.04404
0.28	0.03195	0.03539	0.04744
0.3	0.0342	0.03789	0.0508
0.32	0.03649	0.04042	0.05416
0.34	0.03878	0.04295	0.05756
0.36	0.04103	0.04544	0.06095
0.38	0.04331	0.04797	0.06431
0.4	0.0456	0.0505	0.06769
0.42	0.04789	0.05302	0.07109
0.44	0.05017	0.05553	0.07447
0.46	0.05245	0.05805	0.07783
0.48	0.05472	0.06056	0.08121
0.5	0.05701	0.06309	0.08459
0.52	0.05928	0.06561	0.08796
0.54	0.06155	0.06812	0.09134
0.56	0.06382	0.07063	0.09471
0.58	0.06609	0.07315	0.09806
0.6	0.06837	0.07568	0.10132
0.62	0.07063	0.07818	0.10462
0.64	0.07288	0.08067	0.10791
0.66	0.07516	0.0832	0.1112
0.68	0.07745	0.08573	0.11458
0.7	0.0797	0.08823	0.11789
0.72	0.08197	0.09074	0.12134
0.74	0.08425	0.09327	0.1247
0.76	0.08653	0.09579	0.128
0.78	0.08879	0.09829	0.13133
0.8	0.09106	0.10075	0.1348
0.82	0.09332	0.10326	0.13801
0.84	0.09559	0.10567	0.14145
0.86	0.09785	0.1081	0.14485
0.88	0.1001	0.11055	0.14814
0.9	0.1022	0.11302	0.15126
0.92	0.10439	0.11551	0.15468
0.94	0.10658	0.11793	0.15792
0.96	0.10887	0.12048	0.16124
0.98	0.11111	0.12296	0.16433
1	0.1135	0.1255	0.16788
1.02	0.11577	0.12787	0.17122
1.04	0.11804	0.13054	0.17452
1.06	0.12019	0.133	0.17789
1.08	0.12241	0.13559	0.18151
1.1	0.12455	0.13804	0.18482
1.12	0.1268	0.14065	0.18812
1.14	0.12903	0.14313	0.19144
1.16	0.13128	0.14568	0.19477
1.18	0.13354	0.1481	0.19808
1.2	0.13584	0.15061	0.20133
1.22	0.13807	0.15309	0.2046
1.24	0.14027	0.15553	0.20789
1.26	0.14253	0.15804	0.21126
1.28	0.14472	0.16056	0.2145
1.3	0.14691	0.16296	0.21776
1.32	0.14915	0.16559	0.22108
1.34	0.15146	0.16815	0.22431
1.36	0.15368	0.17054	0.22748
1.38	0.15593	0.17299	0.23073
1.4	0.15827	0.1757	0.234
1.42	0.16052	0.17803	0.23721
1.44	0.16273	0.18051	0.24048
1.46	0.16519	0.18304	0.24363
1.48	0.16738	0.18558	0.24688
1.5	0.16956	0.18789	0.25012

## Sheet: Figure 2d
Kinetic Energy	Intensity
eV	a.u.
	Ag	Ag/BCP	Ag/SPC	Ag/DPC
2.22	0.00938	0.02525	0.00981	0.01124
2.23	0.00938	0.0254	0.0099	0.01121
2.24	0.00942	0.02555	0.0099	0.01131
2.25	0.00921	0.0254	0.00986	0.01141
2.26	0.00923	0.02517	0.00989	0.01149
2.27	0.00922	0.02507	0.00986	0.01153
2.28	0.00922	0.02487	0.00992	0.01154
2.29	0.00908	0.02499	0.01005	0.01161
2.3	0.00909	0.02474	0.01008	0.01181
2.31	0.0091	0.0248	0.01004	0.01183
2.32	0.00891	0.02474	0.01008	0.01182
2.33	0.00897	0.02464	0.01014	0.01192
2.34	0.00904	0.0246	0.01017	0.01209
2.35	0.00896	0.02453	0.01018	0.01206
2.36	0.00886	0.02436	0.01034	0.01211
2.37	0.00879	0.02435	0.01042	0.01229
2.38	0.00873	0.02405	0.01046	0.01255
2.39	0.00876	0.02408	0.01045	0.01256
2.4	0.00864	0.02383	0.01054	0.01264
2.41	0.00859	0.02395	0.01071	0.01266
2.42	0.00862	0.02374	0.01083	0.01279
2.43	0.00851	0.02364	0.01086	0.01296
2.44	0.00849	0.02326	0.01091	0.01307
2.45	0.00841	0.02317	0.01117	0.01338
2.46	0.00848	0.02313	0.01117	0.01361
2.47	0.00841	0.02299	0.01134	0.0138
2.48	0.00835	0.02283	0.01137	0.0141
2.49	0.00837	0.02273	0.01155	0.0144
2.5	0.0083	0.02262	0.01162	0.01459
2.51	0.00825	0.02257	0.01187	0.01488
2.52	0.0081	0.02244	0.01196	0.01517
2.53	0.00817	0.02229	0.01208	0.01545
2.54	0.00807	0.02211	0.0122	0.01576
2.55	0.00799	0.02221	0.01237	0.01597
2.56	0.00802	0.02196	0.01253	0.0161
2.57	0.00803	0.02152	0.01269	0.01645
2.58	0.00789	0.02171	0.01296	0.01673
2.59	0.0079	0.02155	0.01312	0.01695
2.6	0.00781	0.02142	0.01323	0.01722
2.61	0.00781	0.02134	0.01351	0.01738
2.62	0.00782	0.02106	0.01371	0.0176
2.63	0.00779	0.02088	0.01389	0.01789
2.64	0.00775	0.0208	0.01416	0.0182
2.65	0.00761	0.02065	0.01427	0.01847
2.66	0.00769	0.02054	0.01446	0.01881
2.67	0.0076	0.02052	0.01472	0.01909
2.68	0.00755	0.02029	0.01494	0.01941
2.69	0.00753	0.02017	0.01521	0.01979
2.7	0.00757	0.01988	0.01539	0.02023
2.71	0.00747	0.01997	0.01571	0.02051
2.72	0.00738	0.01991	0.01589	0.02086
2.73	0.00745	0.01982	0.01623	0.02139
2.74	0.00737	0.01981	0.0164	0.02174
2.75	0.00734	0.01955	0.01678	0.02208
2.76	0.00733	0.01958	0.01682	0.02259
2.77	0.00728	0.01942	0.01727	0.02297
2.78	0.00732	0.01942	0.01743	0.02342
2.79	0.00726	0.01902	0.01763	0.02384
2.8	0.00726	0.01916	0.01816	0.02424
2.81	0.00716	0.01903	0.01828	0.02475
2.82	0.00721	0.01877	0.01864	0.02533
2.83	0.00725	0.01877	0.01891	0.02581
2.84	0.00726	0.01889	0.01933	0.02624
2.85	0.00724	0.01887	0.01955	0.02673
2.86	0.00714	0.01867	0.01983	0.02718
2.87	0.00711	0.01881	0.02025	0.02777
2.88	0.00718	0.0188	0.02051	0.02828
2.89	0.00717	0.01874	0.02081	0.02879
2.9	0.00714	0.01878	0.02128	0.02941
2.91	0.00716	0.01859	0.0215	0.03003
2.92	0.00719	0.01884	0.02183	0.03049
2.93	0.00715	0.01887	0.02233	0.03109
2.94	0.00722	0.01878	0.02263	0.03152
2.95	0.00717	0.01893	0.02307	0.03215
2.96	0.00719	0.01881	0.02348	0.03281
2.97	0.00733	0.01878	0.02388	0.03336
2.98	0.00725	0.01891	0.02435	0.03412
2.99	0.00734	0.01887	0.02469	0.03459
3	0.0073	0.0189	0.02503	0.03511
3.01	0.00735	0.01893	0.02549	0.0358
3.02	0.0074	0.01896	0.02605	0.03639
3.03	0.00748	0.01927	0.02645	0.03716
3.04	0.00745	0.0192	0.02699	0.03787
3.05	0.00746	0.01927	0.02746	0.03841
3.06	0.00752	0.01934	0.02808	0.03922
3.07	0.00764	0.01942	0.0288	0.03995
3.08	0.00766	0.01932	0.02962	0.0406
3.09	0.0076	0.01957	0.03037	0.0414
3.1	0.00769	0.01968	0.03121	0.04218
3.11	0.00781	0.01967	0.03213	0.043
3.12	0.0078	0.01981	0.03335	0.04382
3.13	0.00792	0.01999	0.03416	0.0446
3.14	0.00795	0.02004	0.03542	0.04526
3.15	0.00803	0.02026	0.03673	0.04636
3.16	0.00814	0.02046	0.03786	0.04755
3.17	0.00821	0.02046	0.03941	0.04858
3.18	0.00829	0.0207	0.04075	0.04953
3.19	0.00836	0.02076	0.04199	0.05064
3.2	0.00848	0.02087	0.04366	0.05176
3.21	0.00859	0.02096	0.04528	0.05279
3.22	0.00869	0.02134	0.04705	0.05394
3.23	0.00875	0.02147	0.04868	0.05519
3.24	0.00884	0.02155	0.05025	0.05657
3.25	0.00893	0.022	0.05224	0.05779
3.26	0.00907	0.02219	0.05399	0.05938
3.27	0.00913	0.02231	0.0559	0.06071
3.28	0.00938	0.0226	0.05771	0.06205
3.29	0.0094	0.02263	0.05991	0.06344
3.3	0.0094	0.02284	0.06192	0.06511
3.31	0.00953	0.02308	0.06398	0.06652
3.32	0.00961	0.02354	0.06578	0.06802
3.33	0.00981	0.0239	0.06836	0.06973
3.34	0.00993	0.02405	0.07076	0.07156
3.35	0.01009	0.02423	0.073	0.07392
3.36	0.01018	0.02454	0.07522	0.07592
3.37	0.01027	0.0251	0.07789	0.07921
3.38	0.01036	0.02536	0.08064	0.08322
3.39	0.01055	0.02573	0.08395	0.08944
3.4	0.01074	0.02607	0.08815	0.09841
3.41	0.0108	0.02637	0.09404	0.112
3.42	0.01091	0.02703	0.10276	0.13117
3.43	0.01094	0.02732	0.11508	0.15671
3.44	0.01115	0.02782	0.13183	0.18923
3.45	0.01126	0.02846	0.15265	0.22799
3.46	0.01143	0.02888	0.17835	0.27375
3.47	0.01161	0.02967	0.20782	0.32383
3.48	0.0116	0.03029	0.24236	0.37673
3.49	0.01177	0.03092	0.27917	0.42929
3.5	0.0119	0.03153	0.31793	0.48021
3.51	0.01209	0.03253	0.35617	0.5274
3.52	0.01218	0.03328	0.39326	0.56897
3.53	0.01233	0.03444	0.42801	0.60758
3.54	0.01241	0.03552	0.46089	0.64078
3.55	0.01244	0.03714	0.4912	0.67073
3.56	0.01272	0.03926	0.52038	0.69825
3.57	0.01281	0.04185	0.54734	0.72311
3.58	0.01285	0.04621	0.57325	0.74634
3.59	0.01303	0.05208	0.59685	0.76741
3.6	0.01315	0.06085	0.61966	0.78674
3.61	0.01334	0.07299	0.64064	0.80285
3.62	0.01345	0.08722	0.66025	0.8198
3.63	0.01348	0.1027	0.68043	0.83501
3.64	0.01381	0.11766	0.69921	0.84932
3.65	0.0138	0.13084	0.71691	0.86195
3.66	0.01403	0.14358	0.73316	0.87457
3.67	0.0141	0.15469	0.74911	0.88518
3.68	0.0142	0.16534	0.76333	0.89484
3.69	0.01432	0.17536	0.77795	0.90501
3.7	0.01458	0.18553	0.79264	0.91506
3.71	0.01462	0.19519	0.80601	0.92301
3.72	0.01493	0.20557	0.81844	0.93035
3.73	0.01483	0.21574	0.83075	0.93784
3.74	0.01511	0.22409	0.84115	0.94343
3.75	0.01525	0.2338	0.85229	0.94975
3.76	0.0154	0.24263	0.86292	0.95562
3.77	0.01552	0.25284	0.87374	0.9598
3.78	0.01576	0.26156	0.8833	0.96484
3.79	0.01609	0.2712	0.89228	0.96954
3.8	0.01618	0.28024	0.90058	0.97314
3.81	0.01621	0.28874	0.90814	0.97613
3.82	0.01643	0.29877	0.917	0.98014
3.83	0.01659	0.30737	0.92426	0.98246
3.84	0.01677	0.31671	0.93034	0.98516
3.85	0.01695	0.3257	0.93695	0.98731
3.86	0.01713	0.33439	0.94304	0.98993
3.87	0.01745	0.34368	0.94798	0.99147
3.88	0.01756	0.35181	0.9535	0.99274
3.89	0.0177	0.36082	0.95849	0.99413
3.9	0.01822	0.37127	0.9629	0.99543
3.91	0.01835	0.38007	0.96673	0.99664
3.92	0.01862	0.38939	0.97073	0.9972
3.93	0.019	0.39821	0.97455	0.999
3.94	0.01918	0.40771	0.97732	0.99905
3.95	0.01951	0.4167	0.98028	0.99896
3.96	0.01966	0.4261	0.98307	0.99998
3.97	0.02	0.43558	0.98503	0.99966
3.98	0.02038	0.44503	0.98715	0.99961
3.99	0.02072	0.45438	0.9895	1
4	0.02104	0.46282	0.99133	0.99931
4.01	0.02143	0.47133	0.9931	0.99887
4.02	0.0217	0.48181	0.99324	0.99858
4.03	0.02195	0.49049	0.99474	0.99806
4.04	0.02226	0.49939	0.99586	0.99753
4.05	0.02256	0.50849	0.99702	0.99731
4.06	0.02316	0.51731	0.99754	0.99643
4.07	0.02326	0.52616	0.99841	0.99555
4.08	0.02391	0.53395	1	0.99534
4.09	0.02428	0.54407	0.99953	0.99419
4.1	0.02463	0.55251	0.99989	0.99371
4.11	0.02513	0.56149	0.99991	0.99251
4.12	0.02562	0.57087	0.99993	0.99149
4.13	0.02623	0.5799	0.99951	0.9901
4.14	0.02661	0.5877	0.99995	0.9895
4.15	0.02709	0.59542	0.99862	0.98767
4.16	0.02781	0.60545	0.999	0.98662
4.17	0.02831	0.61327	0.99829	0.98567
4.18	0.02893	0.6233	0.99764	0.98408
4.19	0.02929	0.63024	0.9962	0.98277
4.2	0.02994	0.63821	0.99571	0.98175
4.21	0.03057	0.64582	0.99503	0.97975
4.22	0.03116	0.65425	0.99369	0.97796
4.23	0.0317	0.66245	0.99247	0.97627
4.24	0.03222	0.67106	0.99191	0.97484
4.25	0.03295	0.67738	0.99118	0.97292
4.26	0.03354	0.68519	0.98944	0.97173
4.27	0.03431	0.69138	0.98828	0.9697
4.28	0.03487	0.69985	0.9869	0.96714
4.29	0.03576	0.70742	0.98582	0.9659
4.3	0.03659	0.71481	0.98424	0.96415
4.31	0.03755	0.72244	0.98231	0.9615
4.32	0.03865	0.72868	0.98123	0.96009
4.33	0.03969	0.73472	0.97865	0.95814
4.34	0.04096	0.74163	0.97785	0.95539
4.35	0.04223	0.74887	0.97585	0.95357
4.36	0.04391	0.75591	0.97301	0.95123
4.37	0.04558	0.76223	0.97132	0.94842
4.38	0.0473	0.76937	0.96951	0.94616
4.39	0.04935	0.77397	0.96711	0.94383
4.4	0.05088	0.78005	0.96482	0.94159
4.41	0.05302	0.78689	0.96392	0.93956
4.42	0.05495	0.7924	0.96057	0.9364
4.43	0.05705	0.79831	0.9588	0.93384
4.44	0.05918	0.80381	0.95592	0.93171
4.45	0.06117	0.80895	0.95377	0.9297
4.46	0.06339	0.81473	0.95137	0.9268
4.47	0.06627	0.82038	0.94858	0.92417
4.48	0.06868	0.8253	0.94582	0.92127
4.49	0.07209	0.83086	0.94405	0.91902
4.5	0.07533	0.83591	0.94102	0.91664
4.51	0.07886	0.84166	0.93879	0.91357
4.52	0.08256	0.84617	0.93651	0.91096
4.53	0.08719	0.85076	0.93391	0.90856
4.54	0.09217	0.85595	0.93104	0.90508
4.55	0.09683	0.86113	0.92857	0.90192
4.56	0.10233	0.86472	0.92542	0.89974
4.57	0.10739	0.87054	0.92363	0.89635
4.58	0.11221	0.87511	0.92004	0.89401
4.59	0.1174	0.87748	0.91806	0.89105
4.6	0.12228	0.88258	0.91482	0.88832
4.61	0.12757	0.88693	0.91287	0.88497
4.62	0.13384	0.89057	0.90966	0.88248
4.63	0.13967	0.89491	0.90702	0.87895
4.64	0.14734	0.89797	0.90432	0.87692
4.65	0.15728	0.90241	0.90155	0.87401
4.66	0.17083	0.90608	0.89792	0.87085
4.67	0.1908	0.91013	0.8954	0.86817
4.68	0.21812	0.9134	0.89287	0.86541
4.69	0.25317	0.91559	0.88985	0.86257
4.7	0.29537	0.91995	0.88773	0.85972
4.71	0.34251	0.92272	0.88457	0.85694
4.72	0.39006	0.92657	0.88269	0.8538
4.73	0.43722	0.93066	0.88042	0.85031
4.74	0.47969	0.93397	0.87656	0.84834
4.75	0.51977	0.93627	0.87385	0.84557
4.76	0.55551	0.93803	0.87147	0.84234
4.77	0.58908	0.94	0.8685	0.83979
4.78	0.61973	0.9419	0.86514	0.837
4.79	0.64708	0.94573	0.86292	0.83359
4.8	0.67247	0.94847	0.85958	0.83139
4.81	0.69539	0.95011	0.85735	0.82791
4.82	0.7173	0.95245	0.85464	0.82603
4.83	0.73699	0.95402	0.85178	0.82183
4.84	0.75437	0.95627	0.84851	0.8202
4.85	0.77192	0.95984	0.84573	0.8172
4.86	0.78658	0.96115	0.84305	0.81431
4.87	0.80093	0.96276	0.84017	0.81129
4.88	0.81417	0.96433	0.838	0.80855
4.89	0.82679	0.96681	0.83556	0.80528
4.9	0.83852	0.96784	0.83232	0.80266
4.91	0.84907	0.97015	0.82993	0.80026
4.92	0.85967	0.97204	0.82699	0.79751
4.93	0.86855	0.97382	0.82436	0.79466
4.94	0.87855	0.97497	0.82207	0.79211
4.95	0.88621	0.97557	0.81906	0.78956
4.96	0.89444	0.97659	0.81578	0.78643
4.97	0.90205	0.9785	0.8141	0.78375
4.98	0.90926	0.98001	0.81063	0.78147
4.99	0.91606	0.98201	0.8084	0.77846
5	0.92216	0.98182	0.80513	0.77564
5.01	0.9286	0.98306	0.80243	0.77272
5.02	0.93382	0.98466	0.80023	0.7695
5.03	0.93936	0.98418	0.79615	0.76743
5.04	0.94522	0.98547	0.79428	0.76453
5.05	0.94977	0.9877	0.79201	0.76182
5.06	0.9535	0.98844	0.78849	0.75945
5.07	0.95809	0.98879	0.78549	0.75663
5.08	0.96205	0.98967	0.78309	0.75355
5.09	0.96669	0.99014	0.77959	0.75001
5.1	0.97036	0.99081	0.77668	0.74755
5.11	0.97421	0.99196	0.77451	0.7452
5.12	0.9762	0.99325	0.77176	0.74244
5.13	0.98012	0.99333	0.76951	0.73999
5.14	0.98232	0.99402	0.76732	0.73665
5.15	0.98472	0.99495	0.76413	0.73401
5.16	0.9868	0.9961	0.76117	0.73143
5.17	0.98918	0.99657	0.75839	0.72783
5.18	0.99057	0.9976	0.75522	0.72548
5.19	0.99236	0.99712	0.75241	0.72289
5.2	0.99431	0.99782	0.75045	0.7197
5.21	0.9951	0.99766	0.74703	0.71735
5.22	0.99698	0.99783	0.74479	0.71534
5.23	0.99721	0.99901	0.74194	0.71196
5.24	0.99796	0.99841	0.73815	0.709
5.25	0.99861	0.99839	0.73534	0.70612
5.26	0.99866	0.99879	0.73342	0.70353
5.27	0.99908	0.99901	0.73048	0.7001
5.28	0.99947	0.99873	0.72768	0.69776
5.29	1	0.99923	0.72449	0.69503
5.3	0.99907	1	0.72116	0.69155
5.31	0.99954	0.99925	0.7191	0.68937
5.32	0.99971	0.99903	0.71619	0.6861
5.33	0.99997	0.99908	0.714	0.68342
5.34	0.99893	0.99863	0.71147	0.68096
5.35	0.9987	0.99835	0.70803	0.67844
5.36	0.9975	0.9991	0.70531	0.67504
5.37	0.9972	0.99802	0.70244	0.67199
5.38	0.9967	0.99756	0.70039	0.66953
5.39	0.99572	0.9973	0.69693	0.66664
5.4	0.99535	0.99737	0.69528	0.6639
5.41	0.99454	0.99642	0.69218	0.66131
5.42	0.99285	0.99608	0.68923	0.65833
5.43	0.99192	0.99466	0.68672	0.65455
5.44	0.99133	0.99484	0.68357	0.65184
5.45	0.98899	0.99416	0.6811	0.64949
5.46	0.988	0.99408	0.67858	0.64676
5.47	0.98685	0.99217	0.67495	0.6437
5.48	0.98516	0.99118	0.67265	0.6405
5.49	0.98341	0.9908	0.66979	0.63794
5.5	0.98194	0.98869	0.66723	0.63469
5.51	0.98049	0.98757	0.66435	0.63232
5.52	0.97898	0.98702	0.6614	0.62927
5.53	0.97691	0.98651	0.65929	0.62693
5.54	0.97533	0.98589	0.65649	0.6241
5.55	0.97288	0.9837	0.65401	0.62099
5.56	0.97158	0.98308	0.65053	0.61877
5.57	0.96905	0.98085	0.64858	0.61571
5.58	0.96763	0.97896	0.64572	0.6128
5.59	0.96551	0.97864	0.64373	0.61032
5.6	0.96308	0.97736	0.64107	0.60776
5.61	0.96093	0.97625	0.63783	0.60493
5.62	0.95938	0.97384	0.63527	0.60239
5.63	0.95647	0.9724	0.63238	0.5991
5.64	0.95557	0.97025	0.62957	0.59623
5.65	0.95235	0.97004	0.62772	0.59375
5.66	0.95046	0.96719	0.62441	0.59088
5.67	0.94867	0.96508	0.62198	0.58883
5.68	0.94592	0.96393	0.62018	0.58576
5.69	0.94469	0.96232	0.61723	0.58337
5.7	0.941	0.96026	0.61435	0.58026
5.71	0.93979	0.95869	0.61168	0.57784
5.72	0.93732	0.95643	0.60927	0.57534
5.73	0.93531	0.95596	0.60744	0.5732
5.74	0.93331	0.95365	0.60435	0.57079
5.75	0.93174	0.95084	0.60173	0.56778
5.76	0.92772	0.94911	0.59963	0.56558
5.77	0.92655	0.94774	0.59751	0.56262
5.78	0.92378	0.9455	0.59417	0.55931
5.79	0.92162	0.94378	0.59232	0.55725
5.8	0.91897	0.94159	0.58903	0.55533
5.81	0.91747	0.93953	0.58739	0.55251
5.82	0.91485	0.93727	0.58481	0.55028
5.83	0.91208	0.93558	0.58222	0.54787
5.84	0.90995	0.93301	0.57928	0.54456
5.85	0.90846	0.93016	0.57659	0.54207
5.86	0.90563	0.92795	0.57504	0.53965
5.87	0.90273	0.9261	0.57227	0.53685
5.88	0.90077	0.92389	0.5695	0.53453
5.89	0.89809	0.92111	0.56719	0.53197
5.9	0.89512	0.9183	0.56451	0.52968
5.91	0.89282	0.91654	0.56239	0.52695
5.92	0.89109	0.91478	0.55973	0.52452
5.93	0.88916	0.91151	0.55808	0.52266
5.94	0.88567	0.90997	0.55506	0.52062
5.95	0.88482	0.908	0.55287	0.51761
5.96	0.88217	0.90473	0.55018	0.51506
5.97	0.8789	0.90181	0.54768	0.51299
5.98	0.87665	0.90039	0.54534	0.51033
5.99	0.87451	0.89793	0.54311	0.50757
6	0.87257	0.89605	0.54073	0.50499
6.01	0.86961	0.89294	0.53864	0.50282
6.02	0.86738	0.89078	0.53594	0.5007
6.03	0.86428	0.88717	0.53381	0.49795
6.04	0.86184	0.88478	0.53084	0.49566
6.05	0.85872	0.88361	0.52879	0.49294
6.06	0.85713	0.87992	0.52651	0.49078
6.07	0.85448	0.87787	0.52408	0.48801
6.08	0.85253	0.87527	0.52213	0.48557
6.09	0.85011	0.87264	0.5199	0.48354
6.1	0.84677	0.86957	0.51722	0.48107
6.11	0.84477	0.86776	0.51448	0.47901
6.12	0.84268	0.8661	0.51245	0.47646
6.13	0.83989	0.86263	0.5102	0.47419
6.14	0.83757	0.86023	0.50781	0.47204
6.15	0.83469	0.85782	0.50541	0.46959
6.16	0.83297	0.85541	0.5038	0.46748
6.17	0.83093	0.8527	0.50134	0.46498
6.18	0.8277	0.84905	0.49867	0.46275
6.19	0.8257	0.84722	0.49696	0.46082
6.2	0.82353	0.84476	0.49499	0.45882
6.21	0.82056	0.84238	0.49297	0.45631
6.22	0.81807	0.8394	0.49073	0.45415
6.23	0.81521	0.83595	0.48851	0.45214
6.24	0.81296	0.83376	0.48616	0.44949
6.25	0.81047	0.83052	0.48388	0.44771
6.26	0.80805	0.82828	0.48215	0.44543
6.27	0.80496	0.82673	0.48007	0.44347
6.28	0.8023	0.82373	0.47798	0.44121
6.29	0.79926	0.81985	0.47575	0.43917
6.3	0.79643	0.81689	0.47374	0.4372
6.31	0.79334	0.81499	0.47115	0.43445
6.32	0.79124	0.81181	0.46913	0.43287
6.33	0.78845	0.80936	0.46712	0.43067
6.34	0.78547	0.80696	0.46516	0.42879
6.35	0.78296	0.80408	0.46258	0.42677
6.36	0.77963	0.80099	0.46051	0.42472
6.37	0.7764	0.79798	0.4583	0.42261
6.38	0.7743	0.79497	0.45663	0.42045
6.39	0.77149	0.79288	0.4545	0.41835
6.4	0.76861	0.78929	0.45218	0.41618
6.41	0.76605	0.7869	0.45038	0.41445
6.42	0.763	0.78387	0.44869	0.41296
6.43	0.76093	0.78183	0.4466	0.41025
6.44	0.75751	0.77868	0.44473	0.40858
6.45	0.75514	0.77525	0.44291	0.40667
6.46	0.75219	0.77206	0.44063	0.40479
6.47	0.74992	0.76908	0.43888	0.40302
6.48	0.74676	0.76771	0.43694	0.40111
6.49	0.74411	0.76378	0.43502	0.39905
6.5	0.74127	0.7618	0.43312	0.39733
6.51	0.73752	0.75846	0.43081	0.3956
6.52	0.73539	0.75546	0.42886	0.39337
6.53	0.73364	0.75301	0.42749	0.39137
6.54	0.73094	0.75034	0.4262	0.3901
6.55	0.72796	0.74769	0.42393	0.38832
6.56	0.72489	0.74461	0.42214	0.3866
6.57	0.72265	0.7427	0.42034	0.38449
6.58	0.72037	0.73957	0.41814	0.38321
6.59	0.71701	0.73748	0.41634	0.38119
6.6	0.71589	0.73564	0.41498	0.37978
6.61	0.71267	0.73244	0.41327	0.37778
6.62	0.70987	0.7299	0.41156	0.37622
6.63	0.70741	0.72677	0.40954	0.37486
6.64	0.7051	0.72429	0.40782	0.37268
6.65	0.70208	0.72071	0.40623	0.37088
6.66	0.69947	0.71822	0.40468	0.36928
6.67	0.69697	0.71564	0.40249	0.36731
6.68	0.69383	0.71281	0.40096	0.36611
6.69	0.69159	0.7108	0.39994	0.3642
6.7	0.68912	0.70836	0.39804	0.36341
6.71	0.68653	0.70479	0.39581	0.36141
6.72	0.6838	0.70191	0.39482	0.35991
6.73	0.68104	0.69984	0.3933	0.35836
6.74	0.67855	0.69762	0.39098	0.35717
6.75	0.67567	0.69434	0.38971	0.35541
6.76	0.67378	0.6917	0.38828	0.35403
6.77	0.67057	0.68817	0.38677	0.35233
6.78	0.6682	0.68719	0.38461	0.35091
6.79	0.66497	0.6833	0.38348	0.34961
6.8	0.66275	0.68113	0.38224	0.34787
6.81	0.66008	0.67824	0.38073	0.34656
6.82	0.65728	0.6763	0.37864	0.34535
6.83	0.65552	0.67363	0.3775	0.34393
6.84	0.65253	0.6705	0.37599	0.34269
6.85	0.64995	0.66787	0.37435	0.34092
6.86	0.64798	0.66635	0.37294	0.33918
6.87	0.64527	0.66341	0.37137	0.33794
6.88	0.64258	0.66018	0.36956	0.33706
6.89	0.64089	0.65824	0.36844	0.33528
6.9	0.63784	0.65555	0.36691	0.33363
6.91	0.63463	0.65196	0.36587	0.33223
6.92	0.63234	0.65079	0.36425	0.3313
6.93	0.62979	0.64729	0.36267	0.3297
6.94	0.62793	0.64563	0.3611	0.32823
6.95	0.62563	0.64275	0.36015	0.32671
6.96	0.62302	0.64069	0.35822	0.32534
6.97	0.62069	0.63778	0.35678	0.32408
6.98	0.6179	0.63495	0.35555	0.32317
6.99	0.61606	0.63286	0.35394	0.32153
7	0.61365	0.63001	0.35293	0.32041
7.01	0.6108	0.62809	0.35175	0.31874
7.02	0.60808	0.62604	0.34985	0.31764
7.03	0.6059	0.62294	0.34855	0.31646
7.04	0.60352	0.6203	0.34712	0.31501
7.05	0.60112	0.61818	0.34531	0.31377
7.06	0.59817	0.61591	0.34422	0.31252
7.07	0.59643	0.61298	0.34319	0.31089
7.08	0.5937	0.6113	0.34139	0.30995
7.09	0.59156	0.6085	0.34047	0.30873
7.1	0.58872	0.6057	0.33902	0.30764
7.11	0.58649	0.60318	0.33761	0.30632
7.12	0.5842	0.60167	0.33651	0.30512
7.13	0.58138	0.59882	0.33491	0.30355
7.14	0.57941	0.59625	0.33356	0.30249
7.15	0.57691	0.59429	0.33236	0.3014
7.16	0.57509	0.59171	0.33075	0.30009
7.17	0.5727	0.59026	0.32954	0.29891
7.18	0.56977	0.58735	0.32805	0.29783
7.19	0.56801	0.58492	0.32679	0.29629
7.2	0.56593	0.5824	0.32499	0.29503
7.21	0.56389	0.5802	0.32435	0.29432
7.22	0.56233	0.57914	0.32281	0.29269
7.23	0.55985	0.57672	0.32183	0.29166
7.24	0.55702	0.57428	0.32007	0.29031
7.25	0.55454	0.57162	0.31905	0.28924
7.26	0.55236	0.56966	0.31782	0.28808
7.27	0.55045	0.56735	0.31632	0.28657
7.28	0.54863	0.56573	0.31489	0.2856
7.29	0.54688	0.56353	0.31335	0.28431
7.3	0.5441	0.56021	0.31243	0.28328
7.31	0.54228	0.5581	0.31088	0.28205
7.32	0.54048	0.55618	0.30984	0.2808
7.33	0.53773	0.55395	0.30835	0.2801
7.34	0.5355	0.55178	0.307	0.27885
7.35	0.53389	0.55031	0.30629	0.27752
7.36	0.53157	0.54795	0.30516	0.27641
7.37	0.52958	0.54642	0.30385	0.27511
7.38	0.52705	0.54291	0.30242	0.27392
7.39	0.52521	0.54083	0.30146	0.27287
7.4	0.52305	0.53877	0.2998	0.27174
7.41	0.52051	0.53693	0.29841	0.27047
7.42	0.51896	0.53543	0.29725	0.26917
7.43	0.51641	0.53251	0.29572	0.26846
7.44	0.5145	0.52979	0.29444	0.26707
7.45	0.51196	0.52872	0.29358	0.266
7.46	0.50991	0.52604	0.29208	0.2653
7.47	0.50808	0.52388	0.29044	0.26368
7.48	0.50541	0.52198	0.2898	0.26234
7.49	0.50355	0.51924	0.28816	0.26169
7.5	0.50186	0.51756	0.28758	0.26044
7.51	0.49967	0.51526	0.28604	0.25926
7.52	0.49749	0.51296	0.28461	0.25817
7.53	0.49553	0.51036	0.28298	0.25681
7.54	0.49344	0.50908	0.28234	0.2557
7.55	0.49141	0.5078	0.28073	0.25501
7.56	0.48959	0.50569	0.27975	0.25354
7.57	0.48773	0.50382	0.27865	0.25246
7.58	0.4854	0.50037	0.27756	0.25152
7.59	0.48286	0.49888	0.27639	0.25036
7.6	0.48112	0.49649	0.27507	0.24914
7.61	0.47869	0.49487	0.27368	0.24805
7.62	0.47657	0.49363	0.27275	0.24684
7.63	0.47499	0.49157	0.27188	0.24555
7.64	0.47316	0.48863	0.27035	0.24463
7.65	0.47047	0.48715	0.26909	0.24372
7.66	0.46871	0.48515	0.26737	0.24218
7.67	0.46676	0.48185	0.26664	0.24094
7.68	0.46583	0.48134	0.26535	0.24009
7.69	0.46369	0.48009	0.26423	0.23911
7.7	0.46168	0.47821	0.26309	0.23753
7.71	0.45988	0.47573	0.26207	0.23686
7.72	0.45819	0.47407	0.26123	0.2359
7.73	0.45556	0.47192	0.25945	0.23458
7.74	0.45384	0.47014	0.25882	0.23346
7.75	0.45205	0.46809	0.25723	0.23273
7.76	0.45046	0.46564	0.25672	0.23179
7.77	0.44835	0.46439	0.25533	0.2306
7.78	0.44618	0.46301	0.2545	0.22921
7.79	0.44419	0.45985	0.25361	0.22807
7.8	0.44269	0.45876	0.25232	0.22714
7.81	0.44032	0.45676	0.25076	0.22623
7.82	0.43852	0.45465	0.24966	0.22481
7.83	0.4366	0.45218	0.2487	0.2241
7.84	0.43467	0.45114	0.24741	0.22292
7.85	0.43355	0.44912	0.24629	0.22197
7.86	0.43103	0.44742	0.24521	0.22093
7.87	0.42941	0.44519	0.24422	0.21967
7.88	0.42718	0.44276	0.24287	0.21843
7.89	0.4254	0.44151	0.24196	0.21728
7.9	0.42344	0.43992	0.24106	0.21633
7.91	0.42175	0.43792	0.24013	0.21548
7.92	0.4197	0.43633	0.23853	0.21449
7.93	0.41736	0.43422	0.23738	0.21339
7.94	0.41631	0.43264	0.23661	0.21238
7.95	0.41438	0.43066	0.23546	0.21163
7.96	0.41198	0.42898	0.23452	0.21063
7.97	0.41091	0.42651	0.23339	0.20943
7.98	0.40859	0.42513	0.23248	0.20838
7.99	0.40716	0.42302	0.23117	0.20749
8	0.40458	0.42122	0.23028	0.20654
8.01	0.40296	0.41953	0.22952	0.20517
8.02	0.40124	0.41795	0.22852	0.20451
8.03	0.39923	0.41625	0.22761	0.20375
8.04	0.39756	0.4143	0.22577	0.20231
8.05	0.39535	0.41259	0.2252	0.20159
8.06	0.39354	0.41014	0.22432	0.20055
8.07	0.39149	0.40897	0.22282	0.19937
8.08	0.38993	0.40688	0.22217	0.19824
8.09	0.38791	0.40505	0.22112	0.19762
8.1	0.38656	0.40365	0.22011	0.1967
8.11	0.38464	0.40188	0.21941	0.19548
8.12	0.38247	0.39931	0.21805	0.19497
8.13	0.38049	0.39859	0.21708	0.1936
8.14	0.37878	0.39597	0.21592	0.19271
8.15	0.37784	0.39462	0.21497	0.1919
8.16	0.37559	0.39317	0.21404	0.19091
8.17	0.37404	0.39109	0.21299	0.19027
8.18	0.37234	0.39009	0.21209	0.18909
8.19	0.37021	0.38818	0.21076	0.18828
8.2	0.36825	0.38614	0.21005	0.18739
8.21	0.36666	0.38452	0.20912	0.18641
8.22	0.36426	0.38251	0.20795	0.18528
8.23	0.36312	0.38107	0.20687	0.18428
8.24	0.36114	0.37926	0.20609	0.18367
8.25	0.35897	0.3773	0.20524	0.18265
8.26	0.35748	0.37611	0.20403	0.18203
8.27	0.35563	0.37421	0.20307	0.1809
8.28	0.35388	0.37197	0.20177	0.17974
8.29	0.35182	0.37062	0.20062	0.17887
8.3	0.34993	0.36897	0.19988	0.17788
8.31	0.34831	0.36771	0.19894	0.17741
8.32	0.34666	0.36614	0.19789	0.17631
8.33	0.3449	0.36459	0.19693	0.17562
8.34	0.34278	0.36277	0.19596	0.1746
8.35	0.34183	0.36114	0.19494	0.17339
8.36	0.34011	0.35976	0.19403	0.17268
8.37	0.33759	0.35865	0.19333	0.17205
8.38	0.33661	0.3567	0.1922	0.17097
8.39	0.3349	0.35515	0.19139	0.17019
8.4	0.33375	0.35402	0.19034	0.16934
8.41	0.33148	0.35186	0.18947	0.16868
8.42	0.33014	0.35057	0.18871	0.16743
8.43	0.32862	0.34889	0.1875	0.16658
8.44	0.32718	0.34742	0.18692	0.16595
8.45	0.32519	0.3458	0.18611	0.16502
8.46	0.32349	0.34463	0.18488	0.16415
8.47	0.32177	0.3431	0.18419	0.16347
8.48	0.32068	0.34186	0.18353	0.16252
8.49	0.31923	0.33955	0.18226	0.16148
8.5	0.31763	0.33869	0.18133	0.16079
8.51	0.31571	0.33728	0.18062	0.15975
8.52	0.31423	0.33523	0.1802	0.15939
8.53	0.31261	0.33484	0.17926	0.15843
8.54	0.3114	0.33242	0.17862	0.1577
8.55	0.30987	0.3311	0.17774	0.15676
8.56	0.30843	0.33049	0.17714	0.15581
8.57	0.30666	0.32876	0.17626	0.15538
8.58	0.30538	0.32724	0.17578	0.1546
8.59	0.30338	0.3257	0.17473	0.15386
8.6	0.30233	0.32416	0.17374	0.15308
8.61	0.30126	0.32319	0.17285	0.15211
8.62	0.2992	0.3214	0.17177	0.1515
8.63	0.2978	0.32044	0.17153	0.15075
8.64	0.29642	0.31907	0.17114	0.15021
8.65	0.29465	0.31784	0.1701	0.14939
8.66	0.2926	0.31582	0.16927	0.14903
8.67	0.29138	0.31412	0.16866	0.1481
8.68	0.28935	0.31286	0.16811	0.14724
8.69	0.28771	0.31121	0.16744	0.1463
8.7	0.28656	0.31055	0.16666	0.14578
8.71	0.28479	0.30858	0.16618	0.14524
8.72	0.28342	0.30759	0.16544	0.14454
8.73	0.28154	0.30572	0.16493	0.14386
8.74	0.28005	0.30432	0.164	0.14321
8.75	0.27826	0.30384	0.16305	0.1426
8.76	0.27667	0.30213	0.16237	0.14184
8.77	0.27568	0.30107	0.16225	0.14139
8.78	0.27411	0.29979	0.16131	0.14083
8.79	0.27251	0.29757	0.16044	0.13999
8.8	0.27093	0.29705	0.15939	0.13921
8.81	0.2699	0.29521	0.15815	0.13847
8.82	0.26785	0.29394	0.15745	0.13799
8.83	0.26666	0.29275	0.15606	0.13723
8.84	0.26509	0.2921	0.1553	0.13658
8.85	0.26357	0.2903	0.15412	0.13637
8.86	0.26251	0.2894	0.15376	0.13575
8.87	0.2613	0.28777	0.15269	0.13501
8.88	0.25904	0.28633	0.15216	0.13452
8.89	0.25773	0.28548	0.15106	0.13397
8.9	0.25632	0.28426	0.15022	0.13343
8.91	0.25482	0.28246	0.14935	0.13286
8.92	0.25362	0.28163	0.14857	0.13235
8.93	0.25224	0.28048	0.14829	0.13186
8.94	0.25055	0.27973	0.14721	0.13119
8.95	0.24926	0.27807	0.14666	0.1307
8.96	0.24755	0.27702	0.14598	0.13017
8.97	0.24654	0.27595	0.14506	0.12952
8.98	0.24535	0.27462	0.14411	0.12904
8.99	0.24382	0.27363	0.14371	0.12845
9	0.24239	0.27259	0.14299	0.12798
9.01	0.24129	0.27105	0.14241	0.12767
9.02	0.23958	0.27003	0.14175	0.12691
9.03	0.23818	0.26973	0.14095	0.12629
9.04	0.23699	0.26796	0.14015	0.12617
9.05	0.23537	0.26774	0.13948	0.12565
9.06	0.23446	0.26568	0.13906	0.12483
9.07	0.2328	0.26488	0.13891	0.1245
9.08	0.23131	0.26415	0.13777	0.12413
9.09	0.23009	0.26337	0.13727	0.1236
9.1	0.22873	0.26181	0.13668	0.12283
9.11	0.22743	0.26066	0.13595	0.1226
9.12	0.22648	0.2602	0.13605	0.12227
9.13	0.22536	0.25904	0.13548	0.12171
9.14	0.2242	0.25807	0.13487	0.12115
9.15	0.2223	0.25703	0.13479	0.12084
9.16	0.22089	0.25578	0.13487	0.1202
9.17	0.22003	0.25522	0.13433	0.11995
9.18	0.21912	0.25459	0.13368	0.11944
9.19	0.21756	0.25338	0.13357	0.11896
9.2	0.21651	0.25203	0.13355	0.11863
9.21	0.21516	0.25132	0.13271	0.118
9.22	0.21421	0.25059	0.1328	0.11746
9.23	0.21308	0.24936	0.1322	0.11688
9.24	0.21159	0.24884	0.1318	0.11692
9.25	0.21066	0.24768	0.13167	0.1164
9.26	0.20924	0.24735	0.1312	0.11593
9.27	0.20849	0.2458	0.13096	0.1156
9.28	0.20723	0.2454	0.13058	0.11509
9.29	0.20633	0.24419	0.13037	0.11471
9.3	0.20504	0.24328	0.13004	0.11434
9.31	0.20407	0.24311	0.12957	0.11378
9.32	0.20263	0.24183	0.12909	0.11343
9.33	0.20162	0.24132	0.12861	0.11301
9.34	0.20047	0.23979	0.12855	0.11257
9.35	0.19943	0.23911	0.12798	0.11214
9.36	0.19825	0.23856	0.12768	0.11189
9.37	0.19741	0.23761	0.12706	0.11167
9.38	0.19628	0.2368	0.12684	0.1111
9.39	0.19537	0.2362	0.12629	0.11083
9.4	0.19409	0.23551	0.12615	0.11014
9.41	0.19316	0.23502	0.12562	0.10992
9.42	0.19227	0.234	0.12507	0.10942
9.43	0.19123	0.23302	0.12404	0.10901
9.44	0.19033	0.23237	0.12371	0.10887
9.45	0.18866	0.23099	0.12355	0.10845
9.46	0.18783	0.23059	0.12299	0.10817
9.47	0.18691	0.22986	0.1232	0.10785
9.48	0.18581	0.22943	0.12293	0.10751
9.49	0.18522	0.22833	0.12265	0.1072
9.5	0.18375	0.22737	0.1221	0.10655
9.51	0.18291	0.22661	0.12193	0.10621
9.52	0.18202	0.22598	0.122	0.10585
9.53	0.18111	0.22479	0.12143	0.10592
9.54	0.17982	0.2246	0.12143	0.10552
9.55	0.17913	0.22404	0.12106	0.10511
9.56	0.17841	0.22339	0.12108	0.10461
9.57	0.17738	0.2223	0.12061	0.10449
9.58	0.1765	0.2224	0.12052	0.10418
9.59	0.17552	0.22191	0.12013	0.10384
9.6	0.17459	0.22052	0.1201	0.10361
9.61	0.17353	0.22001	0.11987	0.10328
9.62	0.17302	0.21878	0.1193	0.10304
9.63	0.17178	0.21868	0.11909	0.10278
9.64	0.17122	0.21788	0.11888	0.10243
9.65	0.17043	0.21754	0.11876	0.10223
9.66	0.16955	0.21673	0.11831	0.10189
9.67	0.16859	0.21636	0.11816	0.1016
9.68	0.16778	0.21524	0.11791	0.10139
9.69	0.16686	0.21478	0.11763	0.10115
9.7	0.16585	0.21366	0.11743	0.10102
9.71	0.16534	0.21226	0.1172	0.10066
9.72	0.16444	0.21244	0.11697	0.10057
9.73	0.16374	0.21216	0.11671	0.10061
9.74	0.16295	0.21126	0.11661	0.10007
9.75	0.16212	0.21081	0.11685	0.09986
9.76	0.16158	0.21017	0.11681	0.09979
9.77	0.16058	0.20995	0.11593	0.09952
9.78	0.16016	0.20926	0.11591	0.09935
9.79	0.15916	0.20859	0.11568	0.09928
9.8	0.15824	0.20815	0.11548	0.09893
9.81	0.15741	0.20756	0.11528	0.09901
9.82	0.15681	0.20726	0.11494	0.09875
9.83	0.15635	0.20673	0.11426	0.09832
9.84	0.15533	0.20638	0.11455	0.0982
9.85	0.15504	0.20519	0.11421	0.09843
9.86	0.1536	0.20464	0.11391	0.0981
9.87	0.15352	0.20404	0.11349	0.09823
9.88	0.15246	0.20357	0.11359	0.09792
9.89	0.15167	0.20319	0.11311	0.09777
9.9	0.15117	0.2027	0.11283	0.09775
9.91	0.15016	0.20264	0.11243	0.09752
9.92	0.14979	0.20127	0.11235	0.09749
9.93	0.14909	0.20097	0.11207	0.09742
9.94	0.14877	0.20074	0.1121	0.09729
9.95	0.14795	0.19994	0.11209	0.09722
9.96	0.14733	0.19941	0.11169	0.09711
9.97	0.1467	0.19885	0.11128	0.09724
9.98	0.14598	0.19863	0.11123	0.09713
9.99	0.14589	0.1981	0.11116	0.09701
10	0.14499	0.19787	0.11095	0.09711
10.01	0.14475	0.19798	0.11085	0.09698
10.02	0.14408	0.19677	0.11083	0.09697
10.03	0.1432	0.19662	0.11038	0.09672
10.04	0.14258	0.19645	0.11053	0.09688
10.05	0.14216	0.19608	0.11032	0.0969
10.06	0.1417	0.1954	0.11038	0.09696
10.07	0.14105	0.19514	0.11033	0.09668
10.08	0.14021	0.1945	0.11036	0.09659
10.09	0.14019	0.19454	0.11002	0.0967
10.1	0.13957	0.19395	0.1099	0.09682
10.11	0.13928	0.19374	0.11006	0.09681
10.12	0.1385	0.19338	0.10996	0.09667
10.13	0.13808	0.19358	0.10988	0.09691
10.14	0.13759	0.19306	0.10983	0.09685
10.15	0.13701	0.19263	0.10997	0.0973
10.16	0.13646	0.1925	0.10987	0.09717
10.17	0.13606	0.19232	0.10964	0.09712
10.18	0.13558	0.19192	0.10998	0.09691
10.19	0.13507	0.19162	0.10965	0.09702
10.2	0.13431	0.1918	0.11018	0.0973
10.21	0.13432	0.19173	0.10997	0.09745
10.22	0.13356	0.19128	0.10988	0.09745
10.23	0.133	0.19033	0.11004	0.09756
10.24	0.13256	0.19067	0.11013	0.09775
10.25	0.132	0.19019	0.11006	0.09781
10.26	0.13174	0.19022	0.11023	0.09772
10.27	0.13104	0.19072	0.11032	0.09813
10.28	0.13063	0.19027	0.11012	0.09799
10.29	0.13012	0.19005	0.11038	0.09818
10.3	0.12959	0.18988	0.11031	0.09783
10.31	0.12927	0.18964	0.11019	0.09785
10.32	0.12876	0.18931	0.11007	0.09824
10.33	0.12852	0.18988	0.1104	0.09846
10.34	0.12836	0.18949	0.11056	0.0986
10.35	0.1278	0.18906	0.11091	0.09877
10.36	0.12715	0.18925	0.11057	0.09861
10.37	0.12688	0.18898	0.1106	0.09885
10.38	0.12646	0.18897	0.11081	0.09897
10.39	0.12612	0.18899	0.11072	0.09908
10.4	0.12597	0.18916	0.11104	0.09933
10.41	0.12531	0.18943	0.11098	0.09922
10.42	0.12534	0.18911	0.11112	0.09948
10.43	0.12476	0.18868	0.1112	0.09937
10.44	0.12466	0.18919	0.11125	0.0997
10.45	0.12398	0.18898	0.11158	0.09993
10.46	0.12369	0.18895	0.11152	0.09976
10.47	0.12381	0.18878	0.11139	0.09983
10.48	0.1236	0.1883	0.1117	0.1002
10.49	0.12282	0.18858	0.11187	0.1003
10.5	0.12238	0.18853	0.11203	0.1
10.51	0.12249	0.18858	0.11211	0.10061
10.52	0.1221	0.1885	0.11196	0.10044
10.53	0.12201	0.1889	0.11218	0.10066
10.54	0.12157	0.18902	0.11225	0.10082
10.55	0.12141	0.18924	0.11252	0.10091
10.56	0.12118	0.1891	0.11234	0.10095
10.57	0.12097	0.18926	0.1125	0.10114
10.58	0.12058	0.18929	0.11285	0.10133
10.59	0.12015	0.18928	0.11281	0.10153
10.6	0.11988	0.18891	0.11301	0.10168
10.61	0.11993	0.18962	0.11308	0.10154
10.62	0.11975	0.18919	0.11308	0.10176
10.63	0.11931	0.18954	0.11366	0.10194
10.64	0.1192	0.18935	0.11363	0.10187
10.65	0.11867	0.18964	0.11363	0.10225
10.66	0.1186	0.18943	0.11379	0.10226
10.67	0.11839	0.18977	0.11363	0.10243
10.68	0.1181	0.18916	0.11377	0.10258
10.69	0.118	0.18975	0.11373	0.1026
10.7	0.11782	0.18892	0.11397	0.10275
10.71	0.11766	0.18928	0.11401	0.10287
10.72	0.11727	0.18993	0.11402	0.10308
10.73	0.11741	0.18973	0.11411	0.10289
10.74	0.11709	0.18996	0.11422	0.10321
10.75	0.11664	0.19023	0.11448	0.10349
10.76	0.11669	0.18996	0.11454	0.10321
10.77	0.11667	0.19013	0.11442	0.10346
10.78	0.11648	0.19042	0.11463	0.1033
10.79	0.11618	0.19047	0.1147	0.10355
10.8	0.11587	0.19015	0.11484	0.10372
10.81	0.11572	0.19021	0.11458	0.10367
10.82	0.11592	0.19022	0.11486	0.10381
10.83	0.11532	0.19059	0.11521	0.10394
10.84	0.11514	0.19045	0.11506	0.10388
10.85	0.11516	0.19074	0.11536	0.10391
10.86	0.11473	0.1907	0.1152	0.10399
10.87	0.11474	0.19043	0.11516	0.1039
10.88	0.11465	0.19099	0.11531	0.10392
10.89	0.11441	0.19089	0.11539	0.104
10.9	0.11412	0.1902	0.11506	0.10383
10.91	0.11442	0.19029	0.11539	0.10398
10.92	0.11402	0.19033	0.1151	0.10401
10.93	0.11363	0.1903	0.11523	0.10386
10.94	0.11358	0.19063	0.11519	0.10406
10.95	0.11312	0.19099	0.11524	0.10375
10.96	0.11328	0.19052	0.11525	0.10392
10.97	0.11344	0.19083	0.11507	0.10377
10.98	0.11295	0.19073	0.1154	0.10378
10.99	0.11297	0.19046	0.11523	0.10385
11	0.11264	0.19054	0.11526	0.10371
11.01	0.11318	0.19068	0.11519	0.10354
11.02	0.11265	0.19068	0.11536	0.1037
11.03	0.1124	0.19081	0.11488	0.10365
11.04	0.11222	0.19096	0.11497	0.10331
11.05	0.11238	0.1904	0.11472	0.10338
11.06	0.1121	0.19137	0.11498	0.10344
11.07	0.11257	0.19105	0.11469	0.10329
11.08	0.11199	0.19124	0.11453	0.10323
11.09	0.11193	0.19097	0.1147	0.10305
11.1	0.11184	0.1912	0.11426	0.10289
11.11	0.11187	0.1911	0.11434	0.10264
11.12	0.11174	0.19115	0.11448	0.10278
11.13	0.11162	0.19109	0.11439	0.10255
11.14	0.11173	0.19116	0.11423	0.10241
11.15	0.11168	0.1913	0.11411	0.10229
11.16	0.11169	0.191	0.11401	0.10214
11.17	0.11156	0.19142	0.11384	0.10229
11.18	0.11148	0.19117	0.11367	0.10192
11.19	0.11128	0.19128	0.1137	0.10159
11.2	0.11126	0.19108	0.11356	0.1017
11.21	0.11146	0.19107	0.1135	0.10162
11.22	0.11176	0.19147	0.11326	0.10132
11.23	0.11133	0.19115	0.11329	0.10102
11.24	0.11123	0.19123	0.11309	0.10099
11.25	0.11096	0.19103	0.11279	0.10077
11.26	0.11111	0.19126	0.11246	0.10062
11.27	0.1109	0.19142	0.11271	0.10032
11.28	0.11089	0.19117	0.11234	0.10017
11.29	0.11075	0.19079	0.11228	0.10008
11.3	0.11086	0.19038	0.1124	0.0999
11.31	0.11066	0.19047	0.11187	0.09951
11.32	0.11075	0.19085	0.11182	0.09942
11.33	0.11075	0.19053	0.11154	0.09897
11.34	0.11054	0.19064	0.11122	0.09891
11.35	0.11095	0.19106	0.11117	0.09894
11.36	0.11046	0.19063	0.11127	0.09862
11.37	0.11057	0.19053	0.11115	0.09837
11.38	0.11028	0.19026	0.11046	0.0978
11.39	0.11049	0.19043	0.11026	0.09793
11.4	0.11029	0.19061	0.11008	0.09761
11.41	0.11033	0.18992	0.11001	0.09746
11.42	0.10998	0.18999	0.10985	0.09705
11.43	0.11027	0.19014	0.10957	0.09686
11.44	0.1101	0.18983	0.1095	0.09673
11.45	0.11028	0.18979	0.10915	0.09653
11.46	0.11007	0.1896	0.10889	0.09609
11.47	0.11001	0.18898	0.1086	0.09583
11.48	0.11022	0.18895	0.10829	0.09573
11.49	0.1101	0.18887	0.10827	0.09526
11.5	0.10999	0.18856	0.10797	0.09506
11.51	0.10975	0.18849	0.10786	0.09493
11.52	0.10972	0.18859	0.10777	0.09442
11.53	0.10967	0.1887	0.10732	0.09436
11.54	0.1099	0.1885	0.10698	0.09428
11.55	0.1097	0.18811	0.10675	0.09391
11.56	0.1097	0.18802	0.10672	0.09352
11.57	0.10962	0.18754	0.10645	0.09333
11.58	0.10972	0.18749	0.1061	0.09318
11.59	0.10941	0.18686	0.10605	0.09284
11.6	0.10977	0.18681	0.10562	0.09284
11.61	0.10951	0.18679	0.10519	0.09223
11.62	0.10936	0.18693	0.10534	0.0922
11.63	0.10943	0.18619	0.10505	0.09192
11.64	0.10935	0.18657	0.10474	0.09156
11.65	0.10948	0.18578	0.10454	0.09108
11.66	0.10933	0.18587	0.10381	0.09093
11.67	0.10933	0.18553	0.10395	0.09062
11.68	0.10958	0.18547	0.10371	0.09034
11.69	0.10915	0.18488	0.10354	0.09026
11.7	0.10906	0.18492	0.10332	0.09003
11.71	0.109	0.18397	0.10296	0.08958
11.72	0.10917	0.1847	0.10274	0.08938
11.73	0.10931	0.18303	0.10253	0.08907
11.74	0.10905	0.18347	0.10235	0.08891
11.75	0.10909	0.18333	0.10197	0.08863
11.76	0.10906	0.18312	0.10152	0.08822
11.77	0.10905	0.18223	0.10174	0.08834
11.78	0.10905	0.18215	0.10144	0.08793
11.79	0.10889	0.18231	0.1011	0.08757
11.8	0.10898	0.18182	0.10077	0.08745
11.81	0.10906	0.18134	0.10047	0.08712
11.82	0.10905	0.18165	0.10052	0.08672
11.83	0.10882	0.18125	0.10018	0.08667
11.84	0.10904	0.18031	0.09984	0.08639
11.85	0.10866	0.18014	0.09963	0.0861
11.86	0.10863	0.17964	0.09955	0.08599
11.87	0.10879	0.17956	0.09918	0.08552
11.88	0.10863	0.1791	0.09879	0.08547
11.89	0.10877	0.17908	0.09865	0.08485
11.9	0.10881	0.17867	0.09822	0.0847
11.91	0.10856	0.17785	0.09802	0.08457
11.92	0.10869	0.17749	0.09753	0.0841
11.93	0.10848	0.1774	0.09771	0.08398
11.94	0.10856	0.17748	0.09731	0.0836
11.95	0.10836	0.17657	0.09728	0.08334
11.96	0.10808	0.17671	0.09699	0.08319
11.97	0.10849	0.17664	0.0964	0.08284
11.98	0.10823	0.17576	0.09647	0.08266
11.99	0.10844	0.17576	0.09615	0.08227
12	0.10831	0.17533	0.09574	0.08188
12.01	0.10807	0.17479	0.09515	0.08177
12.02	0.10816	0.17439	0.09491	0.08176
12.03	0.10827	0.17397	0.09508	0.08134
12.04	0.10793	0.17355	0.09473	0.08115
12.05	0.10815	0.17337	0.09431	0.08081
12.06	0.10784	0.17285	0.09407	0.08038
12.07	0.10812	0.17236	0.09383	0.08029
12.08	0.10788	0.17177	0.09377	0.08001
12.09	0.10803	0.17153	0.09347	0.07996
12.1	0.10786	0.17121	0.0931	0.07943
12.11	0.10758	0.17068	0.09281	0.07908
12.12	0.10797	0.17063	0.09247	0.07891
12.13	0.10791	0.1705	0.09238	0.0787
12.14	0.10785	0.17004	0.09198	0.07845
12.15	0.1078	0.16909	0.09162	0.07812
12.16	0.10739	0.16958	0.09175	0.07804
12.17	0.10749	0.16916	0.09127	0.07785
12.18	0.1076	0.16879	0.09099	0.07765
12.19	0.10765	0.16754	0.09089	0.07736
12.2	0.10755	0.16783	0.09071	0.07706
12.21	0.10758	0.16729	0.09051	0.0768
12.22	0.10752	0.16707	0.09019	0.07644
12.23	0.10764	0.16658	0.08985	0.07636
12.24	0.10759	0.16601	0.08971	0.07614
12.25	0.10751	0.16539	0.08932	0.07587
12.26	0.10735	0.16538	0.08895	0.07562
12.27	0.10696	0.16498	0.08877	0.07538
12.28	0.10759	0.16432	0.08866	0.07525
12.29	0.10714	0.16432	0.08854	0.07511
12.3	0.10711	0.16352	0.08816	0.07466
12.31	0.10727	0.16339	0.08796	0.07457
12.32	0.10725	0.16253	0.08792	0.07435
12.33	0.10687	0.16177	0.08755	0.0741
12.34	0.1072	0.16185	0.08756	0.07388
12.35	0.10701	0.16193	0.08703	0.07352
12.36	0.10721	0.16114	0.08676	0.0736
12.37	0.10737	0.16072	0.08657	0.07318
12.38	0.10742	0.16048	0.08622	0.07308
12.39	0.10707	0.15967	0.08629	0.07311
12.4	0.10695	0.15943	0.08615	0.07263
12.41	0.10714	0.15921	0.08599	0.07233
12.42	0.10725	0.15836	0.08575	0.07232
12.43	0.10736	0.15852	0.08558	0.07222
12.44	0.10681	0.15782	0.08539	0.07177
12.45	0.10716	0.15786	0.08518	0.07172
12.46	0.10711	0.15704	0.08483	0.07161
12.47	0.10689	0.15674	0.08463	0.07134
12.48	0.10705	0.15648	0.08466	0.0712
12.49	0.10692	0.1558	0.08459	0.0712
12.5	0.10689	0.15568	0.08419	0.07099
12.51	0.10686	0.15469	0.08394	0.07069
12.52	0.107	0.15468	0.08389	0.07091
12.53	0.10706	0.15422	0.08357	0.07045
12.54	0.1068	0.1541	0.08351	0.07019
12.55	0.10693	0.15331	0.08328	0.07028
12.56	0.10677	0.15372	0.08352	0.07026
12.57	0.10673	0.15319	0.08304	0.06986
12.58	0.10664	0.15262	0.08282	0.06994
12.59	0.10667	0.15218	0.08282	0.06981
12.6	0.10678	0.15195	0.08286	0.06969
12.61	0.1067	0.15144	0.08248	0.06948
12.62	0.10674	0.15135	0.08231	0.06949
12.63	0.10673	0.15084	0.08233	0.06929
12.64	0.10662	0.15081	0.08183	0.06927
12.65	0.10642	0.15031	0.08201	0.06939
12.66	0.10627	0.15036	0.08183	0.06935
12.67	0.10666	0.14957	0.08178	0.06915
12.68	0.10641	0.14908	0.08151	0.06881
12.69	0.10661	0.14868	0.08152	0.06888
12.7	0.10689	0.14804	0.08133	0.0687
12.71	0.10693	0.14807	0.08123	0.06866
12.72	0.10636	0.14804	0.08109	0.06871
12.73	0.10651	0.14757	0.08116	0.06849
12.74	0.10658	0.14746	0.08096	0.06855
12.75	0.10665	0.14728	0.08073	0.06855
12.76	0.10626	0.14667	0.08073	0.06839
12.77	0.10633	0.14638	0.08068	0.06832
12.78	0.10647	0.14632	0.08082	0.06836
12.79	0.10647	0.14578	0.08057	0.06822
12.8	0.10667	0.14527	0.08063	0.06825
12.81	0.10626	0.14535	0.0802	0.06827
12.82	0.10658	0.14453	0.08035	0.0681
12.83	0.10627	0.14475	0.0801	0.06825
12.84	0.10677	0.14413	0.08016	0.06841
12.85	0.10633	0.14405	0.08002	0.06828
12.86	0.10649	0.1439	0.08035	0.06822
12.87	0.1063	0.14325	0.08003	0.06848
12.88	0.10635	0.14324	0.07992	0.06814
12.89	0.10627	0.14285	0.07986	0.06814
12.9	0.10626	0.14238	0.07996	0.06834
12.91	0.10621	0.14224	0.0798	0.06797
12.92	0.1062	0.14257	0.07988	0.0683
12.93	0.10651	0.14192	0.07973	0.06819
12.94	0.10615	0.1413	0.07969	0.0683
12.95	0.10594	0.14083	0.07976	0.06837
12.96	0.10638	0.14115	0.07968	0.06841
12.97	0.1064	0.14131	0.07975	0.06843
12.98	0.1065	0.14045	0.07991	0.06826
12.99	0.10602	0.14038	0.07961	0.06851
13	0.10644	0.14042	0.07965	0.06873
13.01	0.10654	0.14003	0.07955	0.06841
13.02	0.10644	0.14017	0.07982	0.06852
13.03	0.10611	0.13985	0.07997	0.06845
13.04	0.10641	0.13921	0.0796	0.06862
13.05	0.10614	0.1395	0.07965	0.06877
13.06	0.10639	0.13948	0.07957	0.06856
13.07	0.10633	0.13919	0.07957	0.06886
13.08	0.10642	0.13892	0.07968	0.06905
13.09	0.1064	0.13908	0.07961	0.06899
13.1	0.10636	0.13863	0.07974	0.06893
13.11	0.10627	0.13872	0.07957	0.06901
13.12	0.10639	0.13879	0.0796	0.06897
13.13	0.10633	0.13854	0.07972	0.0692
13.14	0.10653	0.13843	0.07974	0.0693
13.15	0.10645	0.13791	0.07989	0.06913
13.16	0.10649	0.1379	0.07988	0.06932
13.17	0.10636	0.13835	0.0797	0.06934
13.18	0.10661	0.1385	0.07981	0.06941
13.19	0.10668	0.13841	0.07993	0.06951
13.2	0.10675	0.13829	0.08004	0.06962
13.21	0.10654	0.13839	0.07973	0.06957
13.22	0.10681	0.13769	0.07991	0.06961
13.23	0.10666	0.13782	0.08001	0.06984
13.24	0.10658	0.13824	0.07997	0.06967
13.25	0.10681	0.13858	0.07991	0.06988
13.26	0.10687	0.1389	0.08	0.07002
13.27	0.10703	0.13838	0.08013	0.07013
13.28	0.107	0.13799	0.08005	0.07
13.29	0.10684	0.13823	0.08032	0.07014
13.3	0.1071	0.13792	0.08021	0.07017
13.31	0.10696	0.13813	0.08021	0.07024
13.32	0.10711	0.13805	0.0803	0.07046
13.33	0.10725	0.13834	0.08014	0.0704
13.34	0.10729	0.13846	0.08013	0.07031
13.35	0.1073	0.13832	0.08046	0.0706
13.36	0.10713	0.13834	0.08025	0.07054
13.37	0.10761	0.13907	0.08048	0.07071
13.38	0.1077	0.13855	0.08041	0.07072
13.39	0.10734	0.13871	0.08037	0.07072
13.4	0.10741	0.13895	0.08047	0.07057
13.41	0.10782	0.13915	0.08045	0.07063
13.42	0.10744	0.13899	0.0804	0.07073
13.43	0.10754	0.139	0.08055	0.07084
13.44	0.10782	0.1392	0.08061	0.07087
13.45	0.10765	0.13918	0.08062	0.07114
13.46	0.10755	0.1394	0.08066	0.07106
13.47	0.10787	0.13954	0.08058	0.07093
13.48	0.10766	0.13967	0.08094	0.07114
13.49	0.1076	0.13938	0.0807	0.07077
13.5	0.10797	0.13961	0.08053	0.07098
13.51	0.10816	0.13938	0.08083	0.07106
13.52	0.10805	0.13976	0.08103	0.07108
13.53	0.10817	0.13962	0.08069	0.07117
13.54	0.10835	0.1395	0.08093	0.07098
13.55	0.10853	0.13983	0.08075	0.07133
13.56	0.10839	0.1399	0.08077	0.0714
13.57	0.10851	0.13989	0.08083	0.07116
13.58	0.10877	0.14006	0.08065	0.0712
13.59	0.10852	0.14041	0.0809	0.07143
13.6	0.10857	0.14016	0.0808	0.07116
13.61	0.10871	0.14027	0.08115	0.07138
13.62	0.10862	0.14056	0.08083	0.07127
13.63	0.10852	0.14032	0.08083	0.07114
13.64	0.10898	0.14005	0.08099	0.07138
13.65	0.10886	0.1408	0.08066	0.0713
13.66	0.10908	0.14055	0.08109	0.07139
13.67	0.1091	0.14041	0.08101	0.0712
13.68	0.10937	0.14042	0.08077	0.07121
13.69	0.10916	0.14061	0.0809	0.07118
13.7	0.10922	0.14063	0.08095	0.07117
13.71	0.10953	0.14081	0.08111	0.07128
13.72	0.10936	0.14072	0.08099	0.07121
13.73	0.10963	0.14059	0.0808	0.07115
13.74	0.10935	0.14027	0.08083	0.07111
13.75	0.10944	0.14055	0.08083	0.07106
13.76	0.10951	0.14052	0.08083	0.07082
13.77	0.10981	0.14034	0.08065	0.07094
13.78	0.10976	0.14087	0.08069	0.07068
13.79	0.1096	0.14059	0.08053	0.07066
13.8	0.10962	0.14059	0.08061	0.07087
13.81	0.11033	0.14034	0.0806	0.07095
13.82	0.11011	0.13999	0.08051	0.07069
13.83	0.1102	0.14009	0.0805	0.07058
13.84	0.11017	0.13991	0.0803	0.07049
13.85	0.11052	0.13999	0.08061	0.0705
13.86	0.11032	0.13998	0.08002	0.0702
13.87	0.11068	0.14005	0.08024	0.07026
13.88	0.11065	0.14039	0.08017	0.07032
13.89	0.11078	0.13967	0.07995	0.07006
13.9	0.11102	0.14008	0.08	0.06985
13.91	0.11082	0.1395	0.08015	0.06985
13.92	0.11125	0.13969	0.07985	0.0699
13.93	0.11122	0.13914	0.07981	0.06978
13.94	0.11107	0.13904	0.07958	0.06965
13.95	0.11135	0.13898	0.07925	0.0696
13.96	0.11156	0.13922	0.07935	0.06949
13.97	0.11154	0.13893	0.07916	0.06926
13.98	0.11174	0.13883	0.07887	0.06914
13.99	0.11199	0.13884	0.07908	0.06903
14	0.11205	0.13823	0.07877	0.06875
14.01	0.11209	0.1384	0.07851	0.06872
14.02	0.11223	0.13802	0.07891	0.06859
14.03	0.11238	0.13768	0.07859	0.06849
14.04	0.11227	0.13744	0.07831	0.0682
14.05	0.11286	0.13743	0.07817	0.06814
14.06	0.11271	0.13709	0.0782	0.068
14.07	0.11259	0.13756	0.07757	0.06764
14.08	0.11298	0.13718	0.07783	0.0676
14.09	0.11309	0.13691	0.07757	0.06729
14.1	0.11338	0.13638	0.07732	0.06738
14.11	0.11363	0.13675	0.07707	0.06699
14.12	0.11366	0.13615	0.07695	0.06678
14.13	0.11392	0.13593	0.0769	0.06674
14.14	0.11403	0.13569	0.07671	0.06646
14.15	0.11421	0.13556	0.07632	0.06626
14.16	0.11428	0.13532	0.0763	0.06619
14.17	0.11469	0.13509	0.07585	0.06604
14.18	0.11458	0.13497	0.07579	0.06562
14.19	0.11471	0.13443	0.0756	0.06544
14.2	0.11504	0.1346	0.07549	0.0654
14.21	0.11481	0.13402	0.07521	0.06508
14.22	0.11508	0.13377	0.07503	0.06495
14.23	0.11508	0.13369	0.07486	0.06466
14.24	0.11529	0.13313	0.07487	0.06445
14.25	0.11548	0.13267	0.07453	0.06418
14.26	0.11553	0.13236	0.07426	0.06396
14.27	0.11566	0.13215	0.07406	0.06388
14.28	0.11573	0.13169	0.07395	0.06361
14.29	0.11584	0.13135	0.07394	0.06325
14.3	0.11584	0.13101	0.07353	0.063
14.31	0.11594	0.13084	0.07331	0.06279
14.32	0.11618	0.12995	0.07275	0.06256
14.33	0.11627	0.12972	0.07269	0.06217
14.34	0.11631	0.12918	0.07262	0.0619
14.35	0.11617	0.12866	0.07229	0.06174
14.36	0.11639	0.12893	0.07186	0.0615
14.37	0.11638	0.12815	0.07165	0.06121
14.38	0.11641	0.12747	0.07136	0.06102
14.39	0.11624	0.1274	0.07096	0.06088
14.4	0.11637	0.12706	0.07092	0.06066
14.41	0.11693	0.12635	0.07066	0.06054
14.42	0.11676	0.12578	0.07039	0.06014
14.43	0.11677	0.12545	0.07015	0.05976
14.44	0.11712	0.12501	0.06972	0.05967
14.45	0.1165	0.12431	0.06968	0.05917
14.46	0.11664	0.12369	0.06923	0.05874
14.47	0.11678	0.12334	0.06886	0.05847
14.48	0.11716	0.1226	0.06851	0.0584
14.49	0.11733	0.12252	0.06831	0.05812
14.5	0.11725	0.12179	0.06808	0.05786
14.51	0.11688	0.12131	0.06779	0.05737
14.52	0.1171	0.1208	0.06764	0.05716
14.53	0.11715	0.12029	0.06737	0.05689
14.54	0.11718	0.11944	0.06699	0.05672
14.55	0.11735	0.11903	0.06668	0.05619
14.56	0.11765	0.11818	0.06634	0.05609
14.57	0.11759	0.11772	0.06605	0.05573
14.58	0.1177	0.11735	0.06568	0.0554
14.59	0.11754	0.11671	0.06549	0.05522
14.6	0.11784	0.11586	0.06524	0.05489
14.61	0.11808	0.11528	0.06478	0.05451
14.62	0.11771	0.11445	0.06465	0.05416
14.63	0.11793	0.11422	0.06421	0.05398
14.64	0.11777	0.11348	0.06401	0.05361
14.65	0.11798	0.11285	0.06369	0.05325
14.66	0.1183	0.11235	0.06314	0.05315
14.67	0.11851	0.1121	0.06282	0.05279
14.68	0.11811	0.11117	0.06236	0.05258
14.69	0.11827	0.11019	0.06209	0.05213
14.7	0.11857	0.10976	0.06173	0.05185
14.71	0.11807	0.10895	0.0614	0.05135
14.72	0.11855	0.10838	0.0612	0.05108
14.73	0.11853	0.10774	0.06103	0.0508
14.74	0.11886	0.10736	0.06046	0.05054
14.75	0.1189	0.10623	0.06005	0.05017
14.76	0.1192	0.10565	0.05987	0.05013
14.77	0.11914	0.10534	0.05984	0.04972
14.78	0.11949	0.1045	0.05898	0.04935
14.79	0.11909	0.10382	0.05891	0.04896
14.8	0.11916	0.10322	0.05877	0.04852
14.81	0.11959	0.1025	0.05826	0.04866
14.82	0.11959	0.10178	0.05809	0.0483
14.83	0.11966	0.10133	0.05769	0.04782
14.84	0.11973	0.10074	0.05751	0.04751
14.85	0.12005	0.10016	0.05711	0.04735
14.86	0.12013	0.09965	0.05667	0.04701
14.87	0.1201	0.09908	0.05645	0.0466
14.88	0.12007	0.09838	0.05634	0.04637
14.89	0.12013	0.0979	0.05576	0.04606
14.9	0.12039	0.09724	0.05538	0.04605
14.91	0.12036	0.09639	0.05509	0.04579
14.92	0.12055	0.09596	0.05488	0.04544
14.93	0.12066	0.09513	0.05462	0.04507
14.94	0.12047	0.09447	0.05417	0.04456
14.95	0.12051	0.09431	0.05392	0.04437
14.96	0.12087	0.09322	0.05345	0.04424
14.97	0.12051	0.09297	0.05349	0.04397
14.98	0.12076	0.09222	0.05304	0.0435
14.99	0.12054	0.09169	0.05284	0.04336
15	0.12075	0.09082	0.05246	0.0431
15.01	0.12069	0.09036	0.05223	0.04271
15.02	0.12024	0.0898	0.0519	0.0425
15.03	0.12042	0.08936	0.05157	0.04223
15.04	0.1202	0.0886	0.05128	0.04215
15.05	0.12014	0.08822	0.05103	0.04155
15.06	0.11987	0.08758	0.05058	0.04157
15.07	0.11981	0.08708	0.05044	0.04119
15.08	0.11961	0.08601	0.05027	0.041
15.09	0.11944	0.08604	0.04982	0.04075
15.1	0.11936	0.08514	0.04963	0.04052
15.11	0.11877	0.08502	0.0494	0.04028
15.12	0.11891	0.0845	0.04913	0.03996
15.13	0.11866	0.084	0.04893	0.03978
15.14	0.11864	0.08334	0.04853	0.03939
15.15	0.11808	0.08258	0.04816	0.03908
15.16	0.11795	0.08197	0.04814	0.03889
15.17	0.11768	0.08212	0.04782	0.03867
15.18	0.11767	0.08121	0.0474	0.03864
15.19	0.11735	0.08093	0.04724	0.03848
15.2	0.11738	0.08013	0.04693	0.03787
15.21	0.11701	0.08019	0.04676	0.03778
15.22	0.11716	0.0797	0.04636	0.03758
15.23	0.11694	0.07932	0.04619	0.03731
15.24	0.11656	0.07872	0.04585	0.0372
15.25	0.11618	0.07806	0.04546	0.03706
15.26	0.11591	0.07802	0.04534	0.03675
15.27	0.116	0.07744	0.04526	0.0366
15.28	0.11584	0.07702	0.04503	0.03645
15.29	0.11547	0.07664	0.04479	0.03621
15.3	0.1154	0.07623	0.04419	0.03607
15.31	0.11541	0.07588	0.04411	0.03572
15.32	0.11515	0.07559	0.04399	0.03561
15.33	0.11493	0.07522	0.04368	0.03551
15.34	0.11539	0.07535	0.04356	0.03525
15.35	0.11497	0.07478	0.04325	0.03529
15.36	0.11485	0.07433	0.04308	0.03493
15.37	0.11501	0.07402	0.04295	0.03481
15.38	0.11506	0.07392	0.04259	0.03457
15.39	0.1149	0.07327	0.04236	0.03453
15.4	0.11481	0.07292	0.04212	0.03429
15.41	0.11499	0.07263	0.04192	0.03433
15.42	0.11467	0.07217	0.04175	0.03404
15.43	0.11492	0.07207	0.04148	0.03402
15.44	0.11468	0.07154	0.04142	0.03368
15.45	0.11485	0.07173	0.04101	0.03365
15.46	0.1148	0.07125	0.04117	0.03349
15.47	0.11479	0.0709	0.04077	0.03349
15.48	0.11455	0.07036	0.04041	0.0334
15.49	0.11479	0.07027	0.04066	0.03315
15.5	0.11455	0.07019	0.0404	0.03294
15.51	0.11456	0.06976	0.04015	0.03297
15.52	0.11455	0.06947	0.0401	0.03276
15.53	0.11444	0.06942	0.04007	0.03286
15.54	0.11439	0.06894	0.0397	0.03276
15.55	0.11405	0.06871	0.03949	0.0326
15.56	0.11374	0.06857	0.03957	0.03263
15.57	0.11364	0.0679	0.03926	0.03251
15.58	0.11362	0.06782	0.03921	0.03246
15.59	0.11336	0.06749	0.03896	0.03228
15.6	0.11323	0.06721	0.03872	0.03226
15.61	0.11288	0.06709	0.03871	0.03204
15.62	0.11274	0.06646	0.03843	0.03198
15.63	0.11249	0.06654	0.03833	0.03183
15.64	0.11219	0.06631	0.03818	0.03188
15.65	0.11179	0.06611	0.03818	0.03194
15.66	0.11167	0.06577	0.03811	0.03182
15.67	0.11136	0.06549	0.038	0.03178
15.68	0.11081	0.06532	0.03799	0.03171
15.69	0.11069	0.06515	0.03758	0.03155
15.7	0.11014	0.06482	0.03761	0.03131
15.71	0.10987	0.06432	0.03752	0.03137
15.72	0.10977	0.06419	0.03735	0.03132
15.73	0.10961	0.06395	0.03748	0.03113
15.74	0.10915	0.06363	0.03723	0.03123
15.75	0.10864	0.06354	0.03727	0.03118
15.76	0.1083	0.06319	0.03711	0.03108
15.77	0.10793	0.06296	0.03703	0.0311
15.78	0.10741	0.06284	0.03687	0.0309
15.79	0.10706	0.06243	0.03667	0.03099
15.8	0.10638	0.06256	0.03653	0.03107
15.81	0.10625	0.06223	0.03647	0.03087
15.82	0.10572	0.06197	0.03662	0.03092
15.83	0.10573	0.06182	0.03653	0.03095
15.84	0.10527	0.06172	0.03641	0.03087
15.85	0.10486	0.06152	0.03632	0.03094
15.86	0.10446	0.06135	0.03619	0.03085
15.87	0.10406	0.06114	0.03599	0.03105
15.88	0.1036	0.06097	0.03593	0.03086
15.89	0.10338	0.06058	0.03589	0.03088
15.9	0.10302	0.06068	0.03577	0.03073
15.91	0.1028	0.06066	0.03575	0.03096
15.92	0.10226	0.06027	0.03577	0.03066
15.93	0.10182	0.06027	0.03561	0.03089
15.94	0.10154	0.05999	0.03555	0.03073
15.95	0.10132	0.05984	0.03553	0.03069
15.96	0.1008	0.05987	0.03524	0.03075
15.97	0.10046	0.05962	0.03529	0.03068
15.98	0.10015	0.05928	0.03546	0.03068
15.99	0.09992	0.05928	0.03529	0.03056
16	0.09938	0.0594	0.03514	0.03068
16.01	0.09917	0.05923	0.03509	0.03068
16.02	0.09887	0.05897	0.03503	0.03065
16.03	0.09849	0.05893	0.03491	0.03066
16.04	0.09827	0.0587	0.03503	0.03063
16.05	0.09756	0.05866	0.03491	0.03054
16.06	0.0973	0.05854	0.0348	0.03064
16.07	0.09704	0.05851	0.03474	0.03064
16.08	0.09659	0.05833	0.03466	0.03063
16.09	0.09637	0.05813	0.03451	0.03055
16.1	0.09608	0.0581	0.03452	0.03055
16.11	0.09578	0.0578	0.03448	0.03042
16.12	0.09512	0.058	0.03443	0.03041
16.13	0.09477	0.05764	0.03434	0.03034
16.14	0.09466	0.05747	0.03425	0.03021
16.15	0.09386	0.0573	0.03423	0.03017
16.16	0.09326	0.05738	0.03401	0.03014
16.17	0.09271	0.05696	0.03392	0.03022
16.18	0.09273	0.05673	0.03419	0.02998
16.19	0.09222	0.05683	0.03398	0.02996
16.2	0.09167	0.05666	0.03396	0.02996
16.21	0.09095	0.05651	0.03376	0.02986
16.22	0.09075	0.05632	0.0337	0.02996
16.23	0.09035	0.05614	0.03362	0.02999
16.24	0.09002	0.05596	0.0336	0.02987
16.25	0.08969	0.05579	0.03354	0.02977
16.26	0.08894	0.05575	0.0333	0.02977
16.27	0.08841	0.0559	0.0333	0.02965
16.28	0.08799	0.05545	0.0332	0.02943
16.29	0.08737	0.05535	0.0331	0.02945
16.3	0.0871	0.05524	0.03298	0.0294
16.31	0.08647	0.05515	0.03282	0.02933
16.32	0.086	0.05501	0.03282	0.02929
16.33	0.0857	0.05485	0.03277	0.02927
16.34	0.08521	0.05493	0.03279	0.02902
16.35	0.08495	0.05443	0.03256	0.02898
16.36	0.08463	0.05459	0.03254	0.02883
16.37	0.08401	0.05462	0.03226	0.02874
16.38	0.08338	0.05442	0.03213	0.02876
16.39	0.08302	0.05431	0.03209	0.02853
16.4	0.08251	0.05419	0.03192	0.02854
16.41	0.08216	0.05391	0.03184	0.02851
16.42	0.08152	0.05418	0.03177	0.02839
16.43	0.08108	0.05379	0.03168	0.02821
16.44	0.08085	0.05367	0.0316	0.02809
16.45	0.08039	0.0537	0.03147	0.028
16.46	0.0799	0.05367	0.03125	0.02802
16.47	0.07977	0.05323	0.03118	0.02764
16.48	0.07925	0.05299	0.03105	0.02761
16.49	0.07861	0.05312	0.03084	0.02761
16.5	0.07835	0.05301	0.03065	0.02741
16.51	0.07788	0.05307	0.03031	0.02735
16.52	0.07719	0.05284	0.03047	0.02704
16.53	0.07688	0.05248	0.03023	0.02697
16.54	0.07633	0.05258	0.03004	0.02686
16.55	0.07575	0.05248	0.02989	0.02655
16.56	0.07555	0.05254	0.0298	0.02654
16.57	0.07504	0.05232	0.02962	0.02637
16.58	0.07476	0.05198	0.02937	0.02617
16.59	0.07421	0.05202	0.02912	0.02603
16.6	0.07398	0.05194	0.029	0.02587
16.61	0.07332	0.05175	0.029	0.02563
16.62	0.07278	0.05163	0.02865	0.0254
16.63	0.07209	0.05154	0.02852	0.02531
16.64	0.0718	0.05153	0.02829	0.02509
16.65	0.07134	0.05149	0.0284	0.02507
16.66	0.07086	0.05131	0.02824	0.02487
16.67	0.07042	0.05141	0.02786	0.02474
16.68	0.06971	0.05113	0.02775	0.02445
16.69	0.06951	0.05074	0.02744	0.02438
16.7	0.06884	0.05067	0.02741	0.02415
16.71	0.06831	0.05052	0.02702	0.02395
16.72	0.06806	0.05031	0.02675	0.0238
16.73	0.06737	0.05045	0.02666	0.02347
16.74	0.06694	0.05026	0.02645	0.02329
16.75	0.06646	0.05008	0.02617	0.02306
16.76	0.06587	0.0499	0.02599	0.02282
16.77	0.06546	0.0497	0.02571	0.02282
16.78	0.06491	0.04962	0.02542	0.02242
16.79	0.06438	0.04955	0.02535	0.0222
16.8	0.06389	0.0493	0.0249	0.02201
16.81	0.06367	0.04893	0.02466	0.02177
16.82	0.06287	0.04884	0.02446	0.02167
16.83	0.06265	0.04859	0.02426	0.02135
16.84	0.06216	0.04856	0.02398	0.02111
16.85	0.06146	0.04825	0.02379	0.02098
16.86	0.0611	0.04807	0.02346	0.02066
16.87	0.06068	0.04793	0.02334	0.02042
16.88	0.06016	0.04776	0.02306	0.02031
16.89	0.05974	0.0476	0.02264	0.02011
16.9	0.05929	0.04739	0.02251	0.01984
16.91	0.05884	0.04682	0.0223	0.01953
16.92	0.05829	0.04644	0.02209	0.01939
16.93	0.05804	0.04638	0.0218	0.01917
16.94	0.05738	0.04628	0.02162	0.01898
16.95	0.05722	0.04583	0.02121	0.01867
16.96	0.05645	0.04588	0.02118	0.01851
16.97	0.05628	0.04545	0.02097	0.01825
16.98	0.05599	0.04533	0.02072	0.01793
16.99	0.05522	0.04476	0.02041	0.0179
17	0.05486	0.04444	0.02023	0.01759
17.01	0.05447	0.04429	0.01999	0.01751
17.02	0.0544	0.044	0.01973	0.01716
17.03	0.05372	0.04389	0.01959	0.017
17.04	0.05336	0.04341	0.01933	0.01686
17.05	0.053	0.04307	0.01925	0.01654
17.06	0.05246	0.0429	0.01896	0.01636
17.07	0.05193	0.04242	0.01882	0.01611
17.08	0.05162	0.04221	0.01861	0.01586
17.09	0.05114	0.04162	0.01835	0.01568
17.1	0.05036	0.04142	0.0182	0.01548
17.11	0.05016	0.04103	0.01802	0.01531
17.12	0.04952	0.04067	0.01767	0.01505
17.13	0.04907	0.04046	0.01757	0.0149
17.14	0.04826	0.03999	0.01741	0.01456
17.15	0.04777	0.03942	0.01731	0.01445
17.16	0.0469	0.03927	0.01702	0.01427
17.17	0.04642	0.03853	0.01687	0.01414
17.18	0.04552	0.03832	0.01671	0.01397
17.19	0.04459	0.03766	0.01637	0.01363
17.2	0.04386	0.03741	0.01621	0.01349
17.21	0.04291	0.03685	0.01605	0.01335
17.22	0.04219	0.03632	0.01583	0.0132
17.23	0.04165	0.03571	0.01585	0.01293
17.24	0.04073	0.03539	0.01554	0.01283
17.25	0.04012	0.03495	0.01538	0.01259
17.26	0.03942	0.0346	0.01531	0.01247
17.27	0.03883	0.03431	0.015	0.01235
17.28	0.03824	0.03381	0.01487	0.01224
17.29	0.03764	0.03338	0.01473	0.01196
17.3	0.03731	0.03296	0.0145	0.01183
17.31	0.03676	0.03239	0.01436	0.01159
17.32	0.03631	0.0322	0.01418	0.01148
17.33	0.03577	0.0318	0.01397	0.01135
17.34	0.03532	0.03138	0.01384	0.01111
17.35	0.03487	0.03118	0.01369	0.01106
17.36	0.03452	0.0307	0.01354	0.01082
17.37	0.03428	0.03045	0.01346	0.01062
17.38	0.03392	0.03001	0.01315	0.01056
17.39	0.03342	0.0298	0.01309	0.01035
17.4	0.03303	0.02947	0.01285	0.01023
17.41	0.03259	0.02904	0.01272	0.01011
17.42	0.0324	0.02865	0.01267	0.01002
17.43	0.03208	0.02821	0.01249	0.00983
17.44	0.03171	0.02816	0.01237	0.00978
17.45	0.03167	0.02768	0.01218	0.00961
17.46	0.03122	0.0275	0.01206	0.00947
17.47	0.03106	0.02707	0.01185	0.0094
17.48	0.03069	0.02696	0.01183	0.00928
17.49	0.03048	0.02669	0.01168	0.00909
17.5	0.03013	0.02635	0.01145	0.00899
17.51	0.02998	0.02596	0.01136	0.00887
17.52	0.02973	0.02566	0.01127	0.00876
17.53	0.02957	0.02542	0.01111	0.00865
17.54	0.02921	0.02525	0.0109	0.00859
17.55	0.02907	0.02501	0.01086	0.00841
17.56	0.02896	0.02484	0.01066	0.0083
17.57	0.02877	0.02456	0.01057	0.00818
17.58	0.02852	0.02415	0.01048	0.00813
17.59	0.02848	0.02403	0.0103	0.00794
17.6	0.02789	0.0237	0.0103	0.00785
17.61	0.02771	0.02362	0.01004	0.00783
17.62	0.02754	0.02313	0.01003	0.00772
17.63	0.02722	0.02283	0.00998	0.00762
17.64	0.02699	0.02267	0.00977	0.00752
17.65	0.02692	0.02227	0.00961	0.00743
17.66	0.02657	0.02224	0.00957	0.00728
17.67	0.02626	0.0221	0.00949	0.00726
17.68	0.02617	0.02173	0.00936	0.00715
17.69	0.02591	0.02149	0.00925	0.00702
17.7	0.02575	0.02118	0.00908	0.00706
17.71	0.02563	0.02106	0.00901	0.00695
17.72	0.02527	0.02097	0.0089	0.0068
17.73	0.0251	0.02063	0.0087	0.00681
17.74	0.02478	0.0204	0.00868	0.00663
17.75	0.02479	0.02009	0.00856	0.00661
17.76	0.02449	0.01996	0.00839	0.00647
17.77	0.02431	0.01985	0.00844	0.0064
17.78	0.0239	0.01956	0.00834	0.00632
17.79	0.02368	0.0194	0.00817	0.00626
17.8	0.02357	0.0192	0.00811	0.00624
17.81	0.02341	0.01905	0.00801	0.00616
17.82	0.02332	0.01885	0.00789	0.00606
17.83	0.02301	0.01874	0.00783	0.006
17.84	0.02285	0.01847	0.00778	0.0059
17.85	0.02269	0.01818	0.00767	0.00586
17.86	0.0223	0.01811	0.00754	0.00583
17.87	0.02223	0.01768	0.00751	0.00577
17.88	0.02194	0.01781	0.00731	0.00576
17.89	0.0218	0.01762	0.00728	0.00565
17.9	0.02182	0.01735	0.00725	0.00557
17.91	0.02144	0.01728	0.00714	0.00545
17.92	0.02128	0.01693	0.00706	0.00546
17.93	0.0211	0.01664	0.00696	0.00536
17.94	0.02083	0.01659	0.00679	0.00535
17.95	0.02063	0.01632	0.00673	0.0053
17.96	0.02038	0.01629	0.00672	0.00524
17.97	0.02031	0.01599	0.0066	0.0052
17.98	0.02018	0.01578	0.00653	0.00509
17.99	0.01996	0.01562	0.0065	0.0051
18	0.01975	0.0155	0.00644	0.00506
18.01	0.01959	0.01535	0.00638	0.00494
18.02	0.01923	0.01516	0.00629	0.00488
18.03	0.01919	0.01484	0.00619	0.00481
18.04	0.01885	0.01472	0.00613	0.00484
18.05	0.0188	0.01465	0.00603	0.00478
18.06	0.01866	0.01448	0.00595	0.00471
18.07	0.01824	0.01423	0.00592	0.00473
18.08	0.01812	0.01407	0.00579	0.00463
18.09	0.01794	0.0138	0.00574	0.0046
18.1	0.01767	0.01366	0.00565	0.00457
18.11	0.01754	0.01347	0.00557	0.0045
18.12	0.01728	0.01338	0.00551	0.00446
18.13	0.01724	0.01322	0.0055	0.00438
18.14	0.01699	0.01291	0.00535	0.00435
18.15	0.01668	0.01275	0.0053	0.00435
18.16	0.01647	0.01258	0.00528	0.00422
18.17	0.01624	0.01251	0.00515	0.00416
18.18	0.01614	0.01229	0.00512	0.00419
18.19	0.016	0.0121	0.00509	0.00413
18.2	0.01567	0.01196	0.00503	0.00414
18.21	0.01553	0.01185	0.00497	0.00408
18.22	0.01527	0.01154	0.00491	0.00406
18.23	0.01513	0.01137	0.00481	0.00401
18.24	0.01484	0.0113	0.00477	0.00392
18.25	0.01458	0.01102	0.00472	0.00396
18.26	0.01444	0.01087	0.00466	0.00388
18.27	0.01433	0.01069	0.00459	0.00384
18.28	0.0141	0.01053	0.00455	0.00385
18.29	0.01385	0.01037	0.00451	0.00381
18.3	0.01365	0.01015	0.00444	0.00377
18.31	0.01343	0.01005	0.00438	0.00375
18.32	0.01317	0.00978	0.00439	0.00368
18.33	0.01298	0.00963	0.00433	0.00366
18.34	0.01278	0.00939	0.00427	0.00364
18.35	0.01254	0.00932	0.0042	0.00358
18.36	0.01233	0.00905	0.00415	0.00352
18.37	0.01209	0.00897	0.00411	0.00355
18.38	0.01194	0.00878	0.00409	0.0035
18.39	0.0116	0.00855	0.00405	0.00346
18.4	0.01132	0.00834	0.004	0.00343
18.41	0.01115	0.0082	0.00395	0.00337
18.42	0.01084	0.00801	0.00389	0.00339
18.43	0.01066	0.00782	0.00387	0.00337
18.44	0.0104	0.00763	0.00383	0.00332
18.45	0.0102	0.00749	0.00379	0.00329
18.46	0.01003	0.00751	0.0037	0.00327
18.47	0.00983	0.00719	0.00375	0.00327
18.48	0.00957	0.00699	0.00365	0.00318
18.49	0.00938	0.00689	0.00366	0.0032
18.5	0.00915	0.0068	0.00362	0.00321
18.51	0.00902	0.00655	0.00358	0.00312
18.52	0.00882	0.00641	0.00352	0.00308
18.53	0.00865	0.00622	0.00359	0.00309
18.54	0.00848	0.00615	0.0035	0.00305
18.55	0.00832	0.00603	0.00342	0.00301
18.56	0.0081	0.00573	0.00338	0.003
18.57	0.00794	0.00559	0.00337	0.00299
18.58	0.00778	0.00549	0.00335	0.00297
18.59	0.00764	0.00537	0.00331	0.0029
18.6	0.00749	0.00531	0.00332	0.00285
18.61	0.00737	0.00514	0.00323	0.0029
18.62	0.00721	0.00502	0.00321	0.00282
18.63	0.00715	0.00483	0.00319	0.00279
18.64	0.00701	0.00479	0.00316	0.00283
18.65	0.00682	0.00467	0.00315	0.00278
18.66	0.00682	0.00455	0.0031	0.00274
18.67	0.00673	0.00447	0.0031	0.00271
18.68	0.00657	0.00429	0.00304	0.00268
18.69	0.00654	0.0043	0.00302	0.00264
18.7	0.00647	0.00419	0.00296	0.00264
18.71	0.00644	0.00399	0.00292	0.0026
18.72	0.00633	0.00387	0.0029	0.00261
18.73	0.00623	0.00382	0.00287	0.00257
18.74	0.00614	0.00373	0.00284	0.00256
18.75	0.00611	0.00371	0.00279	0.00248
18.76	0.00611	0.00353	0.00275	0.00247
18.77	0.00604	0.00352	0.00276	0.00243
18.78	0.00588	0.00338	0.00273	0.00244
18.79	0.00581	0.00344	0.00268	0.0024
18.8	0.00568	0.00326	0.00261	0.00238
18.81	0.00577	0.00325	0.00262	0.00234
18.82	0.00559	0.0032	0.00258	0.00236
18.83	0.00562	0.00312	0.00255	0.00229
18.84	0.00551	0.00306	0.00254	0.00228
18.85	0.00551	0.00308	0.00249	0.00222
18.86	0.00533	0.00297	0.00249	0.00221
18.87	0.00533	0.00292	0.00242	0.00217
18.88	0.00526	0.00283	0.00243	0.00218
18.89	0.00526	0.00277	0.00239	0.00215
18.9	0.00524	0.00276	0.00237	0.0021
18.91	0.00522	0.00271	0.00231	0.00206
18.92	0.00512	0.00273	0.00227	0.00207
18.93	0.00508	0.00272	0.00228	0.00201
18.94	0.00503	0.00262	0.00226	0.002
18.95	0.00502	0.00252	0.00225	0.00198
18.96	0.00493	0.00259	0.00219	0.00197
18.97	0.0049	0.00253	0.00221	0.00196
18.98	0.00482	0.00246	0.00219	0.00192
18.99	0.00473	0.00245	0.00216	0.00189
19	0.00467	0.0024	0.00214	0.00187
19.01	0.00463	0.00247	0.0021	0.00184
19.02	0.00456	0.00235	0.0021	0.00184
19.03	0.00453	0.00228	0.00205	0.0018
19.04	0.00448	0.00232	0.00205	0.00179
19.05	0.00441	0.00228	0.00201	0.00173
19.06	0.00438	0.00223	0.00204	0.0017
19.07	0.00433	0.00214	0.00196	0.0017
19.08	0.00428	0.00211	0.00197	0.00168
19.09	0.00422	0.00215	0.00196	0.00166
19.1	0.00414	0.00212	0.00193	0.00163
19.11	0.00408	0.0021	0.0019	0.00164
19.12	0.00405	0.00206	0.0019	0.00159
19.13	0.00403	0.00204	0.00189	0.00155
19.14	0.00395	0.00202	0.00182	0.00156
19.15	0.00388	0.00201	0.00184	0.00155
19.16	0.00386	0.00202	0.00182	0.00151
19.17	0.00375	0.00195	0.0018	0.0015
19.18	0.00374	0.00189	0.00174	0.00147
19.19	0.00367	0.00198	0.00178	0.00144
19.2	0.00364	0.00188	0.00177	0.00144
19.21	0.00359	0.00189	0.0017	0.00145
19.22	0.00355	0.00183	0.00168	0.00143
19.23	0.0035	0.00174	0.00168	0.00135
19.24	0.00351	0.00182	0.00165	0.00137
19.25	0.00347	0.00179	0.00159	0.00132
19.26	0.00344	0.00177	0.00161	0.00131
19.27	0.00332	0.00174	0.00159	0.00128
19.28	0.00331	0.0017	0.00157	0.00127
19.29	0.00331	0.00171	0.00154	0.00129
19.3	0.00324	0.0017	0.00152	0.00124
19.31	0.00323	0.00165	0.0015	0.00123
19.32	0.00312	0.00161	0.00148	0.00122
19.33	0.00313	0.0016	0.00145	0.00119
19.34	0.00305	0.00158	0.00145	0.00119
19.35	0.00298	0.00164	0.00143	0.00115
19.36	0.00301	0.00152	0.00139	0.00113
19.37	0.00301	0.00153	0.00139	0.0011
19.38	0.00294	0.00153	0.00136	0.00112
19.39	0.00296	0.00151	0.00133	0.0011
19.4	0.00293	0.00152	0.00128	0.00107
19.41	0.00291	0.00145	0.00129	0.00106
19.42	0.0028	0.00147	0.0013	0.00103
19.43	0.00284	0.00141	0.00127	0.00101
19.44	0.00275	0.00146	0.00125	0.001
19.45	0.00274	0.00145	0.00121	0.0009887
19.46	0.00269	0.00145	0.00118	0.000968808
19.47	0.00267	0.00139	0.00115	0.000930314
19.48	0.00265	0.00136	0.00117	0.000927367
19.49	0.00265	0.00134	0.00113	0.000923499
19.5	0.00263	0.00131	0.00112	0.000908027
19.51	0.00258	0.00134	0.00111	0.000903423
19.52	0.00258	0.00131	0.00107	0.000855535
19.53	0.00253	0.00132	0.00104	0.000850378
19.54	0.0025	0.00127	0.00107	0.000855535
19.55	0.00248	0.00127	0.00104	0.000806542
19.56	0.00244	0.00125	0.00101	0.000781493
19.57	0.00243	0.00126	0.00101	0.000805621
19.58	0.00241	0.00124	0.000970336	0.000793649
19.59	0.0024	0.00122	0.000920481	0.000781861
19.6	0.00237	0.00123	0.000922407	0.000780204
19.61	0.00235	0.00121	0.000920054	0.00074484
19.62	0.00233	0.00117	0.000897801	0.000731211
19.63	0.00229	0.00118	0.000886033	0.000703031
19.64	0.0023	0.00113	0.000863781	0.000685533
19.65	0.00223	0.00115	0.000843454	0.0006929
19.66	0.00223	0.00114	0.000863994	0.000674666
19.67	0.00218	0.0011	0.000809433	0.000679639
19.68	0.00215	0.0011	0.000839602	0.000650354
19.69	0.00217	0.00108	0.000810289	0.000628436
19.7	0.00217	0.00106	0.000783115	0.000628989
19.71	0.00209	0.00108	0.000756798	0.000619043
19.72	0.0021	0.00108	0.000750165	0.000611675
19.73	0.0021	0.00104	0.000731122	0.000597861
19.74	0.00205	0.00105	0.000746741	0.000603755
19.75	0.00202	0.00103	0.000735187	0.000571707
19.76	0.00203	0.00101	0.000714432	0.000575575
19.77	0.00202	0.000961356	0.000689826	0.000563603
19.78	0.00204	0.000957535	0.000687473	0.000519031
19.79	0.00195	0.000947601	0.000677844	0.000523635
19.8	0.00197	0.000958299	0.000679556	0.000517926
19.81	0.00194	0.000982754	0.000646605	0.000509453
19.82	0.00193	0.00095104	0.000640186	0.000494903
19.83	0.00186	0.000924293	0.000619003	0.000485325
19.84	0.00184	0.000922382	0.00064147	0.000490482
19.85	0.00185	0.000993452	0.000575996	0.000474458
19.86	0.00185	0.00093652	0.000583485	0.000457697
19.87	0.00185	0.000895253	0.000575996	0.000457145
19.88	0.00179	0.000939959	0.000578992	0.000444804
19.89	0.00182	0.000900985	0.00056273	0.000435964
19.9	0.00179	0.000901749	0.000528282	0.000427123
19.91	0.00175	0.000847491	0.000524003	0.000421229
19.92	0.00178	0.000840231	0.000535985	0.000397469
19.93	0.00174	0.000842906	0.000516086	0.000375367
19.94	0.00174	0.000841378	0.000505602	0.000387155
19.95	0.00166	0.000850548	0.000462808	0.000383655
19.96	0.0017	0.000836028	0.000460669	0.000374815
19.97	0.00167	0.000774129	0.00046452	0.000363763
19.98	0.00166	0.000808135	0.000445263	0.000348292
19.99	0.00166	0.000782535	0.000424722	0.00035658
20	0.00165	0.000769161	0.000436491	0.000344056
20.01	0.00161	0.000828386	0.000433281	0.000330426
20.02	0.00162	0.000779478	0.000432853	0.000322138
20.03	0.0016	0.000768015	0.000428146	0.000306114
20.04	0.00157	0.000743943	0.000407605	0.000294879
20.05	0.00158	0.000740886	0.000416806	0.000295984
20.06	0.00155	0.000763812	0.000411457	0.000297273
20.07	0.00154	0.000714522	0.000384497	0.000274434
20.08	0.00153	0.000720253	0.000381287	0.000281802
20.09	0.00152	0.000720253	0.000371659	0.000284933
20.1	0.0015	0.00068319	0.000389418	0.000267619
20.11	0.00152	0.000682043	0.000364812	0.000264488
20.12	0.00153	0.000687011	0.000354542	0.000254174
20.13	0.00149	0.000712611	0.000356895	0.000244044
20.14	0.00143	0.000667906	0.00034149	0.000239439
20.15	0.00148	0.00067058	0.000326084	0.000227467
20.16	0.00147	0.000688157	0.000320307	0.000243123
20.17	0.00146	0.000657207	0.000324158	0.000213101
20.18	0.00145	0.000678222	0.000310679	0.000233545
20.19	0.00142	0.000613648	0.000293133	0.000225625
20.2	0.00139	0.000620526	0.000310893	0.000211259
20.21	0.0014	0.000646508	0.000298055	0.000211627
20.22	0.00137	0.000641541	0.00029998	0.000206655
20.23	0.00138	0.000635427	0.000292491	0.000200024
20.24	0.00136	0.000616323	0.000293561	0.000204444
20.25	0.00133	0.000570471	0.00028757	0.000196156
20.26	0.00133	0.000577349	0.000272807	0.000200208
20.27	0.00127	0.000578495	0.000261252	0.000175896
20.28	0.00132	0.000578877	0.000267243	0.000163924
20.29	0.00131	0.000571999	0.000271951	0.000179211
20.3	0.0013	0.00058117	0.000261252	0.000160056
20.31	0.00132	0.000562829	0.00026489	0.000167607
20.32	0.0013	0.000554041	0.000236218	0.00017037
20.33	0.00125	0.000554041	0.000264462	0.000169265
20.34	0.00125	0.000559008	0.000259969	0.000151215
20.35	0.00121	0.000533025	0.000246275	0.000152873
20.36	0.00122	0.000538757	0.000243065	0.000152504
20.37	0.00123	0.00051927	0.000237074	0.000147347
20.38	0.00125	0.000542578	0.00024114	0.000151031
20.39	0.0012	0.00054487	0.00022659	0.000132981
20.4	0.00123	0.000529587	0.000218459	0.000149742
20.41	0.00117	0.000536082	0.000218031	0.000129297
20.42	0.00116	0.000474565	0.000225092	0.000134639
20.43	0.00117	0.000532261	0.00022873	0.000137401
20.44	0.00117	0.000502076	0.000195565	0.000128008
20.45	0.00117	0.000483735	0.000209259	0.000120825
20.46	0.00112	0.000489848	0.000198988	0.000115852
20.47	0.00113	0.000497108	0.000201556	0.000128745
20.48	0.00114	0.000449346	0.00020391	0.000125614
20.49	0.0011	0.000450875	0.000197491	0.000125798
20.5	0.0011	0.000463102	0.00019963	0.000117509
20.51	0.00114	0.000466923	0.000188504	0.000101301
20.52	0.00115	0.000452021	0.000176522	0.000106643
20.53	0.00109	0.000450492	0.000189574	0.000117509
20.54	0.00107	0.000440176	0.000192141	0.000127271
20.55	0.00105	0.000434826	0.00018829	0.000106458
20.56	0.00107	0.000450875	0.000185722	0.000106274
20.57	0.00106	0.000432152	0.000180801	0.000105722
20.58	0.00104	0.00042642	0.000179303	9.59599e-05
20.59	0.00104	0.000420307	0.000179089	9.65124e-05
20.6	0.00103	0.000413811	0.000172884	0.00011051
20.61	0.00103	0.000434826	0.000171173	0.000107748
20.62	0.00104	0.000403877	0.000153414	0.000104432
20.63	0.00101	0.000405787	0.000175666	8.25145e-05
20.64	0.00101	0.000403877	0.000164968	8.19619e-05
20.65	0.00102	0.000406933	0.000156837	8.76716e-05
20.66	0.00102	0.000403112	0.000163684	8.54614e-05
20.67	0.00102	0.000422217	0.000156623	8.84083e-05
20.68	0.000994906	0.000391267	0.000168177	7.77257e-05
20.69	0.00101	0.000409608	0.000155125	8.36196e-05
20.7	0.000994906	0.000383625	0.000154483	7.6068e-05
20.71	0.000981099	0.000385918	0.000146353	7.29369e-05
20.72	0.000989132	0.000375219	0.000148492	6.66746e-05
20.73	0.00101	0.000397381	0.000143571	8.14093e-05
20.74	0.000986371	0.000394324	0.000122389	6.9069e-05
20.75	0.00101	0.000372163	0.000138008	6.68588e-05
20.76	0.000985115	0.00037713	0.000149776	7.84624e-05
20.77	0.00098135	0.000378276	0.000130733	6.37277e-05
20.78	0.000994404	0.00035344	0.000131589	6.4096e-05
20.79	0.000954236	0.000374837	0.000110192	4.93613e-05
20.8	0.000963525	0.000371398	0.000115542	6.66746e-05
20.81	0.000976329	0.000333189	0.000114044	6.15175e-05
20.82	0.000938922	0.000354968	0.000105271	5.8018e-05
20.83	0.000934152	0.000350765	0.000101634	5.23083e-05
20.84	0.00094068	0.000325165	9.97081e-05	5.39659e-05
20.85	0.000941684	0.000352676	9.05076e-05	5.37817e-05
20.86	0.000916579	0.000345416	7.21065e-05	4.95455e-05
20.87	0.000896997	0.000341213	7.08227e-05	4.62302e-05
20.88	0.000881181	0.000295743	7.14646e-05	5.06506e-05
20.89	0.000889466	0.000342359	6.54736e-05	4.86246e-05
20.9	0.000913817	0.000345034	7.01808e-05	5.21241e-05
20.91	0.000915073	0.000333571	6.41898e-05	4.03363e-05
20.92	0.000884947	0.000353058	5.96965e-05	4.27307e-05
20.93	0.000905533	0.000335481	6.33339e-05	4.65986e-05
20.94	0.000884445	0.000296889	6.71853e-05	3.59159e-05
20.95	0.000872645	0.000308352	5.0496e-05	4.54935e-05
20.96	0.000867122	0.000279695	4.70725e-05	4.34674e-05
20.97	0.000864863	0.00031523	5.0068e-05	3.84945e-05
20.98	0.000853064	0.000310645	4.06535e-05	3.79419e-05
20.99	0.000872143	0.000314848	4.77144e-05	3.88628e-05
21	0.00085934	0.000322108	5.37055e-05	3.14955e-05
21.01	0.000861348	0.000286573	5.24217e-05	3.33373e-05
21.02	0.000839256	0.000311791	5.43473e-05	2.67067e-05
21.03	0.000827708	0.000304531	4.66446e-05	3.44424e-05
21.04	0.000869633	0.000299564	4.45049e-05	3.0022e-05
21.05	0.000804611	0.000295743	4.70725e-05	2.41281e-05
21.06	0.000812645	0.000307206	4.06535e-05	2.92853e-05
21.07	0.000802101	0.000266704	4.75004e-05	2.96536e-05
21.08	0.000820678	0.000270525	4.96401e-05	3.0022e-05
21.09	0.000782268	0.000274728	5.39194e-05	3.4074e-05
21.1	0.000797833	0.00028237	3.59463e-05	3.29689e-05
21.11	0.000770971	0.000280459	3.48764e-05	2.21021e-05
21.12	0.000749883	0.000273581	4.04396e-05	2.43123e-05
21.13	0.000764946	0.000268614	3.7658e-05	2.72592e-05
21.14	0.00072051	0.000278167	4.23653e-05	3.03904e-05
21.15	0.000700928	0.00025142	3.93697e-05	2.7996e-05
21.16	0.000698418	0.000248363	3.7658e-05	2.56016e-05
21.17	0.00069415	0.00026059	3.97977e-05	3.09429e-05
21.18	0.000630634	0.000241485	3.85139e-05	3.27848e-05
21.19	0.00061281	0.000226584	3.27368e-05	2.65225e-05
21.2	0.000588458	0.000192195	4.15094e-05	2.54174e-05
21.21	0.00053373	0.000186081	4.62166e-05	2.19179e-05
21.22	0.000487035	0.000172326	3.53044e-05	2.21021e-05
21.23	0.000452641	0.00018761	3.10251e-05	2.85485e-05
21.24	0.000374063	0.000144815	3.44485e-05	2.54174e-05
21.25	0.000349962	0.000133352	3.95837e-05	3.35215e-05
21.26	0.00029925	0.000141758	2.93133e-05	2.78118e-05
21.27	0.000259082	0.000106987	2.93133e-05	2.0997e-05
21.28	0.000219417	9.28496e-05	3.46625e-05	2.08128e-05
21.29	0.00018427	8.78823e-05	3.1667e-05	9.94594e-06
21.3	0.000142596	8.17688e-05	2.93133e-05	2.32072e-05
21.31	0.000133307	8.13867e-05	2.73876e-05	2.04444e-05
21.32	0.000106947	5.38757e-05	2.31083e-05	2.28388e-05
21.33	0.000117491	6.18997e-05	3.61602e-05	2.39439e-05
21.34	9.7909e-05	6.22818e-05	3.35927e-05	1.74975e-05
21.35	8.03356e-05	6.07534e-05	2.33223e-05	1.6024e-05
21.36	6.82853e-05	7.18342e-05	2.24664e-05	2.08128e-05
21.37	6.40174e-05	5.00547e-05	3.87278e-05	1.76817e-05
21.38	6.72811e-05	5.61683e-05	3.29508e-05	1.71291e-05
21.39	4.97077e-05	4.85263e-05	3.18809e-05	3.4995e-06
21.4	5.04608e-05	3.70634e-05	2.88854e-05	1.93393e-05
21.41	6.703e-05	3.43887e-05	2.63178e-05	1.98919e-05
21.42	4.29293e-05	2.7511e-05	1.75452e-05	1.6024e-05
21.43	5.47286e-05	4.738e-05	2.13966e-05	1.30771e-05
21.44	4.46867e-05	4.77621e-05	2.482e-05	2.24705e-05
21.45	4.84524e-05	4.738e-05	2.01128e-05	1.56556e-05
21.46	4.69461e-05	5.54041e-05	3.1239e-05	2.04444e-05
21.47	5.47286e-05	5.1201e-05	2.61038e-05	9.94594e-06
21.48	4.39335e-05	6.34281e-05	2.76016e-05	1.08669e-05
21.49	4.36825e-05	4.81442e-05	2.01128e-05	2.24705e-05
21.5	3.06279e-05	4.39412e-05	1.69033e-05	1.78659e-05
21.51	4.54398e-05	4.39412e-05	1.96849e-05	1.14194e-05
21.52	4.26783e-05	5.08189e-05	1.64754e-05	1.6024e-05
21.53	3.74063e-05	4.16486e-05	1.56195e-05	1.28929e-05
21.54	3.74063e-05	6.22818e-05	3.01692e-05	1.76817e-05
21.55	4.69461e-05	3.47708e-05	1.58335e-05	6.07807e-06
21.56	3.31384e-05	3.5535e-05	2.22525e-05	1.47347e-05
21.57	3.38916e-05	3.97381e-05	2.67457e-05	9.57757e-06
21.58	3.96657e-05	4.05023e-05	2.54619e-05	8.28828e-06
21.59	3.53979e-05	3.62992e-05	1.51916e-05	1.28929e-05
21.6	3.56489e-05	5.04368e-05	2.5248e-05	4.42042e-06
21.61	3.53979e-05	4.27949e-05	1.9043e-05	1.28929e-06
21.62	3.21342e-05	4.08844e-05	1.98988e-05	3.13113e-06
21.63	3.99168e-05	4.20307e-05	2.22525e-05	1.38138e-05
21.64	2.83685e-05	3.05678e-05	1.60474e-05	1.28929e-05
21.65	3.51468e-05	4.39412e-05	1.9043e-05	7.18318e-06
21.66	3.18832e-05	3.32424e-05	1.02704e-05	4.23623e-06
21.67	2.28454e-05	3.47708e-05	1.66893e-05	1.1051e-06
21.68	3.21342e-05	3.36245e-05	1.58335e-05	4.6046e-06
21.69	3.71552e-05	1.71944e-05	1.41218e-05	4.6046e-06
21.7	3.13811e-05	3.24783e-05	1.02704e-05	6.07807e-06
21.71	2.68622e-05	1.64302e-05	1.36938e-05	1.47347e-06
21.72	3.79084e-05	3.78276e-05	7.27484e-06	2.02602e-06
21.73	2.46028e-05	2.10153e-05	1.71173e-05	6.81481e-06
21.74	3.26363e-05	1.9869e-05	1.54055e-05	9.02502e-06
21.75	2.10881e-05	2.71289e-05	1.19821e-05	1.03143e-05
21.76	3.06279e-05	3.17141e-05	1.15542e-05	8.84083e-06
21.77	3.18832e-05	3.51529e-05	7.70277e-06	9.57757e-06
21.78	2.86196e-05	3.01857e-05	1.2624e-05	3.31531e-06
21.79	2.35986e-05	4.62337e-05	0	1.04985e-05
21.8	3.03769e-05	3.78276e-05	5.56311e-06	7.91991e-06
21.81	2.98748e-05	3.01857e-05	1.09123e-05	7.36736e-07
21.82	2.78664e-05	2.10153e-05	1.04843e-05	0
21.83	2.25944e-05	2.78931e-05	0.000530303	0.000190906
21.84	1.73224e-05	4.54696e-05	0.000757576	6.36355e-05
21.85	1.30545e-05	1.87228e-05	0.000454545	9.54532e-05
21.86	1.80755e-05	2.59826e-05	0.000151515	9.54532e-05
21.87	3.59e-05	3.36245e-05	0.000378788	0.000159089
21.88	1.68203e-05	3.1332e-05	0.00030303	0.00028636
21.89	1.40587e-05	1.60481e-05	0.000378788	0.000159089
21.9	1.43098e-05	2.90394e-05	0.000454545	6.36355e-05
21.91	1.5314e-05	3.1332e-05	0.000530303	0.000190906
21.92	1.23014e-05	2.67468e-05	0.000681818	0.000159089
21.93	1.48119e-05	2.25437e-05	0.000378788	6.36355e-05
21.94	1.30545e-05	3.78276e-05	0.000227273	6.36355e-05
21.95	1.95818e-05	2.71289e-05	0.000454545	6.36355e-05
21.96	2.38496e-05	2.59826e-05	0.00030303	0.000190906
21.97	1.88287e-05	3.20962e-05	0.000227273	0.000127271
21.98	2.5858e-05	2.29258e-05	0.000454545	0.000190906
21.99	8.03356e-06	2.59826e-05	0.000227273	0.000159089
22	1.83266e-05	2.59826e-05	0.000378788	0.000254542
22.01	1.65692e-05	2.13974e-05	0.000227273	0.000190906
22.02	1.25524e-05	3.20962e-05	7.57576e-05	0.000222724
22.03	2.28454e-05	2.90394e-05	0.000454545	0.000127271
22.04	1.23014e-05	2.67468e-05	0.00030303	6.36355e-05
22.05	5.52307e-06	1.68123e-05	0.000227273	6.36355e-05
22.06	2.48538e-05	2.10153e-05	0.000606061	3.18177e-05
22.07	1.48119e-05	2.78931e-05	0.000606061	9.54532e-05
22.08	2.33475e-05	3.24783e-05	0.000606061	0.000127271
22.09	1.07951e-05	2.52184e-05	0.000833333	0.000127271
22.1	6.27622e-06	2.59826e-05	0.000378788	0.000127271
22.11	9.7909e-06	3.01857e-05	0.000227273	9.54532e-05
22.12	1.70713e-05	2.369e-05	0.000606061	0.000159089
22.13	1.45608e-05	2.59826e-05	0.000454545	6.36355e-05
22.14	1.17993e-05	2.06332e-05	0.000530303	0.000127271
22.15	1.12972e-05	3.1332e-05	0.000454545	9.54532e-05
22.16	7.53146e-06	1.64302e-05	0.00030303	9.54532e-05
22.17	1.25524e-06	2.17795e-05	0.000530303	6.36355e-05
22.18	1.15482e-05	1.71944e-05	0.000606061	0.000159089
[truncated: 3,355 more rows]

## Sheet: Figure 3b
Voltage	Current Density
V	mA/cm2
	CIL free	BCP	SPC	DPC
-0.2	-24.0859	-24.5084	-24.8069	-25.1938
-0.19	-24.1783	-24.5941	-25.1054	-25.1881
-0.18	-24.1724	-24.5353	-24.8891	-25.1485
-0.17	-24.1783	-24.5253	-24.893	-25.1312
-0.16	-24.1733	-24.5528	-24.8651	-25.1546
-0.15	-24.1965	-24.4969	-24.8469	-25.1285
-0.14	-24.1638	-24.5144	-24.8493	-25.1259
-0.13	-24.1604	-24.5155	-24.8555	-25.1268
-0.12	-24.1606	-24.5163	-24.9126	-25.1823
-0.11	-24.2077	-24.4807	-24.8833	-25.1256
-0.1	-24.1602	-24.4673	-24.8911	-25.1156
-0.09	-24.173	-24.4671	-24.8562	-25.1266
-0.08	-24.1706	-24.4706	-24.9124	-25.1844
-0.07	-24.2214	-24.5143	-24.8487	-25.1109
-0.06	-24.1502	-24.4864	-24.8359	-25.0989
-0.05	-24.1151	-24.51	-24.8399	-25.1034
-0.04	-24.1048	-24.4979	-24.9057	-25.1091
-0.03	-24.1201	-24.5541	-24.8345	-25.0712
-0.02	-24.0743	-24.5071	-24.8386	-25.0829
-0.01	-24.0964	-24.5231	-24.842	-25.0936
0	-24.1183	-24.5127	-24.8401	-25.09
0.01	-24.1268	-24.5612	-24.8031	-25.1104
0.02	-24.1258	-24.4903	-24.7863	-25.0874
0.03	-24.1186	-24.4636	-24.7716	-25.1049
0.04	-24.1168	-24.441	-24.7616	-25.1169
0.05	-24.126	-24.4369	-24.792	-25.1862
0.06	-24.1729	-24.3729	-24.7646	-25.1358
0.07	-24.1258	-24.3672	-24.7789	-25.1278
0.08	-24.1088	-24.3704	-24.7754	-25.1054
0.09	-24.0901	-24.3625	-24.8385	-25.1682
0.1	-24.1349	-24.3816	-24.78	-25.0968
0.11	-24.0562	-24.3663	-24.77	-25.0854
0.12	-24.0604	-24.3632	-24.7545	-25.0745
0.13	-24.0572	-24.3539	-24.8077	-25.0917
0.14	-24.0978	-24.3919	-24.7281	-25.0158
0.15	-24.0198	-24.3259	-24.7062	-25.015
0.16	-24.024	-24.3373	-24.7101	-25.0091
0.17	-24.0136	-24.3222	-24.7227	-24.9996
0.18	-23.9949	-24.3756	-24.6838	-24.9893
0.19	-23.9476	-24.3068	-24.6944	-24.966
0.2	-23.9343	-24.3038	-24.7196	-24.9469
0.21	-23.9168	-24.275	-24.7165	-24.9419
0.22	-23.9018	-24.2987	-24.7406	-24.9908
0.23	-23.9529	-24.2443	-24.7061	-24.9489
0.24	-23.917	-24.2585	-24.6963	-24.9398
0.25	-23.9066	-24.2719	-24.6805	-24.936
0.26	-23.8944	-24.2944	-24.7341	-24.9937
0.27	-23.9447	-24.3038	-24.6671	-24.9287
0.28	-23.8665	-24.2813	-24.6463	-24.9123
0.29	-23.8525	-24.2911	-24.6204	-24.9131
0.3	-23.845	-24.279	-24.6681	-24.9534
0.31	-23.8924	-24.3087	-24.5735	-24.8859
0.32	-23.8208	-24.2497	-24.5537	-24.8973
0.33	-23.8219	-24.2449	-24.5466	-24.9099
0.34	-23.8135	-24.1971	-24.5493	-24.9234
0.35	-23.8014	-24.2386	-24.4845	-24.9188
0.36	-23.7545	-24.1534	-24.4944	-24.9178
0.37	-23.751	-24.1244	-24.5074	-24.9224
0.38	-23.7351	-24.1028	-24.5103	-24.9265
0.39	-23.7099	-24.126	-24.5454	-24.9685
0.4	-23.7541	-24.0518	-24.5276	-24.919
0.41	-23.7025	-24.0495	-24.5283	-24.909
0.42	-23.6688	-24.0552	-24.5111	-24.882
0.43	-23.6413	-24.0438	-24.566	-24.9269
0.44	-23.6837	-24.0308	-24.5033	-24.8528
0.45	-23.5755	-24.0114	-24.5099	-24.8259
0.46	-23.526	-24.0092	-24.4828	-24.8141
0.47	-23.4831	-23.9933	-24.5328	-24.8549
0.48	-23.489	-24.0364	-24.4464	-24.7727
0.49	-23.3766	-23.9864	-24.424	-24.7605
0.5	-23.3111	-23.9659	-24.4008	-24.7483
0.51	-23.2567	-23.929	-24.4066	-24.7346
0.52	-23.1747	-23.9694	-24.3438	-24.6963
0.53	-23.0601	-23.8884	-24.3289	-24.6686
0.54	-22.9552	-23.8742	-24.3259	-24.6534
0.55	-22.8689	-23.8721	-24.3043	-24.6325
0.56	-22.7317	-23.9114	-24.307	-24.667
0.57	-22.6606	-23.8342	-24.2679	-24.6119
0.58	-22.4676	-23.8328	-24.2598	-24.5974
0.59	-22.3407	-23.8222	-24.2186	-24.5703
0.6	-22.0989	-23.7957	-24.2425	-24.626
0.61	-21.8356	-23.7498	-24.1742	-24.5373
0.62	-21.4718	-23.6934	-24.1628	-24.4985
0.63	-21.0985	-23.665	-24.118	-24.4815
0.64	-20.6425	-23.6035	-24.1582	-24.5158
0.65	-20.1128	-23.6183	-24.0633	-24.4278
0.66	-19.5507	-23.5338	-24.0165	-24.4049
0.67	-18.8183	-23.5322	-23.9725	-24.3994
0.68	-18.0793	-23.4654	-23.9723	-24.3508
0.69	-17.0847	-23.4846	-23.8829	-24.2939
0.7	-16.0774	-23.3666	-23.8425	-24.2257
0.71	-14.8189	-23.3044	-23.807	-24.199
0.72	-13.5438	-23.2168	-23.7207	-24.1175
0.73	-11.9205	-23.1909	-23.6369	-24.1184
0.74	-10.194	-23.0316	-23.5079	-23.9639
0.75	-8.16655	-22.9102	-23.4066	-23.8637
0.76	-6.02438	-22.7904	-23.1909	-23.6797
0.77	-3.57973	-22.5666	-23.0615	-23.5857
0.78	-0.93286	-22.3024	-22.7252	-23.2827
0.79	1.92506	-21.9356	-22.462	-23.0059
0.8	5.04217	-21.6352	-22.0125	-22.6534
0.81	8.42759	-21.0553	-21.4665	-22.1484
0.82	12.0889	-20.4394	-20.7151	-21.4298
0.83	15.946	-19.5113	-19.8139	-20.5374
0.84	20.0124	-18.3926	-18.6298	-19.473
0.85	24.3359	-16.7741	-17.0759	-17.94
0.86	28.8579	-14.8615	-15.2225	-16.1141
0.87	33.5599	-12.4573	-12.7394	-13.6928
0.88	38.4049	-9.51283	-9.85079	-10.8194
0.89	43.5223	-6.06033	-6.1513	-7.04276
0.9	48.7302	-2.01299	-1.90481	-2.65445
0.91	54.123	2.48843	3.17395	2.72995
0.92	59.6452	7.6849	8.85217	8.95548
0.93	65.4059	13.3737	15.3851	16.2228
0.94	71.2891	19.4805	22.645	24.2308
0.95	77.2445	26.0263	30.6355	33.1668
0.96	83.3415	32.9856	39.2512	42.8511
0.97	89.585	40.2617	48.4682	53.3493
0.98	95.9177	47.8039	58.2995	64.494
0.99	102.158	55.5674	67.8447	75.8976
1	108.834	63.6666	78.8727	88.2479
		--	--
		--	--
		--	--
		--	--
		--	--
		--	--
		--	--

## Sheet: Figure 3c
Wavelength	EQE						Wavelength	Intergreated Jsc
nm	%						nm	mA cm-2
	CIL free	BCP	SPC	DPC				CIL free	BCP	SPC	DPC
300	1.517	1.361	1.482	1.229			300	3.454e-05	3.24998e-05	3.54701e-05	2.80749e-05
310	5.121	4.893	5.344	4.167			305	0.000231199	0.000219956	0.000240182	0.000188071
320	11.592	11.702	12.705	10.21			310	0.00112	0.00109	0.00119	0.000942843
330	20.945	21.521	23.345	19.838			315	0.00338	0.00336	0.00366	0.00292
340	30.578	31.87	34.03	29.859			320	0.00789	0.00795	0.00863	0.00702
350	35.245	37.164	39.139	36.099			325	0.01743	0.01774	0.01925	0.01598
360	37.001	38.762	40.608	38.729			330	0.03207	0.03285	0.03556	0.02999
370	35.49	37.066	39.221	38.168			335	0.05066	0.05218	0.05626	0.04805
380	34.601	35.287	37.651	37.346			340	0.07169	0.07416	0.07965	0.06885
390	37.537	37.128	39.944	39.771			345	0.09533	0.09903	0.10591	0.09283
400	42.455	41.315	44.271	44.801			350	0.12427	0.12949	0.13794	0.12266
410	48.781	47.676	51.663	51.438			355	0.15615	0.16294	0.17303	0.15585
420	56.913	57	61.473	61.004			360	0.18885	0.19717	0.20898	0.19031
430	65.406	67.889	71.511	71.663			365	0.22548	0.23545	0.24939	0.22946
440	71.253	75.804	78.49	79.023			370	0.26108	0.27245	0.28861	0.26778
450	73.87	79.796	80.539	82.837			375	0.29528	0.30752	0.32595	0.30466
460	75.134	81.288	80.933	84.16			380	0.33272	0.3454	0.36646	0.34487
470	75.705	81.999	80.993	85.232			385	0.3751	0.3876	0.41178	0.38996
480	76.89	82.847	81.427	85.577			390	0.42436	0.4361	0.4639	0.44209
490	78.342	84.004	82.659	86.564			395	0.48824	0.49846	0.53077	0.50955
500	79.295	84.908	83.406	87.333			400	0.56927	0.57741	0.61564	0.59504
510	81.125	85.651	84.058	87.778			405	0.65443	0.66056	0.70551	0.68486
520	82.315	86.797	84.678	88.585			410	0.75092	0.75557	0.80832	0.78712
530	83.582	87.631	86.285	89.195			415	0.85927	0.86348	0.92482	0.90281
540	84.013	87.995	86.694	89.234			420	0.97886	0.98452	1.05445	1.03183
550	84.47	87.998	87.36	88.706			425	1.09391	1.10283	1.17983	1.15716
560	84.426	87.968	87.071	87.977			430	1.21813	1.23278	1.31598	1.29379
570	84.052	87.761	86.99	87.404			435	1.3781	1.40204	1.49189	1.47072
580	83.135	86.32	86.053	85.357			440	1.55861	1.59487	1.6902	1.67152
590	81.782	83.966	85.444	82.92			445	1.75832	1.80984	1.90847	1.8949
600	79.377	81.242	83.812	79.377			450	1.96691	2.03525	2.1352	2.12874
610	75.753	77.329	82.337	74.747			455	2.17753	2.26303	2.36275	2.36473
620	72.745	75.702	81.107	71.708			460	2.39264	2.49583	2.59406	2.60599
630	72.405	76.469	80.658	72.393			465	2.60935	2.7305	2.82631	2.84966
640	72.943	77.993	80.196	75.049			470	2.8358	2.97543	3.06792	3.10384
650	73.845	79.009	80.087	77.3			475	3.07449	3.23294	3.32133	3.37025
660	73.909	79.394	79.265	79.005			480	3.31394	3.49064	3.57468	3.63628
670	73.729	79.968	78.642	80.123			485	3.55856	3.75324	3.83301	3.90704
680	73.854	79.821	77.669	80.919			490	3.81383	4.02686	4.10213	4.18886
690	73.913	80.147	77.608	82.009			495	4.06703	4.29808	4.36868	4.46797
700	74.07	80.226	77.711	82.14			500	4.31825	4.56612	4.63191	4.7434
710	74.679	80.75	78.367	82.324			505	4.5751	4.83824	4.89903	5.02254
720	75.321	80.31	78.02	81.944			510	4.83421	5.11172	5.16702	5.30251
730	75.64	80.062	77.722	82.127			515	5.09566	5.38749	5.43646	5.58426
740	76.018	79.609	77.794	81.744			520	5.36573	5.67185	5.71453	5.87427
750	76.162	79.205	77.302	81.305			525	5.64227	5.96219	5.99976	6.17
760	75.952	79.127	76.858	80.616			530	5.92067	6.25401	6.28714	6.46674
770	75.623	79.132	76.532	80.723			535	6.19671	6.54321	6.57202	6.76029
780	75.149	77.909	76.172	80.379			540	6.47521	6.83451	6.85958	7.05524
790	75.346	77.708	75.698	79.931			545	6.76236	7.13405	7.15638	7.35764
800	74.89	76.228	75.12	78.789			550	7.05436	7.43826	7.45816	7.66368
810	74.563	74.114	73.863	77.113			555	7.34262	7.7386	7.75567	7.96467
820	72.771	70.444	71.377	73.732			560	7.62903	8.03718	8.0513	8.26296
830	70.108	66.145	68.28	69.716			565	7.91804	8.33878	8.35015	8.56366
840	65.43	58.989	62.717	62.758			570	8.20438	8.63735	8.64652	8.86048
850	58.141	50.153	54.394	53.564			575	8.49363	8.9381	8.94591	9.15841
860	47.175	38.603	43.999	41.74			580	8.78871	9.24363	9.25206	9.46043
870	36.178	28.074	33.171	30.168			585	9.07114	9.53447	9.54641	9.74776
880	25.036	18.516	22.976	19.641			590	9.34284	9.81321	9.83103	10.0223
890	18.523	13.304	17.001	14.235			595	9.62284	10.1	10.1259	10.3033
900	11.313	7.923	10.477	8.528			600	9.90545	10.3891	10.4264	10.585
910	6.855	4.815	6.502	5.201			605	10.1832	10.6728	10.7261	10.86
920	3.73	2.635	3.632	2.909			610	10.4554	10.952	11.0238	11.1285
930	2.258	1.628	2.249	1.807			615	10.7248	11.2309	11.3222	11.3941
940	1.153	0.842	1.159	0.954			620	10.9871	11.5049	11.6146	11.6536
950	0.64	0.477	0.646	0.542			625	11.2434	11.7746	11.9002	11.909
960	0.355	0.267	0.354	0.314			630	11.506	12.0528	12.1918	12.1735
970	0.202	0.141	0.196	0.18			635	11.7755	12.3401	12.4891	12.4488
980	0.106	0.074	0.1	0.092			640	12.0496	12.6332	12.7893	12.732
990	0.072	0.049	0.062	0.058			645	12.3202	12.9227	13.0838	13.0141
1000	0.041	0.028	0.036	0.032			650	12.5835	13.2047	13.3686	13.2911
							655	12.8528	13.4937	13.6582	13.5776
							660	13.1311	13.7934	13.9563	13.8763
							665	13.4132	14.0986	14.2576	14.1816
							670	13.6948	14.4038	14.5569	14.4883
							675	13.9764	14.7084	14.8541	14.7962
							680	14.2582	15.0132	15.1503	15.1059
							685	14.52	15.2969	15.4254	15.3955
							690	14.7734	15.5716	15.6914	15.6766
							695	15.0393	15.8597	15.9704	15.9715
							700	15.3131	16.1561	16.2576	16.2746
							705	15.5937	16.4595	16.552	16.5843
							710	15.8706	16.758	16.8417	16.8887
							715	16.1145	17.019	17.0953	17.1549
							720	16.3368	17.2556	17.3251	17.3967
							725	16.577	17.5103	17.5723	17.6576
							730	16.8395	17.7873	17.8418	17.9419
							735	17.1146	18.0763	18.1237	18.2385
							740	17.3958	18.3702	18.4108	18.5403
							745	17.6808	18.6671	18.7006	18.8451
							750	17.9663	18.9642	18.9902	19.1494
							755	18.1407	19.1457	19.1669	19.3349
							760	18.2518	19.2617	19.2794	19.4532
							765	18.4683	19.488	19.4984	19.684
							770	18.7433	19.7751	19.7768	19.9777
							775	19.0195	20.0621	20.0567	20.2729
							780	19.295	20.3473	20.3353	20.567
							785	19.5639	20.6251	20.6061	20.8529
							790	19.8265	20.895	20.8698	21.1309
							795	20.0877	21.1618	21.1319	21.4063
							800	20.3452	21.4223	21.3894	21.676
							805	20.6017	21.6788	21.6443	21.9424
							810	20.8386	21.9129	21.8785	22.1864
							815	21.0507	22.1197	22.0871	22.4024
							820	21.2696	22.3302	22.3014	22.6231
							825	21.4923	22.5417	22.5186	22.8457
							830	21.7142	22.7488	22.7339	23.0644
							835	21.9413	22.9559	22.9525	23.2843
							840	22.1608	23.1519	23.1618	23.493
							845	22.3569	23.3233	23.3465	23.6757
							850	22.5288	23.4699	23.5073	23.8328
							855	22.6926	23.6059	23.6601	23.9793
							860	22.8434	23.7281	23.8003	24.1112
							865	22.9748	23.8318	23.9214	24.2228
							870	23.0863	23.9175	24.0236	24.3148
							875	23.1781	23.9865	24.1079	24.3882
							880	23.2565	24.0441	24.1798	24.4495
							885	23.3239	24.093	24.2417	24.5017
							890	23.3765	24.1307	24.2901	24.542
							895	23.4137	24.1569	24.3244	24.5702
							900	23.4425	24.1771	24.3511	24.5919
							905	23.4639	24.1921	24.3712	24.6081
							910	23.4784	24.2023	24.385	24.6192
							915	23.4901	24.2106	24.3964	24.6282
							920	23.4992	24.2171	24.4053	24.6354
							925	23.5051	24.2212	24.411	24.64
							930	23.5077	24.2231	24.4137	24.6421
							935	23.5095	24.2244	24.4155	24.6436
							940	23.5112	24.2257	24.4172	24.645
							945	23.512	24.2263	24.418	24.6456
							950	23.5125	24.2266	24.4185	24.6461
							955	23.5131	24.2271	24.4191	24.6466
							960	23.5137	24.2275	24.4197	24.6471
							965	23.5142	24.2279	24.4202	24.6476
							970	23.5146	24.2282	24.4206	24.648
							975	23.5149	24.2284	24.4209	24.6482
							980	23.5152	24.2286	24.4211	24.6485
							985	23.5154	24.2287	24.4213	24.6486
							990	23.5156	24.2289	24.4215	24.6488
							995	23.5158	24.229	24.4216	24.6489
							1000	23.6106	24.229	24.4217	24.649
									--
									--
									--
									--
									--
									--
									--

## Sheet: Figure 3g
Heating Time	Normalized PCE
h	a.u.
	BCP	SPC	DPC
0	1.00049	1.00002	1
1	0.01089	0.75287	0.99064
2	0.00108	0.72464	0.97679
5	0.000982794	0.62185	0.95047
7	0.000882794	0.59616	0.87954
9	0.000782794	0.58254	0.86384
11		0.59801	0.86312
24		0.57321	0.81932
32		0.56782	0.80821
60		0.54424	0.80296
77		0.53641	0.80039
96		0.54816	0.7991

## Sheet: Figure 3h
Storage Time	Normalized PCE
h	a.u.
	BCP	DPC
0	1	1
100	0.55089	0.96119
200	0.29948	0.93937
368	0.10728	0.91877
428	0.07569	0.90027
800	0.0624	0.89902
1000	0.05921	0.89812
1200	0.05709	0.89439
1500	0.04522	0.85637
2000	0.03002	0.83637
2500	0.03369	0.72697
2800	0.02105	0.71825
3300	0.01768	0.72639

## Sheet: Figure 4a
Time	Normalized PCE
h	a.u.
	BCP	SPC	DPC
0	1	1	1
34	0.41772	0.82642	0.97582
58	0.26138	0.78989	0.95321
94	0.15784	0.72965	0.90346
142	0.09488	0.63587	0.85597
168	0.07281	0.6073	0.84708
195	0.05	0.5613	0.83611
220	0.04177	0.53194	0.81692
262	0.03443	0.50349	0.81764
301	0.02816	0.48995	0.79338
349	0.01949	0.47796	0.78698
397	0.01949	0.46796	0.78698
421	0.01548	0.46236	0.78236
496	0.01322	0.45884	0.78151
517	0.01178	0.44609	0.75874
589	0.00882	0.43914	0.74484
661	0.0056	0.44505	0.75717
733	0.00537	0.43175	0.74354
810	0.00147	0.43914	0.74289
906	0.000452465	0.41474	0.72667
1000	0.000735255	0.3963	0.72213
1200	0.000565581	0.38369	0.72019
1400	0	0.37926	0.71759
1900	0	0.36595	0.69423
2200	0	0.36638	0.68049

## Sheet: Figure 4b
L8-BO/BCP fresh				L8-BO/BCP aged
Energy	Spectrum	Fitting		Energy	Spectrum	Fitting
eV	Intensity			eV	Intensity
410.022	9894.17	9919.08		411.259	15073.3	15166.4
409.822	10036.7	9919.98		411.059	15168.3	15166.5
409.622	9824.17	9920.9		410.859	15158.3	15166.6
409.422	9928.33	9921.84		410.659	15285	15166.7
409.222	9978.33	9922.81		410.459	15189.2	15166.8
409.022	9948.33	9923.8		410.259	15184.2	15167
408.822	9889.17	9924.82		410.059	15096.7	15167.3
408.622	9872.5	9925.86		409.859	15390.8	15167.4
408.422	9906.67	9926.94		409.659	15358.3	15167.5
408.222	9931.67	9928.06		409.459	15315	15167.8
408.022	10050	9929.2		409.259	15374.2	15168
407.822	9757.5	9930.39		409.059	15076.7	15168.6
407.622	9795	9931.63		408.859	15036.7	15169.3
407.422	9860	9932.91		408.659	14992.5	15170.2
407.222	9952.5	9934.24		408.459	15140	15171.2
407.022	9855	9935.62		408.259	15120.8	15172.6
406.822	10060	9937.07		408.059	15152.5	15174.4
406.622	10144.2	9938.59		407.859	15089.2	15176.9
406.422	9960	9940.18		407.659	15478.3	15180.1
406.222	10012.5	9941.86		407.459	15120	15184.9
406.022	10085.8	9943.62		407.259	15500	15191.1
405.822	9960.83	9945.49		407.059	14955	15200.1
405.622	10218.3	9947.47		406.859	15184.2	15211.6
405.422	9987.5	9949.57		406.659	15260.8	15226.5
405.222	10107.5	9951.82		406.459	15331.7	15245.2
405.022	10085.8	9954.22		406.259	15270.8	15267.9
404.822	10064.2	9956.79		406.059	15417.5	15294.8
404.622	10085.8	9959.57		405.859	15452.5	15325.4
404.422	9967.5	9962.56		405.659	15413.3	15359.3
404.222	10132.5	9965.82		405.459	15404.2	15395.2
404.022	10231.7	9969.37		405.259	15160	15431.8
403.822	10149.2	9973.25		405.059	15421.7	15467
403.622	9959.17	9977.51		404.859	15508.3	15498.7
403.422	9968.33	9982.23		404.659	15625	15525.2
403.222	10083.3	9987.46		404.459	15286.7	15545.3
403.022	10180.8	9993.3		404.259	15385.8	15557.9
402.822	10243.3	9999.85		404.059	15714.2	15563.6
402.622	10110.8	10007.3		403.859	15594.2	15564.6
402.422	10123.3	10015.7		403.659	15409.2	15564.6
402.222	10134.2	10025.3		403.459	15437.5	15567.8
402.022	10208.3	10036.6		403.259	15530	15579.2
401.822	10091.7	10049.9		403.059	15821.7	15603.8
401.622	10155.8	10066		402.859	15725.8	15647
401.422	10229.2	10086.4		402.659	15687.5	15712.8
401.222	10209.2	10113.4		402.459	15898.3	15804
401.022	10404.2	10150.8		402.259	16004.2	15922
400.822	10401.7	10205		402.059	16037.5	16065.9
400.622	10430	10285.1		401.859	16097.5	16233.2
400.422	10502.5	10403.6		401.659	16362.5	16419.2
400.222	10670	10575.3		401.459	16550	16619.1
400.022	11015.8	10815.5		401.259	16726.7	16828.5
399.822	11175	11135.9		401.059	16970.8	17045.5
399.622	11492.5	11539.6		400.859	17345	17271.7
399.422	11825.8	12015.9		400.659	17444.2	17514.2
399.222	12495.8	12534.8		400.459	17710.8	17784.3
399.022	12800	13041.9		400.259	18144.2	18095.1
398.822	13470.8	13456.4		400.059	18650.8	18456.7
398.622	13639.2	13684.3		399.859	19011.7	18867.8
398.422	13776.7	13659.7		399.659	19356.7	19309
398.222	13431.7	13390.6		399.459	19610	19740.1
398.022	13169.2	12952.2		399.259	19896.7	20103.8
397.822	12525	12438.5		399.059	20437.5	20337.1
397.622	11989.2	11925.4		398.859	20165	20387.1
397.422	11268.3	11462.3		398.659	20173.3	20223.5
397.222	11131.7	11075.3		398.459	19941.7	19849.5
397.022	10476.7	10771.8		398.259	19313.3	19301.7
396.822	10337.5	10546.8		398.059	18780.8	18641.2
396.622	10276.7	10387.5		397.859	17917.5	17940.5
396.422	10205	10278.5		397.659	17339.2	17266.9
396.222	10031.7	10205.3		397.459	16589.2	16671.8
396.022	9965.83	10156		397.259	16128.3	16184.1
395.822	10032.5	10122		397.059	15814.2	15811.3
395.622	9975.83	10097.6		396.859	15465.8	15544.4
395.422	9925	10079.2		396.659	15275.8	15364.8
395.222	9795	10064.7		396.459	15089.2	15250.9
395.022	10060.8	10052.9		396.259	15215	15182.4
394.822	10093.3	10043.1		396.059	15102.5	15143.1
394.622	9994.17	10034.7		395.859	15054.2	15121.5
394.422	9949.17	10027.6		395.659	15037.5	15109.9
394.222	9813.33	10021.4		395.459	15046.7	15103.5
394.022	10044.2	10016.1		395.259	15214.2	15099.7
393.822	9985	10011.4		395.059	15277.5	15097.2
393.622	10001.7	10007.3		394.859	15225.8	15095.4
393.422	9784.17	10003.8		394.659	14945.8	15094.2
393.222	9940.83	10000.7		394.459	15208.3	15092.9
393.022	9882.5	9997.9		394.259	15063.3	15091.8
392.822	10066.7	9995.47		394.059	15163.3	15090.8
--	--	--		393.859	15044.2	15089.9
				393.659	15084.2	15089.1
				393.459	15215	15088.2
				393.259	15045.8	15087.5
				393.059	14964.2	15087
				392.859	15078.3	15086.3
				392.659	15070.8	15085.8
				--	--	--
				--	--	--
				--	--	--
				--	--	--
				--	--	--
				--	--	--
				--	--
				--	--
				--	--
				--	--
				--	--
				--	--
				--	--
				--	--
				--	--
				--	--
				--	--
				--	--
				--	--
				--	--
				--	--
				--	--
				--	--
				--	--
				--	--
				--	--
				--	--
				--	--
				--	--
				--	--
				--	--
				--	--
				--	--
				--	--
				--	--
				--	--
				--	--
				--	--
				--	--
				--	--
				--	--
				--	--
				--	--
				--	--
				--	--
				--	--
				--	--
				--	--
				--	--
				--	--
				--	--
				--	--
				--	--
				--	--
				--	--
				--	--
				--	--
				--	--
				--	--
				--	--
				--	--
				--	--
				--	--
				--	--
				--	--
				--	--
				--	--
				--	--
				--	--
				--	--
				--	--
				--	--
				--	--
				--	--
				--	--
				--	--
				--	--
				--	--
				--	--
				--	--
				--	--
				--	--
				--	--
				--	--
				--	--
				--	--
				--	--
				--	--
				--	--
				--	--
				--	--
				--	--
				--	--
				--	--
				--	--
				--	--
				--	--
				--	--
				--	--
				--	--
				--	--
				--	--
				--	--
				--	--
				--	--
				--	--
				--	--
				--	--
				--	--
				--	--
				--	--
				--	--
				--	--
				--	--
				--	--
				--	--
				--	--
				--	--
				--	--
				--	--
				--	--
				--	--
				--	--
				--	--
				--	--
				--	--
				--	--
				--	--
				--	--
				--	--
				--	--
				--	--
				--	--
				--	--
				--	--
				--	--
				--	--
				--	--
				--	--
				--	--
				--	--
				--	--
				--	--
				--	--
				--	--
				--	--
				--	--
				--	--
				--	--
				--	--
				--	--
				--	--
				--	--
				--	--
				--	--
				--	--
				--	--
				--	--
				--	--
				--	--
				--	--
				--	--
				--	--
				--	--
				--	--
				--	--
				--	--
				--	--
				--	--
				--	--
				--	--
				--	--
				--	--
				--	--
				--	--
				--	--
				--	--
				--	--
				--	--
				--	--
				--	--
				--	--
				--	--
				--	--
				--	--
				--	--
				--	--
				--	--
				--	--
				--	--
				--	--
				--	--
				--	--
				--	--
				--	--
				--	--
				--	--
				--	--
				--	--
				--	--
				--	--
				--	--
				--	--
				--	--
				--	--
				--	--
				--	--
				--	--
				--	--
				--	--
				--	--
				--	--
				--	--
				--	--
				--	--
				--	--
				--	--
				--	--
				--	--
				--	--
				--	--
				--	--
				--	--
				--	--
				--	--
				--	--
				--	--
				--	--
				--	--
				--	--
				--	--
				--	--
				--	--
				--	--
				--	--
				--	--
				--	--
				--	--
				--	--
				--	--
				--	--
				--	--
				--	--
				--	--
				--	--
				--	--
				--	--
				--	--
				--	--
				--	--
				--	--
				--	--
				--	--
				--	--
				--	--
				--	--
				--	--
				--	--
				--	--
				--	--
				--	--
				--	--
				--	--
				--	--
				--	--
				--	--
				--	--
				--	--
				--	--
				--	--
				--	--
				--	--
				--	--
				--	--
				--	--
				--	--
				--	--
				--	--
				--	--
				--	--
				--	--
				--	--
				--	--
				--	--
				--	--
				--	--
				--	--
				--	--
				--	--
				--	--
				--	--
				--	--
				--	--
				--	--
				--	--
				--	--
				--	--
				--	--
				--	--
				--	--
				--	--
				--	--
				--	--
				--	--
				--	--
				--	--
				--	--
				--	--
				--	--
				--	--
				--	--
				--	--
				--	--
				--	--
				--	--
				--	--
				--	--
				--	--
				--	--
				--	--
				--	--
				--	--
				--	--
				--	--
				--	--
				--	--
				--	--
				--	--
				--	--
				--	--
				--	--
				--	--
				--	--
				--	--
				--	--
				--	--
				--	--
				--	--
				--	--
				--	--
				--	--
				--	--
				--	--
				--	--
				--	--
				--	--
				--	--
				--	--
				--	--
				--	--
				--	--
				--	--
				--	--
				--	--
				--	--
				--	--
				--	--
				--	--
				--	--
				--	--
				--	--
				--	--
				--	--
				--	--
				--	--
				--	--
				--	--
				--	--
				--	--
				--	--
				--	--
				--	--
				--	--
				--	--
				--	--
				--	--
				--	--
				--	--
				--	--
				--	--
				--	--
				--	--
				--	--
				--	--

## Sheet: Figure 4c
L8-BO/DPC fresh				L8-BO/DPC aged
Energy	Spectrum	Fitting		Energy	Spectrum	Fitting
eV	Intensity			eV	Intensity
409.907	9828.33	9946.45		411.853	15051.7	15095.8
409.707	10099.2	9946.22		411.653	15100.8	15098
409.507	9885	9946.18		411.453	15010.8	15100.2
409.307	9943.33	9946.1		411.253	15170	15102.3
409.107	9884.17	9946.09		411.053	15055.8	15104.5
408.907	10150	9945.83		410.853	14992.5	15106.6
408.707	10009.2	9945.72		410.653	15283.3	15108.8
408.507	10030.8	9945.59		410.453	15171.7	15111
408.307	9936.67	9945.57		410.253	15098.3	15113.1
408.107	10016.7	9945.47		410.053	15080.8	15115.3
407.907	9772.5	9945.62		409.853	15155	15117.4
407.707	9965	9945.6		409.653	14900	15119.6
407.507	9995	9945.58		409.453	15225	15121.8
407.307	10002.5	9945.56		409.253	15132.5	15123.9
407.107	9889.17	9945.66		409.053	15294.2	15126.1
406.907	9789.17	9945.87		408.853	15115.8	15128.3
406.707	9955	9945.96		408.653	15035.8	15130.4
406.507	9931.67	9946.09		408.453	15117.5	15132.6
406.307	9909.17	9946.27		408.253	15213.3	15134.7
406.107	10015.8	9946.38		408.053	15158.3	15136.9
405.907	9834.17	9946.69		407.853	15181.7	15139.1
405.707	9949.17	9946.93		407.653	15149.2	15141.2
405.507	10038.3	9947.14		407.453	14957.5	15143.4
405.307	9723.33	9947.68		407.253	15227.5	15145.5
405.107	9863.33	9948.16		407.053	15228.3	15147.7
404.907	9770	9948.77		406.853	15104.2	15149.9
404.707	9870	9949.38		406.653	15260.8	15152
404.507	10053.3	9949.89		406.453	15419.2	15154.2
404.307	9773.33	9950.76		406.253	15273.3	15156.4
404.107	9966.67	9951.56		406.053	15227.5	15158.7
403.907	9892.5	9952.58		405.853	15064.2	15161
403.707	10160.8	9953.52		405.653	15223.3	15163.4
403.507	9774.17	9955.05		405.453	15221.7	15166
403.307	10138.3	9956.58		405.253	15355	15169.1
403.107	10005	9958.74		405.053	15086.7	15172.7
402.907	9900.83	9961.77		404.853	15271.7	15177.4
402.707	10052.5	9965.9		404.653	15423.3	15183.5
402.507	10100	9971.96		404.453	15209.2	15191.9
402.307	10234.2	9980.98		404.253	15045	15203.3
402.107	9990	9994.89		404.053	15281.7	15218.9
401.907	10068.3	10015.5		403.853	15266.7	15239.9
401.707	10281.7	10045.4		403.653	15265	15267.3
401.507	9910	10088		403.453	15344.2	15302.4
401.307	10113.3	10145.7		403.253	15333.3	15345.8
401.107	10300.8	10221		403.053	15335	15397.9
400.907	10250.8	10315.3		402.853	15677.5	15458.3
400.707	10527.5	10427.2		402.653	15583.3	15526.3
400.507	10541.7	10553.4		402.453	15693.3	15600.8
400.307	10615	10687.3		402.253	15738.3	15681.2
400.107	10757.5	10819.2		402.053	15796.7	15767.3
399.907	10966.7	10936.7		401.853	15774.2	15860.7
399.707	10944.2	11026.2		401.653	15962.5	15964.5
399.507	11079.2	11075		401.453	16084.2	16083.9
399.307	10965.8	11075		401.253	16087.5	16224.8
399.107	11236.7	11025.8		401.053	16499.2	16392.7
398.907	11050	10935.4		400.853	16640.8	16590.5
398.707	10879.2	10816.7		400.653	17067.5	16816.1
398.507	10665.8	10683.4		400.453	17057.5	17060.9
398.307	10445	10547.9		400.253	17250.8	17308.8
398.107	10422.5	10419.7		400.053	17679.2	17537.9
397.907	10236.7	10305.8		399.853	17595.8	17723.2
397.707	10115.8	10209.9		399.653	17575	17840.7
397.507	10086.7	10132.8		399.453	17896.7	17872.4
397.307	10026.7	10073.6		399.253	17859.2	17809.8
397.107	10029.2	10030		399.053	17578.3	17656.1
396.907	10120.8	9998.73		398.853	17458.3	17425.5
396.707	9919.17	9977.23		398.653	17159.2	17140.8
396.507	9899.17	9962.65		398.453	16929.2	16828.9
396.307	9878.33	9952.84		398.253	16639.2	16516.4
396.107	9890	9946.16		398.053	16385	16225.6
395.907	9946.67	9941.45		397.853	15950.8	15972
395.707	9813.33	9938.12		397.653	15767.5	15763.6
395.507	9970.83	9935.45		397.453	15378.3	15601.7
395.307	10018.3	9933.25		397.253	15296.7	15482.5
395.107	9925	9931.47		397.053	15375.8	15399.3
394.907	9873.33	9929.98		396.853	15370.8	15344.3
394.707	9872.5	9928.66		396.653	15334.2	15310
394.507	9890.83	9927.47		396.453	15230	15289.9
394.307	9990	9926.31		396.253	15398.3	15279.1
394.107	9834.17	9925.38		396.053	15400.8	15274.1
393.907	10012.5	9924.38		395.853	15321.7	15272.4
393.707	10026.7	9923.43		395.653	15092.5	15272.6
393.507	9914.17	9922.66		395.453	15117.5	15273.9
393.307	10182.5	9921.68		395.253	15099.2	15275.6
393.107	10035.8	9920.9		395.053	15052.5	15277.5
392.907	9829.17	9920.35		394.853	15085.8	15279.6
--	--			394.653	15189.2	15281.7
--	--			394.453	15115	15283.9
--	--			394.253	15377.5	15286
--	--			394.053	15352.5	15288.2
--	--			393.853	15098.3	15290.4
--	--			393.653	15177.5	15292.5
--	--			393.453	15213.3	15294.7
--	--			393.253	15215.8	15296.8
--	--			393.053	15229.2	15299
--	--			392.853	15364.2	15301.2
--	--			392.653	15254.2	15303.3
--	--			--	--	--
--	--			--	--	--
--	--			--	--	--
				--	--
				--	--
				--	--
				--	--
				--	--
				--	--
				--	--
				--	--
				--	--
				--	--
				--	--
				--	--
				--	--
				--	--
				--	--
				--	--
				--	--
				--	--
				--	--
				--	--
				--	--
				--	--
				--	--
				--	--
				--	--
				--	--
				--	--
				--	--
				--	--
				--	--
				--	--
				--	--
				--	--
				--	--
				--	--
				--	--
				--	--
				--	--
				--	--
				--	--
				--	--
				--	--
				--	--
				--	--
				--	--
				--	--
				--	--
				--	--
				--	--
				--	--
				--	--
				--	--
				--	--
				--	--
				--	--
				--	--
				--	--
				--	--
				--	--
				--	--
				--	--
				--	--
				--	--
				--	--
				--	--
				--	--
				--	--
				--	--
				--	--
				--	--
				--	--
				--	--
				--	--
				--	--
				--	--
				--	--
				--	--
				--	--
				--	--
				--	--
				--	--
				--	--
				--	--
				--	--
				--	--
				--	--
				--	--
				--	--
				--	--
				--	--
				--	--
				--	--
				--	--
				--	--
				--	--
				--	--
				--	--
				--	--
				--	--
				--	--
				--	--
				--	--
				--	--
				--	--
				--	--
				--	--
				--	--
				--	--
				--	--
				--	--
				--	--
				--	--
				--	--
				--	--
				--	--
				--	--
				--	--
				--	--
				--	--
				--	--
				--	--
				--	--
				--	--
				--	--
				--	--
				--	--
				--	--
				--	--
				--	--
				--	--
				--	--
				--	--
				--	--
				--	--
				--	--
				--	--
				--	--
				--	--
				--	--
				--	--
				--	--
				--	--
				--	--
				--	--
				--	--
				--	--
				--	--
				--	--
				--	--
				--	--
				--	--
				--	--
				--	--
				--	--
				--	--
				--	--
				--	--
				--	--
				--	--
				--	--
				--	--
				--	--
				--	--
				--	--
				--	--
				--	--
				--	--
				--	--
				--	--
				--	--
				--	--
				--	--
				--	--
				--	--
				--	--
				--	--
				--	--
				--	--
				--	--
				--	--
				--	--
				--	--
				--	--
				--	--
				--	--
				--	--
				--	--
				--	--
				--	--
				--	--
				--	--
				--	--
				--	--
				--	--
				--	--
				--	--
				--	--
				--	--
				--	--
				--	--
				--	--
				--	--
				--	--
				--	--
				--	--
				--	--
				--	--
				--	--
				--	--
				--	--
				--	--
				--	--
				--	--
				--	--
				--	--
				--	--
				--	--
				--	--
				--	--
				--	--
				--	--
				--	--
				--	--
				--	--
				--	--
				--	--
				--	--
				--	--
				--	--
				--	--
				--	--
				--	--
				--	--
				--	--
				--	--
				--	--
				--	--
				--	--
				--	--
				--	--
				--	--
				--	--
				--	--
				--	--
				--	--
				--	--
				--	--
				--	--
				--	--
				--	--
				--	--
				--	--
				--	--
				--	--
				--	--
				--	--
				--	--
				--	--
				--	--
				--	--
				--	--
				--	--
				--	--
				--	--
				--	--
				--	--
				--	--
				--	--
				--	--
				--	--
				--	--
				--	--
				--	--
				--	--
				--	--
				--	--
				--	--
				--	--
				--	--
				--	--
				--	--
				--	--
				--	--
				--	--
				--	--
				--	--
				--	--
				--	--
				--	--
				--	--
				--	--
				--	--
				--	--
				--	--
				--	--
				--	--
				--	--
				--	--
				--	--
				--	--
				--	--
				--	--
				--	--
				--	--
				--	--
				--	--
				--	--
				--	--
				--	--
				--	--
				--	--
				--	--
				--	--
				--	--
				--	--
				--	--
				--	--
				--	--
				--	--
				--	--
				--	--
				--	--
				--	--
				--	--
				--	--
				--	--
				--	--
				--	--
				--	--
				--	--
				--	--
				--	--
				--	--
				--	--
				--	--
				--	--
				--	--
				--	--
				--	--
				--	--
				--	--
				--	--
				--	--
				--	--
				--	--
				--	--
				--	--
				--	--
				--	--
				--	--
				--	--
				--	--
				--	--
				--	--
				--	--
				--	--
				--	--
				--	--
				--	--
				--	--
				--	--
				--	--
				--	--
				--	--
				--	--
				--	--
				--	--
				--	--
				--	--
				--	--
				--	--
				--	--
				--	--
				--	--
				--	--
				--	--
				--	--
				--	--

[truncated: 17 more sheets: Figure 5a, Figure 5b, Figure 5d, Figure 6b, Figure 6c, Figure6d, Figure 6e, Figure 6f,  Supplementary 11, Supplementary Figure 19, Supplementary Figure 20, Supplementary Figure 21, Supplementary Figure 22, Supplementary 23, Supplementary 25, Supplementary Table 5, Supplementary Table 3]
